# Supplementary material for: Three Strains of Tobacco etch virus Distinctly Alter the Transcriptome of Apical Stem Tissue in Capsicum annuum during Infection
Source: Viruses. 2021 Apr 23;13(5):741. doi: 10.3390/v13050741 (PMC8145408; doi:10.3390/v13050741)
Supplement: Supplementary file 1 [file viruses-13-00741-s001.zip]

Archive with 7 entries (7 files):
- Supplement figs and tables/Table S1 C annuum Transcriptome Positive.xlsx
- Supplement figs and tables/Table S2 C annuum Transcriptome Negative.xlsx
- Supplement figs and tables/Table S3 Disease related DEGs.xlsx
- Supplement figs and tables/Table S4 qPCR Primers (1).pptx
- Supplement figs and tables/Transcriptome supplemental fig. 1.pptx
- Supplement figs and tables/Transcriptome supplemental fig. 2.pptx
- Supplement figs and tables/Transcriptome supplemental fig. 3.pptx
