# Supplementary material for: Three Strains of Tobacco etch virus Distinctly Alter the Transcriptome of Apical Stem Tissue in Capsicum annuum during Infection
Source: Viruses. 2021 Apr 23;13(5):741. doi: 10.3390/v13050741 (PMC8145408; doi:10.3390/v13050741)
Supplement: Supplementary file 1 [file viruses-13-00741-s001.zip › Supplement figs and tables/Table S1 C annuum Transcriptome Positive.xlsx]

## Sheet: 7D_HAT.vs.7D_MOCK.SIGS.POSL2FC.
	Gene ID	Gene Description	Base mean	Base mean A	Base mean B	FC	log2 FC	p value	p adj
	CA07g15600	Cytochrome P450	189.633	130.425	248.841	1.90792	0.932001	7.44883e-05	0.0157645
	CA03g32700	PREDICTED: chaperone protein dnaJ 8, chloroplastic-like [Solanum tuberosum]	863.031	504.063	1222	2.4243	1.27757	1.02868e-16	2.09459e-13
	CA04g07970	Unknown protein	305.264	221.305	389.223	1.75877	0.814563	5.27221e-05	0.0123007
	CA02g02550	Detected protein of unknown function	4525.84	3609.81	5441.88	1.50753	0.592184	0.000170328	0.0320589
	CA02g24340	Serine hydroxymethyltransferase	3478.53	3034.56	3922.49	1.2926	0.370281	0.000284747	0.0486852
	CA03g27490	MYB transcription factor	1540.83	1207	1874.65	1.55315	0.635196	0.000200151	0.0359962
	CA08g01320	Trehalose-6-phosphate synthase	2357.42	1908.8	2806.04	1.47006	0.555875	2.44047e-06	0.000993848
	CA04g13190	Group II plp decarboxylase, putative	3691.1	3083.62	4298.57	1.394	0.47923	2.09662e-06	0.00088604
	CA02g22210	Endo-beta-mannanase	1129.6	913.73	1345.48	1.47251	0.55828	3.49125e-06	0.00134823
	CA03g29930	Thioredoxin II, putative	713.412	551.951	874.872	1.58505	0.664531	7.37547e-05	0.0157645
	CA12g03770	DNA polymerase	243.58	11.0997	476.059	42.8894	5.42255	1.37093e-31	1.5353e-27
	CA01g19200	F-box family protein	57.6816	21.4338	93.9293	4.3823	2.13169	7.71632e-06	0.00265892
	CA05g08430	Leucine-rich repeat receptor-like kinase	57.3879	30.4639	84.3119	2.7676	1.46864	0.000258589	0.045249
	CA01g26450	ATP binding protein, putative	863.653	689.947	1037.36	1.50354	0.588359	1.18787e-05	0.00364466
	CA02g25180	Speckle-type POZ protein-like B	188.507	126.487	250.526	1.98064	0.985968	0.000273963	0.0475676
	CA03g35510	Mitochondrial carrier protein RIM2, putative	262.571	188.869	336.273	1.78046	0.83225	6.54842e-05	0.0144362
	CA03g01900	Tetratricopeptide repeat-like superfamily protein [Theobroma cacao]	27.2892	11.9949	42.5834	3.55011	1.82786	7.44349e-05	0.0157645
	CA01g20980	Cinnamyl alcohol dehydrogenase	1546.56	1146.79	1946.33	1.6972	0.76316	0.000164068	0.0316793
	CA07g11390	PREDICTED: benzyl alcohol O-benzoyltransferase-like [Solanum lycopersicum]	2043.91	1706.24	2381.58	1.3958	0.481095	1.43842e-05	0.00423919
	CA01g20990	PREDICTED: cinnamoyl-CoA reductase 1-like [Solanum tuberosum]	529.287	376.186	682.387	1.81396	0.859144	2.3936e-05	0.00645927
	CA03g21010	Heavy metal transport/detoxification domain-containing protein	147.649	91.9042	203.393	2.2131	1.14607	3.32619e-05	0.0084659
	CA04g21610	Endoglucanase	1570.71	1341.62	1799.81	1.34152	0.423868	0.000197548	0.0359729
	CA08g07290	Putative water channel protein	2729.62	2346.14	3113.1	1.3269	0.408058	7.46067e-05	0.0157645
	CA11g11830	Hop-interacting protein THI033	2155.62	1804.8	2506.44	1.38876	0.473802	9.03694e-05	0.0185697
	CA04g21880	PREDICTED: chaperone protein dnaJ 11, chloroplastic-like [Vitis vinifera]	217.967	117.204	318.729	2.71944	1.44331	9.47811e-09	7.32037e-06
	CA01g25590	Beta-amylase	2719.85	2040.08	3399.62	1.66642	0.736752	1.04299e-08	7.78697e-06
	CA03g00750	Chaperone protein dnaJ 20, chloroplast, putative	2134.19	1227.68	3040.71	2.4768	1.30848	5.08768e-10	5.17972e-07
	CA11g13830	Phototropin 1	3397.86	2791.25	4004.46	1.43465	0.520699	1.90628e-05	0.00536056
	CA04g22730	BTB/POZ domain-containing protein	1560.05	1187.79	1932.31	1.62682	0.702052	5.90074e-08	3.50627e-05
	CA12g03370	Bet v I allergen family protein	5054.06	3984.28	6123.85	1.537	0.620121	2.79219e-06	0.00111678
	CA07g12030	Isocitrate lyase	9623.44	8307.29	10939.6	1.31687	0.39711	3.84476e-05	0.00946318
	CA11g03370	6-phosphogluconolactonase, putative	800.173	649.739	950.607	1.46306	0.548989	5.44626e-05	0.0125758
	CA09g02770	PIP2%3B1	718.314	546.327	890.301	1.62961	0.704529	5.35722e-07	0.000247317
	CA12g20940	Soluble diacylglycerol acyltransferase	1227.42	714.82	1740.01	2.4342	1.28345	2.61151e-20	8.3561e-17
	CA04g02550	PREDICTED: stem-specific protein TSJT1-like [Solanum tuberosum]	1046.88	446.384	1647.37	3.69048	1.88381	2.63427e-09	2.26932e-06
	CA12g06540	PREDICTED: copper transport protein ATOX1-like [Solanum lycopersicum]	2916.78	2299.98	3533.58	1.53635	0.619509	2.14373e-07	0.000114322
	CA07g12040	Isocitrate lyase	6173.78	5225.06	7122.5	1.36314	0.446936	0.000125997	0.0249742
	CA10g19130	F-box family protein [Theobroma cacao]	1034.07	818.101	1250.05	1.52798	0.611629	2.59413e-05	0.00691705
	CA04g21250	Detected protein of confused Function	4770.5	4175.18	5365.82	1.28517	0.361961	0.000215747	0.0383517
	CA05g12180	PREDICTED: probable polygalacturonase-like isoform X1 [Solanum tuberosum]	4955.19	4342.6	5567.78	1.28213	0.358541	0.00018588	0.0341257
	CA01g24780	Basic 7S globulin 2 small subunit, putative	998.31	795.818	1200.8	1.50889	0.593489	9.05795e-06	0.00295175

## Sheet: 7D_MEX.vs.7D_MOCK.SIGS.POSL2FC.
	Gene ID	Gene Description	Base mean	Base mean A	Base mean B	FC	log2 FC	p value	p adj
	CA04g22120	Alpha-expansin (Precursor)	1331.24	1070.53	1591.95	1.48706	0.572463	0.000212829	0.0427993
	CA04g13190	Group II plp decarboxylase, putative	3649.8	3001.02	4298.57	1.43237	0.518403	1.9061e-05	0.00649865
	CA02g22210	Endo-beta-mannanase	1109.11	872.741	1345.48	1.54167	0.624494	7.57917e-06	0.00315827
	CA12g03770	DNA polymerase	281	85.9408	476.059	5.53939	2.46973	5.08489e-06	0.00224353
	CA11g13200	PREDICTED: histone H2A-like [Solanum tuberosum]	6144.27	5042.62	7245.91	1.43693	0.522992	8.61542e-05	0.02203
	CA01g00260	Endo-1,4-beta-glucanase	97.5599	52.4596	142.66	2.71943	1.4433	0.000143821	0.0326895
	CA02g07670	PREDICTED: probable esterase KAI2-like [Solanum tuberosum]	411.512	303.28	519.744	1.71374	0.777151	0.000197467	0.0407651
	CA04g10090	Nitrate reductase	1682.27	1173.75	2190.8	1.8665	0.900335	9.53079e-08	6.49885e-05
	CA03g01900	Tetratricopeptide repeat-like superfamily protein [Theobroma cacao]	27.6855	12.7875	42.5834	3.33007	1.73555	0.000235092	0.0468145
	CA10g19990	Type-A response regulator	906.276	700.337	1112.22	1.58811	0.667315	2.47645e-05	0.00792676
	CA08g07290	Putative water channel protein	2694.52	2275.94	3113.1	1.36783	0.451889	0.000243532	0.0480698
	CA01g18560	Beta-glucosidase 01	195.094	122.662	267.526	2.181	1.12499	0.000121051	0.0297662
	CA02g18370	PAPS-reductase-like protein (Precursor)	167.357	101.794	232.92	2.28815	1.19418	1.89286e-07	0.000118314
	CA07g02180	PREDICTED: NADP-dependent glyceraldehyde-3-phosphate dehydrogenase-like [Cucumis sativus]	2311.25	1878.87	2743.62	1.46025	0.546215	2.60551e-05	0.00814294
	CA05g04310	PREDICTED: putative late blight resistance protein homolog R1A-10-like [Solanum lycopersicum]	147.521	60.4866	234.555	3.87779	1.95524	1.19639e-05	0.00448687
	CA03g11770	NIMA-related protein kinase	412.425	307.641	517.21	1.68121	0.749504	2.30013e-05	0.00772501
	CA09g02770	PIP2%3B1	723.703	557.106	890.301	1.59808	0.67634	0.000139436	0.0324183
	CA03g34630	PREDICTED: aquaporin TIP2-1-like [Solanum tuberosum]	6039.89	4885.98	7193.8	1.47234	0.558107	0.000195907	0.0407651
	CA09g04660	PREDICTED: probable histone H2A.4 isoform 1 [Vitis vinifera]	3359.28	2625.47	4093.08	1.55899	0.640613	4.86817e-06	0.00223558

## Sheet: 7D_MOCK.vs.7D_N.SIGS.POSL2FC.tx
	Gene ID	Gene Description	Base mean	Base mean A	Base mean B	FC	log2 FC	p value	p adj
	CA11g05750	Peptide transporter PTR1	53.1987	25.8383	80.559	3.11781	1.64053	0.00168312	0.0147173
	CA04g03070	ATP binding protein, putative	20.9359	4.25022	37.6216	8.85168	3.14595	0.000125763	0.00165237
	CA10g14070	Protein binding protein, putative	38.881	6.25985	71.5022	11.4224	3.51379	1.0927e-05	0.000192419
	CA10g14270	Putative glutathione S-transferase T2	456.076	76.66	835.491	10.8987	3.44608	2.32494e-17	2.17097e-15
	CA06g19230	Hypersensitive-induced reaction protein	2508.82	1055.9	3961.74	3.752	1.90766	1.28017e-34	2.98123e-32
	CA03g15600	Glycerol-3-phosphate transporter, putative	208.207	116.085	300.329	2.58714	1.37136	2.08808e-07	5.36645e-06
	CA07g04040	PREDICTED: blue copper protein-like [Glycine max]	271.567	38.4081	504.727	13.1412	3.71602	1.01686e-08	3.31999e-07
	CA05g00610	PREDICTED: zeatin O-glucosyltransferase-like [Solanum lycopersicum]	95.2558	35.406	155.105	4.38077	2.13118	1.49761e-09	5.74428e-08
	CA03g20620	Sugar transporter, putative	350.901	257.772	444.03	1.72257	0.784562	0.000315335	0.00360189
	CA06g26520	ATP binding protein, putative	477.902	241.994	713.81	2.9497	1.56057	3.37732e-14	2.3716e-12
	CA06g19920	JOKA2	3444.54	2866.68	4022.4	1.40316	0.488677	0.000926905	0.00895211
	CA08g15890	2-nitropropane dioxygenase, putative	182.032	115.549	248.516	2.15075	1.10484	7.27841e-05	0.00102994
	CA12g16200	PREDICTED: TMV resistance protein N-like [Solanum lycopersicum]	58.884	1.40426	116.364	82.8648	6.37269	7.42123e-13	4.44534e-11
	CA04g03150	Detected protein of unknown function	18.4255	4.25022	32.6008	7.67037	2.9393	0.00417922	0.0310779
	CA04g00130	Detected protein of unknown function	196.022	85.6035	306.44	3.57976	1.83986	2.10135e-10	9.25812e-09
	CA05g17970	Metal ion binding protein	1097.86	894.144	1301.57	1.45566	0.541673	0.00585239	0.0409703
	CA02g16030	PREDICTED: E3 ubiquitin-protein ligase RMA1H1-like isoform 2 [Cucumis sativus]	385.221	270.616	499.826	1.84699	0.885178	0.000854902	0.00834142
	CA02g02420	AMP dependent ligase, putative [Ricinus communis]	156.346	87.969	224.722	2.55456	1.35308	0.000621023	0.00636417
	CA07g14080	PREDICTED: LOW QUALITY PROTEIN: putative DNA repair and recombination protein RAD26-like [Vitis vinifera]	466.821	377.271	556.372	1.47473	0.560448	0.00634076	0.0437089
	CA12g19390	Poly(ADP-ribose) glycohydrolase 1	245.241	154.78	335.701	2.16889	1.11696	1.25296e-05	0.000216957
	CA02g20570	Unknown protein	144.124	86.184	202.065	2.34457	1.22932	0.00126816	0.0115907
	CA08g12010	Serine/threonine-protein kinase bri1, putative	30.9469	11.9892	49.9046	4.16246	2.05743	0.00488121	0.0353834
	CA01g16130	Actin cross-linking protein, putative [Theobroma cacao]	133.398	48.3439	218.452	4.51872	2.17591	4.33823e-11	2.09317e-09
	CA01g09640	PREDICTED: autophagy-related protein 18a-like [Solanum tuberosum]	119.959	34.3387	205.578	5.98678	2.58178	2.93163e-12	1.64792e-10
	CA01g00070	Soluble inorganic pyrophosphatase	15.9116	4.78071	27.0424	5.65657	2.49993	0.00419114	0.0311564
	CA02g21530	Calcium-dependent protein kinase	39.2727	16.3955	62.1499	3.79067	1.92245	0.00154247	0.0137015
	CA04g17220	Phosphoenolpyruvate carboxykinase	8136.15	6649.06	9623.24	1.44731	0.533372	0.000953002	0.00914707
	CA07g04010	Dicyanin	44.2625	9.94214	78.5829	7.90402	2.98259	1.29333e-06	2.80041e-05
	CA08g00440	PREDICTED: receptor-like protein 12-like [Solanum tuberosum]	27.5957	0.493048	54.6983	110.939	6.79362	5.41247e-09	1.87441e-07
	CA05g17900	GRAS1	283.627	189.213	378.041	1.99797	0.998531	4.94647e-05	0.000735429
	CA11g01300	Detected protein of unknown function	144.251	15.8213	272.681	17.2351	4.10728	7.04091e-10	2.834e-08
	CA07g03120	PREDICTED: uncharacterized serine-rich protein C215.13-like [Solanum tuberosum]	469.977	368.877	571.078	1.54816	0.63055	0.00183279	0.0157782
	CA01g07020	Placental protein 11, putative	1184.77	692.455	1677.08	2.42194	1.27616	1.5915e-13	1.02313e-11
	CA01g05150	Detected protein of unknown function	338.596	109.407	567.784	5.18963	2.37563	1.38506e-21	1.78587e-19
	CA12g03270	Ring finger protein, putative	113.936	18.6361	209.236	11.2275	3.48896	0.000290267	0.00335926
	CA02g12010	PREDICTED: LRR receptor-like serine/threonine-protein kinase FLS2-like [Solanum tuberosum]	186.013	52.2946	319.731	6.11404	2.61212	2.16544e-16	1.84402e-14
	CA02g04910	UDP-glucosyltransferase, putative	47.9163	9.41165	86.4209	9.18232	3.19886	3.62417e-06	7.04522e-05
	CA05g06330	SNKR2GH2 protein	175.713	119.805	231.621	1.93332	0.951078	0.00112157	0.0104732
	CA01g31700	Isochorismatase family protein pncA, putative	85.9857	24.0596	147.912	6.14772	2.62005	9.98406e-08	2.74195e-06
	CA11g00690	Receptor-like protein kinase	25.437	0	50.874	Inf	Inf	1.16159e-07	3.14843e-06
	CA03g05790	Serine/threonine-protein phosphatase	208.544	152.852	264.237	1.72871	0.789697	0.00196581	0.016678
	CA01g26990	Enoyl-CoA-hydratase	207.85	149.357	266.342	1.78326	0.834518	0.00239875	0.019671
	CA09g17810	PREDICTED: GTPase-activating protein gyp7-like [Solanum tuberosum]	846.459	685.527	1007.39	1.46951	0.555339	0.00196341	0.0166638
	CA05g05150	Receptor-like protein kinase 3	11.7075	0	23.4151	Inf	Inf	3.7961e-05	0.000582773
	CA07g16060	Gibberellin 2-oxidase	37.7892	4.25022	71.3282	16.7822	4.06886	1.0425e-06	2.30096e-05
	CA06g18700	Brassinosteroid LRR receptor kinase, putative	43.5275	12.1827	74.8723	6.14577	2.61959	6.14791e-06	0.00011435
	CA03g04090	Aldo/keto reductase AKR	302.59	149.663	455.518	3.04363	1.6058	1.30895e-09	5.07178e-08
	CA03g18160	4-hydroxycinnamoyl-CoA ligase 2	1095.57	240.933	1950.22	8.09443	3.01693	9.2945e-60	4.41915e-57
	CA12g11130	F-box family protein	175.659	57.0315	294.286	5.16006	2.36739	1.18774e-14	8.688e-13
	CA10g16710	Apoplastic invertase	41.9413	6.14753	77.735	12.6449	3.66049	6.26108e-07	1.45066e-05
	CA06g12790	Calcineurin B-like protein 01	116.7	54.8347	178.566	3.25644	1.7033	1.51236e-07	3.99019e-06
	CA02g09250	TCP transcription factor 18	83.8809	43.7878	123.974	2.83124	1.50144	5.59241e-05	0.00081814
	CA06g20850	Nucleic acid binding protein, putative	155.502	110.886	200.118	1.80471	0.851769	0.00195769	0.0166276
	CA02g14460	Caffeoyl-CoA O-methyltransferase	144.638	4.25022	285.026	67.0614	6.06741	1.23145e-25	1.99319e-23
	CA05g09170	Sugar transporter, putative	203.179	120.448	285.911	2.37373	1.24716	4.21582e-05	0.000638443
	CA07g03840	PREDICTED: calmodulin-like protein 5-like [Solanum lycopersicum]	57.3779	19.9217	94.834	4.76033	2.25106	9.81738e-07	2.17738e-05
	CA02g22940	BAC19.14	191.554	75.5928	307.515	4.06805	2.02434	2.0488e-13	1.29523e-11
	CA02g04250	PREDICTED: transcription elongation factor 1 homolog isoform 1 [Solanum lycopersicum]	1370.65	1123.04	1618.26	1.44095	0.527025	0.00110857	0.0103944
	CA10g18520	LRR protein	5047.52	3717.79	6377.25	1.71533	0.778489	4.75454e-08	1.3783e-06
	CA02g15080	Smg-7, putative	937.463	729.028	1145.9	1.57181	0.652431	0.000576372	0.00598452
	CA07g18470	Serine/threonine-protein kinase	238.656	86.1403	391.172	4.54111	2.18304	1.17563e-15	9.34849e-14
	CA04g19930	Glycosyltransferase family GT8 protein	851.564	463.986	1239.14	2.67065	1.41719	0.00040423	0.00445668
	CA12g16470	PREDICTED: U-box domain-containing protein 4-like [Solanum tuberosum]	84.3924	40.9107	127.874	3.12569	1.64417	0.000281913	0.00328591
	CA03g16300	Heat shock transcription factor HSFB2a	140.266	95.5145	185.018	1.93707	0.953875	0.000513381	0.00544694
	CA08g15780	PREDICTED: probable protein phosphatase 2C 10-like [Cucumis sativus]	518.817	387.169	650.464	1.68005	0.748504	0.000128432	0.0016826
	CA06g09460	PREDICTED: disease resistance protein RPP13-like [Solanum lycopersicum]	195.924	103.097	288.75	2.80075	1.48581	1.42436e-07	3.77547e-06
	CA06g15250	PREDICTED: GDSL esterase/lipase 1-like [Solanum tuberosum]	240.864	170.003	311.726	1.83365	0.874722	0.000245502	0.00292959
	CA07g00100	ATP binding protein, putative	123.571	9.03093	238.111	26.3662	4.72062	6.41325e-23	9.14769e-21
	CA02g22100	PREDICTED: disease resistance RPP13-like protein 4-like isoform X1 [Citrus sinensis]	146.622	37.0787	256.165	6.90868	2.78841	4.57354e-08	1.33475e-06
	CA10g15760	Alpha/beta-Hydrolases superfamily protein isoform 1 [Theobroma cacao]	180.909	120.186	241.632	2.01049	1.00755	0.000774301	0.00768643
	CA12g20470	Putative disease resistance protein	24.3112	6.22241	42.3999	6.81406	2.76852	2.49965e-05	0.000402023
	CA06g08840	Unknown protein	67.0108	30.282	103.74	3.42578	1.77643	1.26466e-05	0.000218652
	CA01g18630	Putative glutathione S-transferase T1	230.914	0	461.827	Inf	Inf	3.39288e-51	1.31241e-48
	CA09g06100	Glutathione S-transferase-like protein	16.8171	1.40426	32.2299	22.9515	4.52052	0.00184438	0.01586
	CA02g29840	FERONIA receptor-like kinase (Fragment)	58.2604	33.0157	83.5051	2.52926	1.33871	0.00603516	0.0419411
	CA03g27120	Detected protein of unknown function	95.5298	13.3186	177.741	13.3453	3.73826	1.29532e-16	1.12831e-14
	CA07g15040	CYP72A56	381.943	125.977	637.909	5.06367	2.34018	3.72756e-21	4.5984e-19
	CA10g08770	Lactosylceramide 4-alpha-galactosyltransferase, putative	53.0024	3.22668	102.778	31.8525	4.99334	0.00114818	0.0106736
	CA05g16930	PREDICTED: pleiotropic drug resistance protein 1-like [Solanum lycopersicum]	1174.09	175.014	2173.16	12.4171	3.63425	1.3688e-76	1.0772e-73
	CA08g15720	PREDICTED: protein DA1-related 1-like isoform X1 [Solanum tuberosum]	98.7829	2.80852	194.757	69.3452	6.11572	2.23034e-22	3.02981e-20
	CA02g24430	Unknown protein	109.009	34.2264	183.792	5.36988	2.42489	5.52326e-09	1.90123e-07
	CA04g14020	Peroxidase 12, putative	2140.7	1334.73	2946.66	2.20768	1.14253	6.69487e-13	4.04207e-11
	CA02g17720	PREDICTED: transcription factor ILR3-like [Fragaria vesca] subsp. vesca	646.702	476.43	816.974	1.71478	0.778025	2.32065e-05	0.000375883
	CA12g10530	Beta-galactosidase (Precursor)	1003.42	803.834	1203.01	1.49659	0.581679	0.000420201	0.00459943
	CA09g12970	Jasmonic acid 2	40.9664	4.74327	77.1895	16.2735	4.02445	3.06728e-10	1.3183e-08
	CA02g28410	Non-cell-autonomous protein pathway1	43.5914	8.99349	78.1892	8.69398	3.12002	1.07234e-05	0.000189565
	CA02g21320	Cell cycle checkpoint protein RAD17	165.236	113.913	216.559	1.90108	0.926821	0.000463184	0.00500747
	CA11g11460	PREDICTED: probable ADP-ribosylation factor GTPase-activating protein AGD11-like [Solanum tuberosum]	535.978	409.974	661.982	1.61469	0.691258	0.000421323	0.0046095
	CA04g13920	Tropinone reductase I	519.249	220.319	818.179	3.71362	1.89283	8.08441e-20	8.87001e-18
	CA06g19690	Boron transporter	2928.21	1782.31	4074.12	2.28586	1.19274	1.08636e-16	9.53575e-15
	CA06g25800	CBL-interacting protein kinase 11	63.3701	21.2511	105.489	4.96393	2.31148	6.97155e-08	1.97646e-06
	CA03g30020	Basic beta-1,3-glucanase	267.95	26.5997	509.301	19.1468	4.25903	2.23189e-37	5.65958e-35
	CA09g01480	PREDICTED: enolase-like [Solanum tuberosum]	12663.8	10906.1	14421.5	1.32234	0.403088	0.0045878	0.0336124
	CA11g20120	Charged multivesicular body protein 4b, putative	1068.26	790.435	1346.08	1.70296	0.768042	7.33465e-06	0.000134235
	CA03g34270	Serine/threonine-protein kinase	73.9677	7.05874	140.877	19.9578	4.31888	1.63912e-13	1.04785e-11
	CA03g17220	Kinase-like protein	69.5874	10.248	128.927	12.5807	3.65314	8.72864e-05	0.00120674
	CA08g03540	Detected protein of unknown function	70.1619	45.5354	94.7884	2.08164	1.05772	0.00643283	0.0441667
	CA10g17060	Harpin inducing protein 1-like 18	91.155	4.78071	177.529	37.1345	5.21469	2.10833e-16	1.80605e-14
	CA06g06270	mitogen-activated protein kinase 3 [Solanum lycopersicum]	374.674	90.2344	659.114	7.30446	2.86878	2.54173e-27	4.3945e-25
	CA01g11580	CXE carboxylesterase	55.5782	11.8769	99.2796	8.35905	3.06334	7.77399e-07	1.77241e-05
	CA02g06250	PREDICTED: probable mitochondrial chaperone BCS1-B-like [Solanum tuberosum]	90.6507	13.0565	168.245	12.8859	3.68772	3.23093e-05	0.000505736
	CA10g12300	UDP-glucoronosyl/UDP-glucosyl transferase family protein	695.362	476.274	914.45	1.92001	0.941112	9.65796e-07	2.15248e-05
	CA12g17210	Lrr receptor protein kinase, putative	612.787	377.908	847.667	2.24305	1.16546	0.00157261	0.0139129
	CA03g11530	Disease resistance protein RGH2	8.45876	0	16.9175	Inf	Inf	0.00234429	0.0193076
	CA12g22810	PREDICTED: receptor-like protein 12-like [Solanum tuberosum]	75.5625	3.68229	147.443	40.041	5.32341	0.00224369	0.018653
	CA01g14380	Hydrolase, alpha/beta fold family protein	23.9576	0.948654	46.9665	49.5086	5.62961	1.38971e-05	0.000237573
	CA03g35260	Unknown protein	333.515	175.382	491.647	2.80329	1.48712	1.61548e-11	8.06751e-10
	CA02g24140	Unknown protein	264.208	10.8908	517.525	47.5195	5.57045	3.4673e-41	1.00165e-38
	CA06g14000	PREDICTED: subtilisin-like protease-like [Glycine max]	2320.21	844.096	3796.32	4.4975	2.16912	6.83241e-46	2.29308e-43
	CA02g24500	Starch synthase V	58.876	35.4435	82.3085	2.32225	1.21552	0.00323466	0.0252381
	CA10g01320	Ethylene response factor ERF4	167.027	119.487	214.567	1.79574	0.844581	0.00602778	0.0419026
	CA06g24940	PREDICTED: 17.7 kDa class I heat shock protein-like [Solanum tuberosum]	615.506	476.461	754.551	1.58366	0.663258	0.000474183	0.00510462
	CA07g12440	PREDICTED: MADS-box protein defh21-like isoform X2 [Solanum tuberosum]	32.5608	1.40426	63.7174	45.3744	5.50381	3.16987e-09	1.13212e-07
	CA03g26340	BRASSINOSTEROID INSENSITIVE 1-associated receptor kinase 1, putative	378.129	49.3674	706.89	14.319	3.83985	3.0336e-42	8.876e-40
	CA04g17010	TRAF-type zinc finger-related family protein [Populus trichocarpa]	402.3	279.216	525.384	1.88164	0.911989	1.14861e-05	0.000201024
	CA08g19390	expressed protein, putative [Ricinus communis]	195.447	131.133	259.761	1.98091	0.986161	0.00661808	0.0450995
	CA06g13600	PREDICTED: inactive poly [ADP-ribose] polymerase RCD1-like isoform X1 [Solanum tuberosum]	82.7065	33.9269	131.486	3.87557	1.95441	1.47077e-09	5.66037e-08
	CA04g02120	PREDICTED: probable LRR receptor-like serine/threonine-protein kinase At3g47570-like [Solanum tuberosum]	18.5027	5.69192	31.3135	5.50139	2.4598	0.00327821	0.0255255
	CA07g04950	Short-chain alcohol dehydrogenase	1432.87	1066.16	1799.58	1.68791	0.755235	8.58458e-06	0.00015549
	CA12g05150	Vetispiradiene synthase	27.6291	2.77108	52.4871	18.9411	4.24345	0.00189201	0.0161782
	CA08g18190	Unknown protein	71.3853	17.4939	125.277	7.16115	2.84019	3.12482e-11	1.52708e-09
	CA02g17760	Putative receptor-like serine-threonine protein kinase	23.237	3.30157	43.1725	13.0764	3.70889	6.77806e-05	0.00096741
	CA02g22240	Unknown protein	10.5613	0.948654	20.174	21.2659	4.41047	0.00426565	0.0316484
	CA01g04650	RHOMBOID-like protein 14 isoform 1 [Theobroma cacao]	145.204	93.8793	196.528	2.09342	1.06586	0.000102489	0.00137913
	CA05g09160	At1g70420/F17O7_4	42.677	3.75717	81.5969	21.7176	4.4408	4.10193e-08	1.20793e-06
	CA06g08470	ATP binding protein, putative	96.4323	25.8009	167.064	6.47512	2.69491	2.99774e-08	9.07354e-07
	CA09g11930	WRKY transcription factor (Fragment)	39.6778	0	79.3555	Inf	Inf	8.64053e-10	3.45349e-08
	CA03g01790	PREDICTED: pleiotropic drug resistance protein 1-like [Solanum lycopersicum]	3744.82	1142.42	6347.21	5.55592	2.47403	2.99869e-60	1.45609e-57
	CA03g12540	U-box domain-containing protein	53.5964	10.4352	96.7575	9.27223	3.21292	5.40657e-08	1.55011e-06
	CA04g15920	plastocyanin-like domain-containing family protein [Populus trichocarpa]	78.9685	18.6735	139.264	7.4578	2.89875	0.000142281	0.00183351
	CA04g02690	PREDICTED: probable serine/threonine-protein kinase abkC-like [Solanum tuberosum]	321.899	244.341	399.456	1.63483	0.709143	0.00157284	0.0139129
	CA01g17410	DNA binding protein, putative	308.687	231.434	385.939	1.6676	0.737772	0.00121276	0.0111738
	CA10g08010	Multidrug resistance pump, putative	281.015	99.8707	462.159	4.62757	2.21026	9.87807e-17	8.73788e-15
	CA08g11330	PREDICTED: receptor-like protein 12-like [Solanum lycopersicum]	154.359	16.6576	292.06	17.5331	4.13201	2.83171e-20	3.29721e-18
	CA01g05010	Pepsin A, putative	160.341	95.6954	224.987	2.35108	1.23332	5.19914e-05	0.000766999
	CA11g06610	Unknown protein	81.1719	18.1805	144.163	7.92956	2.98724	0.00105468	0.00997101
	CA02g01800	WRKY transcription factor 26	56.4405	16.3581	96.523	5.90063	2.56087	0.000748605	0.0074736
	CA03g05430	E8 protein homolog	825.346	32.2542	1618.44	50.1775	5.64897	8.32346e-105	1.89958e-101
	CA05g03770	PREDICTED: MATE efflux family protein 6-like [Solanum lycopersicum]	137.181	65.3073	209.054	3.20108	1.67856	2.38895e-05	0.000386124
	CA02g28330	Serine/threonine-protein kinase	131.118	80.2548	181.981	2.26754	1.18113	0.000164137	0.00207072
	CA02g27720	PREDICTED: muscle M-line assembly protein unc-89-like isoform X1 [Solanum tuberosum]	113.316	81.0226	145.609	1.79714	0.845707	0.00723455	0.0484326
	CA06g21440	Glucosyltransferase	72.0763	44.1311	100.021	2.26646	1.18044	0.00623221	0.0431266
	CA10g16230	Cytochrome P450	247.696	191.784	303.608	1.58307	0.662726	0.00470592	0.0342865
	CA12g18900	Tyrosine aminotransferase 1	137.615	77.5961	197.635	2.54697	1.34878	6.27729e-05	0.000903409
	CA03g12470	PREDICTED: uncharacterized Rho GTPase-activating protein At5g61530-like [Solanum lycopersicum]	375.83	201.308	550.352	2.73388	1.45095	9.79725e-12	5.10486e-10
	CA04g17780	DAD2	115.622	77.2217	154.022	1.99455	0.996063	0.00285859	0.0226917
	CA03g10670	Detected protein of unknown function	306.051	151.716	460.387	3.03453	1.60147	7.29614e-13	4.38191e-11
	CA10g10450	PREDICTED: putative mediator of RNA polymerase II transcription subunit 26-like [Solanum tuberosum]	12.7341	0.493048	24.9751	50.6545	5.66262	0.000493819	0.00528608
	CA12g19770	Disease resistance protein RPP13, putative	69.3562	11.9892	126.723	10.5698	3.40187	2.4895e-07	6.31281e-06
	CA02g10060	PREDICTED: probable LRR receptor-like serine/threonine-protein kinase At3g47570-like [Solanum lycopersicum]	16.1717	0	32.3434	Inf	Inf	5.59962e-05	0.000818355
	CA03g19430	Cyclic nucleotide-gated calmodulin-binding ion channel	909.894	578.086	1241.7	2.14795	1.10296	0.000391193	0.00434443
	CA07g01390	CYP72A52v1	1460.11	76.4228	2843.79	37.2113	5.21767	4.2353e-145	1.93316e-141
	CA02g28720	PREDICTED: thioredoxin H2-like [Solanum tuberosum]	1167.66	762.137	1573.18	2.06417	1.04557	2.46602e-10	1.07609e-08
	CA05g16360	Kinase, putative	76.9716	48.606	105.337	2.16717	1.11581	0.00138309	0.0124609
	CA02g28370	Electron transporter, putative	394.378	272.8	515.956	1.89133	0.919403	6.72744e-05	0.000960786
	CA04g13730	PREDICTED: abscisic stress-ripening protein 2-like [Solanum tuberosum]	256.473	112.141	400.805	3.57412	1.83759	1.73312e-09	6.54854e-08
	CA01g20900	Reduced lateral root formation isoform 1 [Theobroma cacao]	193.252	136.344	250.16	1.83477	0.875598	0.00275242	0.0220716
	CA02g03890	Diacylglycerol kinase, alpha, putative	139.565	29.9013	249.228	8.33501	3.05918	2.47834e-22	3.3271e-20
	CA01g15690	PREDICTED: stamen-specific protein FIL1-like [Solanum lycopersicum]	32.5495	15.1036	49.9953	3.31017	1.7269	0.000716419	0.00720269
	CA04g20830	Unknown protein	792.191	470.814	1113.57	2.3652	1.24196	0.000512504	0.0054427
	CA12g14180	ADH1 (Fragment)	864.931	475.568	1254.29	2.63746	1.39915	0.000599298	0.00618038
	CA03g07290	PREDICTED: uncharacterized N-acetyltransferase p20-like [Solanum lycopersicum]	53.4776	1.85987	105.095	56.5069	5.82036	9.04113e-12	4.72166e-10
	CA07g12840	PREDICTED: calcium-binding protein PBP1 [Vitis vinifera]	342.823	69.4389	616.206	8.87408	3.1496	1.63969e-35	3.89803e-33
	CA02g15540	PREDICTED: homeobox-leucine zipper protein ATHB-52-like [Solanum tuberosum]	268.56	105.569	431.551	4.08786	2.03135	1.63408e-14	1.17273e-12
	CA02g14450	Caffeoyl-CoA-O-methyltransferase	168.434	92.2129	244.654	2.65315	1.4077	7.75169e-06	0.000141414
	CA02g18310	Ankyrin repeat family protein, putative isoform 1 [Theobroma cacao]	109.476	78.4699	140.482	1.79027	0.840179	0.00672615	0.0456858
	CA10g09910	NAC domain protein NAC6	19.7683	2.80852	36.728	13.0774	3.709	0.000198043	0.00242803
	CA05g14230	Ethylene responsive element binding protein C3	973.326	647.625	1299.03	2.00584	1.0042	1.84237e-07	4.79984e-06
	CA04g18010	PREDICTED: inactive serine/threonine-protein kinase At1g67470-like [Solanum tuberosum]	75.1067	3.33901	146.874	43.9874	5.45902	4.80302e-16	3.98598e-14
	CA09g13990	PREDICTED: heterogeneous nuclear ribonucleoprotein 1-like isoform X2 [Solanum tuberosum]	591.321	487.409	695.234	1.42639	0.512366	0.00664062	0.045199
	CA11g12240	PREDICTED: probable serine/threonine-protein kinase At5g41260-like isoform X5 [Solanum tuberosum]	946.329	793.493	1099.17	1.38522	0.470119	0.00709466	0.0477201
	CA08g04340	Ankyrin-kinase, putative	595.383	432.187	758.58	1.75521	0.811646	2.32728e-05	0.000376689
	CA01g14860	Unknown protein	187.984	89.2858	286.683	3.21085	1.68295	2.67295e-09	9.76032e-08
	CA08g17150	Detected protein of unknown function	2198.62	1757.01	2640.24	1.50269	0.587548	0.000101294	0.00136724
	CA02g21030	Detected protein of unknown function	146.986	83.0322	210.94	2.54046	1.34509	1.07601e-05	0.000190068
	CA11g19130	Putative pyridoxine biosynthesis protein	204.241	141.58	266.903	1.88517	0.914692	0.00144869	0.0129859
	CA02g25810	NRG1	168.841	61.1694	276.513	4.52044	2.17646	1.06295e-10	4.8712e-09
	CA10g17170	Digalactosyldiacylglycerol synthase 1	606.367	485.855	726.88	1.49609	0.581194	0.00261921	0.021167
	CA10g17040	Harpin inducing protein 1-like 18	405.613	235.959	575.266	2.43799	1.28569	4.28386e-08	1.25663e-06
	CA08g08060	AP2/ERF domain-containing transcription factor	100.173	32.3666	167.98	5.18991	2.37571	1.48641e-09	5.71092e-08
	CA02g26770	Chloroplast polyphenol oxidase	540.153	267.052	813.254	3.04531	1.60659	0.00111095	0.0104038
	CA12g06940	Calcium-binding EF-hand family protein, putative [Theobroma cacao]	22.2089	7.96995	36.4478	4.57316	2.19319	0.000936836	0.0090251
	CA05g00170	Unknown protein	13.8961	0	27.7922	Inf	Inf	0.000467773	0.00504514
	CA01g28500	UDP-glucosyltransferase 1	117.452	39.8435	195.06	4.89567	2.2915	2.198e-09	8.15656e-08
	CA01g18680	Detected protein of unknown function	28.9029	0.911212	56.8945	62.4383	5.96436	0.00444455	0.0327152
	CA03g08890	CCT motif protein	656.814	496.215	817.413	1.6473	0.7201	0.000372832	0.00417097
	CA11g08120	F-box/kelch protein	167.881	101.475	234.287	2.30882	1.20716	8.09119e-05	0.00113356
	CA04g22360	Ornithine decarboxylase	1262.19	811.329	1713.05	2.11141	1.07821	4.24853e-05	0.000642446
	CA01g26150	PREDICTED: vesicle-associated membrane protein 724-like [Solanum tuberosum]	229.515	158.051	300.98	1.90433	0.92928	0.000234717	0.00281635
	CA03g12230	DNA-binding protein 3	305.509	37.8713	573.147	15.1341	3.91973	8.96745e-37	2.22451e-34
	CA04g12110	Acetolactate synthase	6368.43	5144.96	7591.9	1.4756	0.5613	7.59811e-05	0.00106974
	CA03g33720	Detected protein of unknown function	1120.7	681.945	1559.45	2.28678	1.19331	1.72415e-12	9.98692e-11
	CA02g20670	Unknown protein	153.446	37.5654	269.326	7.16953	2.84188	2.33059e-17	2.17097e-15
	CA07g20000	PREDICTED: probable long-chain-alcohol O-fatty-acyltransferase 3-like [Solanum tuberosum]	8.43752	1.4417	15.4333	10.7049	3.42021	0.00633872	0.0437089
	CA09g11940	WRKY transcription factor-a	86.3311	0.948654	171.714	181.008	7.49991	1.70533e-18	1.76104e-16
	CA09g03450	Hcr9-Avr4-par1	261.04	0.948654	521.131	549.337	9.10155	4.21529e-54	1.81512e-51
	CA12g07920	Nam-like protein 2	1484.6	1207.5	1761.69	1.45896	0.544939	0.000536356	0.00565391
	CA06g10360	Phosphoenolpyruvate carboxylase kinase 2	180.731	134.522	226.94	1.68702	0.754476	0.00188643	0.0161432
	CA06g10400	Ring finger protein, putative	36.4295	4.3251	68.5339	15.8456	3.98601	5.82017e-07	1.36514e-05
	CA03g28010	Homeobox	416.659	259.757	573.562	2.20808	1.14279	9.50981e-09	3.12728e-07
	CA05g19550	DnaJ-like protein	6343.28	5508.55	7178.01	1.30307	0.38191	0.00663275	0.0451589
	CA06g27180	Putative polyprotein	240.27	164.997	315.542	1.91241	0.935392	8.49188e-05	0.00117884
	CA08g05140	Serine-threonine protein kinase, plant-type, putative	948.072	333.371	1562.77	4.6878	2.22891	7.86707e-33	1.72637e-30
	CA09g17010	BED finger-nbs-lrr resistance protein	604.663	499.447	709.879	1.42133	0.50724	0.00601876	0.0418526
	CA04g17360	Detected protein of unknown function	257.889	180.856	334.921	1.85187	0.888981	0.000272074	0.00319079
	CA05g14060	Glucosamine-fructose-6-phosphate aminotransferase, putative	381.598	239.523	523.673	2.18632	1.12851	2.25364e-06	4.62107e-05
	CA03g21190	AN11	288.604	215.525	361.684	1.67815	0.746871	0.00634826	0.0437176
	CA04g19680	PREDICTED: cytochrome P450 82A3-like [Solanum tuberosum]	30.7398	4.66838	56.8112	12.1694	3.60518	0.00013381	0.00174504
	CA01g05130	Detected protein of unknown function	223.289	108.34	338.238	3.122	1.64247	8.26691e-11	3.86614e-09
	CA02g26260	BRASSINOSTEROID INSENSITIVE 1-associated receptor kinase 1, putative	144.831	85.3477	204.314	2.3939	1.25936	0.000142661	0.0018357
	CA10g19080	Detected protein of unknown function	114.333	62.193	166.473	2.67671	1.42046	0.000245368	0.00292959
	CA03g07940	Protein DEHYDRATION-INDUCED-like protein	84.3108	52.8188	115.803	2.19246	1.13255	0.002486	0.0202772
	CA01g27920	NRC1	1460.54	1131.09	1789.99	1.58253	0.662236	6.856e-05	0.000976701
	CA11g10980	Phi-2	796.679	604.642	988.717	1.63521	0.709476	5.28358e-05	0.00077845
	CA01g32540	UDP-glucose:glucosyltransferase	489.962	348.605	631.319	1.81099	0.856776	1.42611e-05	0.000242524
	CA02g07970	Putative zinc finger protein	148.022	94.2226	201.822	2.14197	1.09894	9.56248e-05	0.00130187
	CA04g06100	Abscisic acid 8'-hydroxylase	71.2848	44.1311	98.4386	2.23059	1.15743	0.00748438	0.0497839
	CA11g18690	PREDICTED: putative disease resistance RPP13-like protein 1-like isoform X2 [Solanum tuberosum]	382.249	141.961	622.536	4.38526	2.13266	8.81502e-18	8.5032e-16
	CA12g22820	Hcr2-0B	17.7711	4.70583	30.8364	6.55282	2.71212	0.00505376	0.0364529
	CA08g17460	PREDICTED: serine carboxypeptidase-like 26-like [Solanum lycopersicum]	2480.75	885.082	4076.43	4.60571	2.20342	9.5891e-47	3.36681e-44
	CA01g08160	Serine/threonine-protein kinase	44.861	2.77108	86.951	31.378	4.97168	0.000286511	0.0033293
	CA01g06350	Major pollen allergen Ory s 1, putative	172.827	9.82982	335.824	34.1638	5.0944	2.81972e-18	2.84742e-16
	CA01g23780	Peptidyl-prolyl cis-trans isomerase-like protein	586.18	470.539	701.822	1.49153	0.576792	0.00238998	0.0196202
	CA11g00560	PREDICTED: probable serine/threonine-protein kinase At1g18390-like [Solanum tuberosum]	92.6183	12.7132	172.523	13.5704	3.76239	1.58884e-13	1.02313e-11
	CA07g18430	Serine/threonine-protein kinase	30.275	6.18497	54.365	8.78986	3.13584	2.56175e-06	5.17383e-05
	CA08g16030	GTP cyclohydrolase II/3,4-dihydroxy-2-butanone 4-phosphate synthase	914.26	749.075	1079.45	1.44104	0.52711	0.00240527	0.0197103
	CA05g07930	PREDICTED: cytokinesis protein sepA-like [Solanum tuberosum]	28.7611	7.20851	50.3137	6.97977	2.80318	0.000394713	0.00437926
	CA07g09640	Detected protein of unknown function	59.9649	33.4713	86.4585	2.58307	1.36908	0.00122493	0.0112406
	CA03g16530	AP2 domain CBF protein	8.76716	1.40426	16.1301	11.4865	3.52187	0.000254017	0.00301465
	CA06g14950	TCP transcription factor 13	154.537	96.2259	212.848	2.21196	1.14533	0.000396704	0.00439494
	CA02g30420	Calcium-binding site, putative [Theobroma cacao]	997.382	98.0546	1896.71	19.3434	4.27377	1.18352e-98	2.25087e-95
	CA09g13120	PREDICTED: PRA1 family protein H-like isoform 2 [Cucumis sativus]	56.193	32.4477	79.9382	2.4636	1.30077	0.00421142	0.0312664
	CA05g03370	Detected protein of confused Function	685.46	106.786	1264.13	11.838	3.56535	3.92601e-91	5.59997e-88
	CA06g05600	Detected protein of unknown function	327.103	156.409	497.797	3.18266	1.67023	8.01654e-14	5.39686e-12
	CA02g00990	Xenotropic and polytropic murine leukemia virus receptor ids-4, putative	171.62	76.5789	266.661	3.48217	1.79999	9.4441e-09	3.11015e-07
	CA12g15580	Unknown protein	92.4542	56.7695	128.139	2.25718	1.17452	0.00248772	0.0202839
	CA03g36390	Nucleic acid binding protein, putative	263.728	137.336	390.119	2.84061	1.5062	1.87147e-09	7.02477e-08
	CA06g05670	Multidrug resistance-associated protein (Fragment)	19.4664	4.3251	34.6076	8.00157	3.00028	0.00256814	0.0208206
	CA02g12610	PREDICTED: protein SRG1-like [Solanum tuberosum]	204.455	149.051	259.86	1.74343	0.801927	0.00373702	0.0284004
	CA02g14650	PREDICTED: cysteine proteinase RD21a-like [Solanum lycopersicum]	46.4205	15.9773	76.8637	4.81079	2.26627	0.000610634	0.00627177
	CA01g23490	Detected protein of unknown function	791.372	452.527	1130.22	2.49757	1.32052	4.8115e-13	2.93605e-11
	CA08g12400	Unknown protein	1163.22	971.627	1354.82	1.39438	0.479628	0.0065059	0.0445088
	CA03g21040	Detected protein of unknown function	1719.15	1404.06	2034.25	1.44884	0.534895	0.0061957	0.042926
	CA03g07300	PREDICTED: uncharacterized N-acetyltransferase p20-like [Solanum lycopersicum]	255.734	41.0916	470.376	11.447	3.5169	2.54362e-12	1.43689e-10
	CA07g14280	Aminotransferase family protein	1258.21	1063.97	1452.45	1.36512	0.449027	0.00640456	0.0440159
	CA04g08860	PREDICTED: probable LRR receptor-like serine/threonine-protein kinase At4g08850-like [Solanum lycopersicum]	166.395	8.00739	324.782	40.5603	5.342	8.18572e-30	1.56987e-27
	CA02g18640	Transcription factor jumonji domain-containing protein, putative isoform 1 [Theobroma cacao]	991.712	831.158	1152.26	1.38634	0.471277	0.00517181	0.0371751
	CA02g10920	Cysteine protease	16.2897	0.455606	32.1237	70.5077	6.13971	5.66773e-06	0.000106198
	CA08g06250	Matrix metalloproteinase	101.919	54.7598	149.078	2.7224	1.44488	0.000169666	0.00213575
	CA02g14340	Rsmv23 protein	20.6983	5.23632	36.1602	6.90566	2.78778	0.00586594	0.0410411
	CA09g04850	Heat shock protein 70	40519.6	28915.4	52123.9	1.80263	0.850105	2.38331e-10	1.04199e-08
	CA12g04790	Major facilitator superfamily protein [Theobroma cacao]	58.967	26.1441	91.7898	3.51091	1.81185	0.000545503	0.00572389
	CA04g23600	Detected protein of unknown function	36.641	0	73.282	Inf	Inf	4.41509e-12	2.41056e-10
	CA03g27700	Galactosyltransferase, putative	402.896	296.067	509.724	1.72165	0.78379	0.000175031	0.0021919
	CA08g11090	Gibberellin receptor GID1, putative	33.3068	8.53788	58.0757	6.80212	2.76599	3.64719e-05	0.000562026
	CA12g18140	Catalase	49317.5	41446.5	57188.4	1.37981	0.46447	0.00075452	0.00752278
	CA02g29600	Carbonic anhydrase	166.878	106.936	226.819	2.12108	1.0848	0.000263952	0.00310832
	CA12g11280	Detected protein of unknown function	423.51	329.383	517.637	1.57154	0.652176	0.00281928	0.0224735
	CA04g12860	GRAS family transcription factor	764.688	532.382	996.994	1.87271	0.905124	1.11076e-06	2.43279e-05
	CA12g19180	Ring finger protein, putative	409.351	278.998	539.704	1.93444	0.951914	9.11852e-06	0.000164119
	CA08g10230	Wound-induced protein WIN1	498.22	357.412	639.028	1.78793	0.838293	0.00676659	0.0459058
	CA07g06050	CYP81C6v2	698.027	553.44	842.615	1.52251	0.606448	0.00117708	0.0109023
	CA02g03340	Detected protein of unknown function	553.634	405.362	701.905	1.73155	0.792064	0.000393384	0.00436664
	CA08g13480	Detected protein of unknown function	239.078	176.874	301.283	1.70337	0.768395	0.00186672	0.0160241
	CA09g16470	Serine-threonine protein kinase, plant-type, putative	372.848	130.846	614.85	4.69905	2.23237	5.12622e-20	5.79161e-18
	CA11g19930	CC-NBS-LRR type resistance protein (Fragment)	775.793	595.699	955.888	1.60465	0.682259	0.000136073	0.0017705
	CA07g13190	NADH dehydrogenase	18.3128	1.93475	34.6909	17.9304	4.16434	3.58326e-06	6.97163e-05
	CA02g14910	Cytochrome P450, putative	1198.94	911.513	1486.38	1.63067	0.705465	2.01509e-05	0.000331328
	CA11g03490	Esterase PIR7B, putative	87.2735	0.455606	174.091	382.109	8.57784	5.19494e-20	5.84035e-18
	CA12g15800	Inositol phosphate kinase	264.962	201.152	328.772	1.63444	0.7088	0.00160609	0.01412
	CA08g03020	PREDICTED: probable WRKY transcription factor 51-like [Solanum lycopersicum]	203.872	0.455606	407.288	893.948	9.80405	2.68598e-45	8.75706e-43
	CA01g03040	Pathogenesis related protein-5	142.271	48.7246	235.817	4.83979	2.27494	1.08961e-10	4.98337e-09
	CA04g00070	Serine/threonine-protein kinase	653.283	476.673	829.893	1.74101	0.799925	4.07994e-05	0.000620335
	CA04g04540	PREDICTED: LRR receptor-like serine/threonine-protein kinase GSO2-like [Solanum tuberosum]	103.801	7.62667	199.975	26.2205	4.71262	1.78521e-24	2.71614e-22
	CA07g17470	26S proteasome non-ATPase regulatory subunit	271.835	198.799	344.872	1.73477	0.794748	0.00100337	0.0095532
	CA02g26080	Kinase, putative	198.408	96.9873	299.829	3.09143	1.62827	3.07407e-08	9.27996e-07
	CA04g22380	Detected protein of unknown function	317.823	214.078	421.569	1.96923	0.977634	0.00581466	0.0407562
	CA01g04170	Holocarboxylase synthetase 1	100.575	33.2466	167.904	5.05025	2.33635	4.71312e-05	0.000703818
	CA03g20030	Detected protein of unknown function	466.212	288.285	644.14	2.23439	1.15988	9.68162e-08	2.68148e-06
	CA03g20300	Spotted leaf protein, putative	511.175	196.371	825.979	4.20621	2.07252	7.53091e-22	9.87762e-20
	CA02g13270	BRASSINAZOLE-RESISTANT 2 protein, putative	309.856	241.164	378.548	1.56967	0.650461	0.00638592	0.0439371
	CA04g22550	Amino acid transporter, putative	129.596	31.4242	227.767	7.24814	2.85761	3.18875e-07	7.92741e-06
	CA07g21030	WRKY7	1617.57	1366.85	1868.28	1.36685	0.45085	0.00476538	0.0346245
	CA03g19540	Membrane located receptor-like protein	32.5765	1.89731	63.2557	33.3397	5.05917	5.58417e-06	0.000104718
	CA01g02140	MAP kinase	286.298	220.855	351.741	1.59263	0.67141	0.00739386	0.0492835
	CA11g02170	PREDICTED: S-adenosylmethionine decarboxylase proenzyme-like isoform X1 [Cicer arietinum]	1146.62	962.809	1330.43	1.38182	0.466572	0.00336107	0.026064
	CA06g08800	PREDICTED: uncharacterized N-acetyltransferase p20 [Vitis vinifera]	61.7605	7.58923	115.932	15.2758	3.93318	4.51791e-10	1.88842e-08
	CA03g13530	Ethylene response factor 5	640.412	119.605	1161.22	9.70877	3.27929	5.24379e-52	2.06334e-49
	CA05g00840	PREDICTED: heat stress transcription factor B-3-like [Solanum tuberosum]	100.041	0	200.082	Inf	Inf	6.1672e-24	9.08051e-22
	CA08g14070	PREDICTED: embryogenesis-associated protein EMB8-like [Solanum lycopersicum]	177.708	106.817	248.6	2.32734	1.21868	0.000286181	0.00332716
	CA06g24380	zinc finger family protein [Populus trichocarpa]	15.138	0	30.2761	Inf	Inf	7.49552e-05	0.0010579
	CA08g06530	Tyramine n-hydroxycinnamoyl transferase	168.288	53.0434	283.533	5.34529	2.41827	4.0339e-07	9.82515e-06
	CA09g11950	NtWRKY1	96.9159	2.8834	190.948	66.2233	6.04927	7.4094e-18	7.22638e-16
	CA05g03700	Unknown protein	36.9218	0.455606	73.3881	161.078	7.33162	2.10129e-08	6.54237e-07
	CA08g08430	Os01g0681600 protein	1539.8	1252.08	1827.52	1.45959	0.545562	0.000755253	0.00752352
	CA03g00570	Putative glycosyltransferase	137.601	9.94214	265.26	26.6803	4.73771	6.58122e-27	1.10439e-24
	CA04g19430	Serpin-like protein (Fragment)	71.3515	35.5558	107.147	3.0135	1.59144	8.73517e-05	0.00120674
	CA08g08240	WRKY transcription factor 6	935.574	137.143	1734	12.6438	3.66036	1.04837e-70	7.25026e-68
	CA05g04810	PREDICTED: zeatin O-glucosyltransferase-like [Solanum lycopersicum]	93.5752	1.89731	185.253	97.64	6.6094	5.86671e-27	9.91778e-25
	CA11g03160	Unknown protein	1176.99	843.871	1510.12	1.78951	0.839566	7.8027e-07	1.77541e-05
	CA11g11430	Detected protein of unknown function	214.504	158.388	270.621	1.7086	0.772812	0.00317256	0.0248385
	CA05g13190	PREDICTED: mitochondrial uncoupling protein 5-like [Glycine max]	346.379	223.882	468.876	2.0943	1.06647	1.70733e-06	3.60785e-05
	CA01g31520	Receptor protein kinase CLAVATA1, putative	281.272	32.5226	530.021	16.297	4.02653	2.06768e-34	4.76651e-32
	CA03g32510	F-box-containing protein 1	2086.71	1474.05	2699.37	1.83126	0.872833	0.000201596	0.00246693
	CA07g17050	Epidermis-specific secreted glycoprotein EP1, putative	643.889	189.269	1098.51	5.80397	2.53704	1.03687e-25	1.69024e-23
	CA03g26780	Aldose-1-epimerase, putative	681.695	350.758	1012.63	2.88698	1.52956	1.86327e-07	4.84875e-06
	CA01g10140	Tyramine n-hydroxycinnamoyl transferase	284.382	111.261	457.503	4.11199	2.03984	6.55108e-14	4.43646e-12
	CA08g16590	Sterol regulatory element-binding protein site 2 protease, putative	132.452	76.1607	188.744	2.47823	1.30931	2.0504e-05	0.000335924
	CA04g13750	ASR4 protein (Fragment)	1999.54	1340.85	2658.23	1.98249	0.987312	2.67106e-10	1.16112e-08
	CA10g05740	PREDICTED: F-box protein SKIP27-like isoform X1 [Solanum tuberosum]	91.8775	34.4574	149.298	4.33282	2.11531	1.81872e-06	3.81146e-05
	CA04g07010	Unknown protein	252.813	198.225	307.402	1.55077	0.632988	0.00568796	0.0401021
	CA10g01990	Glutathione S-transferase/peroxidase	45.9832	8.04484	83.9216	10.4317	3.38291	2.86862e-09	1.03917e-07
	CA04g18620	ABRE binding factor	339.747	269.156	410.338	1.52454	0.608372	0.00440921	0.0325128
	CA01g06980	Pleckstrin homology (PH) domain-containing protein	225.651	142.311	308.992	2.17125	1.11853	0.000117946	0.00156226
	CA01g07060	ATP binding protein, putative	563.608	128.636	998.579	7.76282	2.95658	5.00393e-37	1.25494e-34
	CA10g00760	Dead box ATP-dependent RNA helicase, putative	725.219	569.111	881.326	1.5486	0.630965	0.000397251	0.00439887
	CA07g18420	Serine/threonine-protein kinase	25.289	2.77108	47.807	17.2521	4.1087	0.00154084	0.0136935
	CA03g26200	Copine, putative	1638.47	1285.36	1991.59	1.54944	0.631749	9.2327e-05	0.00126552
	CA10g03990	wound/stress protein precursor [Solanum lycopersicum]	361.081	112.628	609.535	5.41195	2.43615	2.35667e-24	3.53842e-22
	CA12g08170	Mitogen-activated protein kinase kinase kinase	719.865	579.802	859.927	1.48314	0.568653	0.00267461	0.0215156
	CA12g19760	PREDICTED: protein PHLOEM PROTEIN 2-LIKE A8-like [Solanum tuberosum]	19.5626	1.89731	37.2279	19.6214	4.29436	2.19025e-05	0.000356279
	CA09g02430	Phenylalanine ammonia-lyase	160.912	96.2759	225.548	2.34272	1.22819	0.000159925	0.00202655
	CA11g16550	F-box family protein	126.413	64.0591	188.767	2.94676	1.55913	0.000330759	0.00374434
	CA05g09350	PREDICTED: K(+) efflux antiporter 4-like [Solanum lycopersicum]	625.773	501.426	750.12	1.49597	0.581085	0.00130258	0.0118815
	CA08g00780	PREDICTED: cysteine-rich receptor-like protein kinase 2-like [Solanum lycopersicum]	11.3823	0.493048	22.2716	45.1712	5.49733	1.95377e-05	0.000322174
	CA12g02570	ALY protein	1911.64	1282.05	2541.23	1.98216	0.987074	6.42531e-06	0.000119218
	CA04g18240	CYP81B2v2	516.881	84.4676	949.295	11.2386	3.49039	1.99639e-47	7.34865e-45
	CA04g01700	Calmodulin, putative	1042.81	702.953	1382.67	1.96695	0.97596	3.65151e-08	1.08509e-06
	CA03g35330	Jasmonate ZIM domain protein h	631.663	459.716	803.609	1.74805	0.80575	4.53851e-05	0.00068009
	CA12g13910	PREDICTED: SPX domain-containing membrane protein At4g22990-like [Solanum lycopersicum]	94.6897	61.0134	128.366	2.1039	1.07307	0.00354554	0.0271805
	CA01g03070	UDP-Glc-4-epimerase	65.5415	34.1515	96.9316	2.83828	1.50502	0.00170747	0.0148903
	CA02g19580	At4g25680	1132.41	728.572	1536.24	2.10857	1.07626	6.06343e-10	2.46227e-08
	CA09g00490	Detected protein of unknown function	110.932	49.1053	172.758	3.51811	1.8148	1.72067e-07	4.49305e-06
	CA02g28800	PREDICTED: probable mitochondrial chaperone BCS1-B-like [Solanum tuberosum]	72.2869	4.28766	140.286	32.7185	5.03204	9.45598e-14	6.29167e-12
	CA03g06930	Aldo/keto reductase, putative	1316.21	1111.11	1521.31	1.36918	0.453311	0.0065571	0.0447507
	CA08g17160	GH3 family protein	128.614	29.4831	227.744	7.72456	2.94945	6.82288e-12	3.62965e-10
	CA11g00820	Detected protein of unknown function	42.1179	23.3356	60.9003	2.60976	1.38391	0.0072854	0.0487017
	CA06g20910	Bcl-2-associated athanogene-like protein	59.3252	20.265	98.3855	4.85494	2.27945	1.77508e-08	5.59543e-07
	CA03g21180	Flavonoid biosynthesis oxidoreductase protein	52.2935	24.2094	80.3775	3.3201	1.73123	0.000100984	0.00136532
	CA07g14560	WRKY transcription factor 5	109.162	71.1179	147.207	2.0699	1.04956	0.00524022	0.0375604
	CA02g27890	Detected protein of confused Function	16.9811	2.31547	31.6467	13.6675	3.77268	0.000287885	0.00334017
	CA08g17040	PREDICTED: 18.5 kDa class I heat shock protein-like [Cicer arietinum]	50.0643	18.0244	82.1042	4.55516	2.1875	0.000281722	0.00328536
	CA07g15050	CYP72A56	154.46	45.8038	263.117	5.74443	2.52216	1.26748e-11	6.48573e-10
	CA12g18180	Detected protein of unknown function	133.461	23.2607	243.662	10.4753	3.38891	2.5095e-19	2.67625e-17
	CA02g08220	Cytochrome P450 CYP85A1	25.615	0	51.2301	Inf	Inf	1.05078e-06	2.31475e-05
	CA07g05870	PREDICTED: putative transcription factor bHLH041-like isoform X2 [Citrus sinensis]	26.7515	0.455606	53.0475	116.433	6.86335	2.17423e-06	4.47029e-05
	CA11g19600	Elongation factor 1-alpha	2357.27	296.261	4418.28	14.9135	3.89854	5.38122e-124	1.75443e-120
	CA07g21320	NAC domain protein IPR003441	19.1182	0.455606	37.7808	82.9242	6.37372	1.052e-05	0.000186114
	CA02g24490	Starch synthase V	47.1542	19.4287	74.8797	3.85408	1.94639	3.36983e-05	0.000524884
	CA12g07300	Cationic amino acid transporter	77.7148	34.7195	120.71	3.47673	1.79773	0.000929095	0.00896567
	CA04g04320	PREDICTED: LRR receptor-like serine/threonine-protein kinase GSO1-like [Solanum lycopersicum]	41.333	8.15716	74.5088	9.13416	3.19127	9.9552e-07	2.20121e-05
	CA03g33690	PREDICTED: protein NIM1-INTERACTING 2-like [Solanum tuberosum]	132.461	22.3121	242.609	10.8735	3.44274	4.86877e-17	4.40933e-15
	CA01g20850	Serine/threonine-protein kinase bri1, putative	18.4917	2.35291	34.6304	14.7181	3.87952	0.00039843	0.00440765
	CA01g15410	Aminophospholipid ATPase (Fragment)	716.919	552.89	880.948	1.59335	0.672064	0.000292453	0.00337942
	CA01g16710	PREDICTED: protein DEHYDRATION-INDUCED 19 homolog 4-like [Solanum lycopersicum]	81.3338	33.7334	128.934	3.82216	1.93439	1.39358e-06	2.99644e-05
	CA08g02480	PREDICTED: toll-interacting protein-like [Glycine max]	113.217	0	226.434	Inf	Inf	2.34543e-28	4.21476e-26
	CA07g02810	PREDICTED: homeobox protein knotted-1-like 3 [Vitis vinifera]	1131.48	868.717	1394.25	1.60495	0.682527	7.88074e-05	0.00110748
	CA08g11350	GID1A	305.115	224.382	385.848	1.71961	0.782078	0.000709013	0.00714082
	CA04g02620	Helicase-like transcription factor	655.531	537.344	773.718	1.43989	0.525962	0.00470685	0.0342865
	CA01g26490	PREDICTED: F-box/kelch-repeat protein At3g23880-like [Solanum tuberosum]	88.3869	45.3482	131.426	2.89815	1.53513	4.49078e-05	0.000674268
	CA07g14010	SRE1A protein [Solanum tuberosum]	908.137	700.806	1115.47	1.59169	0.670564	7.52181e-05	0.00106086
	CA01g10570	ATP binding protein, putative	113.784	23.111	204.458	8.84678	3.14515	8.69986e-15	6.42551e-13
	CA09g13460	GRAS2	268.17	195.398	340.942	1.74486	0.803111	0.00136662	0.0123463
	CA03g21340	Unknown protein	26.9951	8.50044	45.4897	5.35146	2.41993	0.00287581	0.0227967
	CA10g05890	PREDICTED: ubiquitin-conjugating enzyme E2-17 kDa isoform 2 [Vitis vinifera]	748.778	505.901	991.656	1.96018	0.970985	2.05878e-07	5.30309e-06
	CA02g19350	Cationic amino acid transporter 5	278.333	204.797	351.869	1.71814	0.780845	0.00156961	0.0138951
	CA08g11540	PREDICTED: protein FANTASTIC FOUR 3-like [Solanum tuberosum]	20.033	6.71546	33.3506	4.96624	2.31215	0.00436865	0.0322762
	CA04g22040	GDSL esterase/lipase	193.08	111.798	274.362	2.45409	1.29519	3.22316e-07	8.00424e-06
	CA03g35740	Cell wall invertase	42.7076	10.8534	74.5618	6.86993	2.7803	3.79714e-05	0.000582773
	CA10g06450	PREDICTED: calcium-binding protein KIC-like [Solanum tuberosum]	55.6752	17.0009	94.3495	5.54968	2.47241	1.00723e-07	2.76286e-06
	CA11g19410	Detected protein of unknown function	13.0231	1.40426	24.6419	17.5479	4.13323	0.00342376	0.0264066
	CA11g13630	Ubiquitin	6.29299	0	12.586	Inf	Inf	0.0005336	0.00562745
	CA03g12790	DIV2B protein	74.9468	47.3204	102.573	2.16763	1.11612	0.00377646	0.0286415
	CA07g18860	Breast carcinoma amplified sequence, putative	172.971	119.387	226.555	1.89765	0.924215	0.00120196	0.0110922
	CA01g13160	Detected protein of unknown function	140.043	38.5141	241.572	6.2723	2.649	2.00261e-13	1.26954e-11
	CA05g15150	Sodium/hydrogen exchanger	203.001	49.7856	356.216	7.155	2.83895	4.86616e-21	5.97073e-19
	CA03g07310	GCN5-related N-acetyltransferase family protein [Populus trichocarpa]	29.8042	8.00739	51.601	6.44417	2.68799	1.87617e-05	0.000310499
	CA02g04610	Tau class glutathione transferase GSTU15	1159.22	6.64058	2311.8	348.133	8.44349	3.38004e-181	2.57131e-177
	CA03g30650	NADPH oxidase	853.151	351.114	1355.19	3.85968	1.94848	2.56084e-25	4.00298e-23
	CA06g12590	Detected protein of unknown function	575.093	370.031	780.155	2.10835	1.07611	2.33952e-08	7.20547e-07
	CA06g01620	SNF7 family protein	180.257	117.177	243.336	2.07665	1.05426	0.000454816	0.00493337
	CA07g13390	LRR receptor-like kinase	313.807	244.378	383.236	1.56821	0.649116	0.00298531	0.023534
	CA10g18600	Alpha-L-arabinofuranosidase	985.602	750.866	1220.34	1.62524	0.700653	5.51041e-05	0.000807698
	CA01g34100	Detected protein of unknown function	729.519	572.213	886.826	1.54982	0.632098	0.000656796	0.00668358
	CA02g09060	Hop-interacting protein THI031 [Solanum lycopersicum]	163.641	10.9282	316.353	28.9483	4.8554	1.63598e-27	2.8501e-25
	CA02g03570	Kinase, putative	241.414	154.487	328.34	2.12536	1.08771	0.00012361	0.00162876
	CA03g30310	Detected protein of unknown function	483.387	353.274	613.501	1.73662	0.79628	4.76428e-05	0.000710192
	CA03g33020	Pre-mRNA-splicing factor SPF27-like protein	873.386	712.52	1034.25	1.45154	0.537584	0.0018311	0.0157696
	CA01g16500	PREDICTED: probable E3 ubiquitin-protein ligase ARI7-like [Solanum lycopersicum]	456.382	352.325	560.439	1.59069	0.66965	0.0011698	0.0108437
	CA05g01720	Metal ion binding protein	484.169	319.116	649.222	2.03444	1.02463	0.000475474	0.00511611
	CA11g03120	GK14837	110.508	74.2634	146.753	1.97611	0.982665	0.00324502	0.0253017
	CA05g00570	Autoinhibited calcium ATPase	1212.06	820.068	1604.05	1.956	0.967906	2.16235e-08	6.69597e-07
	CA07g03170	NEDD8 ultimate buster, putative	1894.03	676.759	3111.31	4.59737	2.20081	3.53081e-44	1.0744e-41
	CA04g23320	Unknown protein	79.8687	47.3952	112.342	2.37032	1.24508	0.00157978	0.0139581
	CA02g11030	Heat shock factor	351.09	156.378	545.801	3.49027	1.80334	3.55084e-15	2.73774e-13
	CA01g03580	Phospholipase D	180.6	112.547	248.653	2.20933	1.14361	9.32279e-05	0.00127557
	CA02g19480	PREDICTED: vacuolar-sorting receptor 6-like [Solanum tuberosum]	186.246	79.8118	292.681	3.66713	1.87465	0.000140428	0.00181681
	CA07g17290	PREDICTED: uncharacterized serine-rich protein C215.13-like isoform X1 [Solanum tuberosum]	337.783	148.296	527.27	3.55553	1.83006	9.35549e-14	6.24301e-12
	CA12g22070	Hcr2-p1.1	9.5613	0.455606	18.667	40.9718	5.35656	0.00372775	0.0283488
	CA03g22790	Mitogen-activated protein kinase kinase	453.526	198.194	708.859	3.57659	1.83859	7.38902e-17	6.61303e-15
	CA08g18120	Cytochrome P450 CYP74C4	46.9471	14.3047	79.5896	5.56388	2.47609	7.64349e-07	1.74525e-05
	CA01g34060	Detected protein of unknown function	15.4918	1.40426	29.5794	21.064	4.39671	0.000635809	0.00649527
	CA06g01680	NAC domain protein, IPR003441	117.156	29.5206	204.791	6.93722	2.79436	5.87613e-13	3.57614e-11
	CA06g26430	Detected protein of unknown function	1469.59	364.489	2574.68	7.06381	2.82045	2.43842e-68	1.58999e-65
	CA08g11900	Detected protein of unknown function	557.506	41.5973	1073.41	25.8049	4.68957	1.00188e-08	3.28941e-07
	CA09g02050	PREDICTED: neurofilament medium polypeptide-like isoform X2 [Solanum tuberosum]	431.023	300.979	561.067	1.86414	0.898509	0.00597207	0.0416294
	CA03g25020	Sucrose synthase	2090.34	1149.97	3030.7	2.63547	1.39806	2.72314e-19	2.89058e-17
	CA03g32260	Defective in cullin neddylation protein, putative	335.861	229.237	442.485	1.93025	0.948787	1.55792e-05	0.000262397
	CA08g09940	Aminophospholipid ATPase	368.019	212.13	523.908	2.46975	1.30436	2.24242e-08	6.9345e-07
	CA10g02590	Serine-threonine protein kinase, plant-type, putative	16.9517	0	33.9035	Inf	Inf	7.0416e-05	0.00100189
	CA07g06320	Glycosyltransferase	296.429	126.102	466.756	3.70141	1.88807	8.15999e-11	3.83184e-09
	CA08g14570	Kinase-like protein	73.1449	34.682	111.608	3.21803	1.68618	0.000106797	0.00143119
	CA03g08580	Beta-glucosidase, putative	141.015	98.3604	183.67	1.86731	0.900964	0.00133064	0.0120795
	CA02g00610	HSR203J like protein	927.341	87.5319	1767.15	20.1886	4.33547	5.96168e-13	3.61855e-11
	CA06g17810	Putative glutathione S-transferase T4	153.026	61.6625	244.389	3.96333	1.98671	7.58496e-08	2.13445e-06
	CA10g15360	PREDICTED: cell division cycle protein 48 homolog [Solanum lycopersicum]	2813.23	1956.57	3669.89	1.87568	0.907412	1.82929e-09	6.87778e-08
	CA01g10700	AT3g20810/MOE17_10	280.928	217.735	344.121	1.58046	0.660346	0.00715818	0.0480623
	CA09g03960	PREDICTED: cytochrome P450 71A1-like [Solanum tuberosum]	95.6334	62.4614	128.805	2.06216	1.04416	0.00448608	0.0329837
	CA04g05770	Calcium-dependent protein kinase	1736.82	1383.59	2090.05	1.5106	0.595121	0.000174874	0.00219163
	CA04g04960	PREDICTED: probable LRR receptor-like serine/threonine-protein kinase At3g47570-like [Solanum lycopersicum]	31.9497	0	63.8994	Inf	Inf	1.3128e-12	7.70199e-11
	CA10g11670	PREDICTED: neurofilament medium polypeptide-like [Glycine max]	98.5704	29.1836	167.957	5.75519	2.52486	1.0674e-09	4.18559e-08
	CA07g08360	Detected protein of unknown function	99.7947	67.4293	132.16	1.95998	0.970838	0.00241626	0.019779
	CA04g03760	PREDICTED: probable LRR receptor-like serine/threonine-protein kinase At3g47570-like [Solanum tuberosum]	13.1577	0	26.3155	Inf	Inf	4.43572e-07	1.07011e-05
	CA11g09940	Detected protein of unknown function	55.2921	9.97958	100.605	10.081	3.33357	7.16029e-08	2.02493e-06
	CA12g21760	Hop-interacting protein THI032	76.6066	43.3322	109.881	2.53578	1.34243	0.000672784	0.00681201
	CA06g01840	RmlC-like cupins superfamily protein [Theobroma cacao]	70.8257	30.0511	111.6	3.71369	1.89285	0.000250101	0.00297127
	CA03g23510	GEM-like protein	86.6286	12.1078	161.149	13.3095	3.73438	0.000139508	0.00180592
	CA11g13250	DnaK-type molecular chaperone hsp70-rice	167.197	87.5445	246.85	2.81971	1.49555	2.3147e-11	1.13849e-09
	CA12g07590	Charged multivesicular body protein, putative	268.041	121.509	414.572	3.41187	1.77056	1.60197e-11	8.01756e-10
	CA03g07090	Protein kinase atmrk1, putative	1073.91	905.696	1242.12	1.37146	0.45571	0.00662804	0.0451403
	CA04g05100	PREDICTED: probable LRR receptor-like serine/threonine-protein kinase At3g47570-like [Solanum tuberosum]	149.308	10.1294	288.486	28.4802	4.83189	4.85946e-06	9.23419e-05
	CA12g01440	Nonsense-mediated mRNA decay protein, putative	158.786	37.8338	279.739	7.39389	2.88633	5.32259e-16	4.3695e-14
	CA02g27210	PREDICTED: receptor-like protein kinase FERONIA-like [Solanum tuberosum]	163.308	65.195	261.42	4.00982	2.00354	4.86325e-09	1.69449e-07
	CA02g12940	PREDICTED: GDSL esterase/lipase At1g29670-like [Solanum lycopersicum]	7646.8	5550.74	9742.86	1.75524	0.811665	4.99438e-05	0.000742069
	CA10g21700	Unknown protein	90.6321	38.7825	142.482	3.67387	1.8773	5.16488e-06	9.75768e-05
	CA03g01800	PREDICTED: pleiotropic drug resistance protein 1-like [Solanum lycopersicum]	632.838	106.861	1158.81	10.8441	3.43884	1.85406e-46	6.4111e-44
	CA03g30840	Unknown protein	125.331	78.2078	172.455	2.20509	1.14084	0.000224235	0.00271341
	CA07g20080	PREDICTED: pirin-like protein At1g50590-like [Solanum lycopersicum]	38.4564	1.40426	75.5085	53.771	5.74876	2.10617e-08	6.54864e-07
	CA09g10630	PREDICTED: probable LRR receptor-like serine/threonine-protein kinase At1g06840-like isoform X1 [Citrus sinensis]	451.277	331.461	571.093	1.72296	0.784887	9.56639e-05	0.00130187
	CA11g15800	PREDICTED: dnaJ protein homolog isoform X1 [Solanum tuberosum]	394.514	27.6607	761.368	27.5252	4.78268	4.34774e-45	1.35924e-42
	CA04g13070	PREDICTED: pathogen-related protein-like [Solanum lycopersicum]	149.734	0.986095	298.482	302.691	8.2417	0.000268884	0.00315998
	CA10g08330	Transcription factor, putative	1001.96	739.245	1264.67	1.71077	0.774643	4.04554e-06	7.82436e-05
	CA01g06970	senescence-associated family protein [Populus trichocarpa]	1381.18	989.141	1773.23	1.79269	0.842129	0.000734254	0.0073464
	CA04g14920	Dehydration-responsive element-binding protein DREB4	1196.42	892.784	1500.05	1.68019	0.748625	0.00144009	0.0129138
	CA04g17570	PREDICTED: serine carboxypeptidase-like 19-like [Solanum tuberosum]	227.628	144.014	311.241	2.16118	1.11182	3.19524e-05	0.000500492
	CA12g22600	PREDICTED: pleiotropic drug resistance protein 1-like [Solanum lycopersicum]	22.9283	1.40426	44.4524	31.6554	4.98438	1.29638e-05	0.000223459
	CA07g09500	Cytochrome P450 NADPH-reductase	1466.5	1058.51	1874.49	1.77088	0.824464	7.64723e-07	1.74525e-05
	CA07g04510	Auto-inhibited Ca2+-transporting ATPase 10	2474.49	1715.38	3233.6	1.88506	0.914608	1.62783e-09	6.20204e-08
	CA07g02430	Receptor-like kinase CHRK1	70.533	0	141.066	Inf	Inf	3.18894e-18	3.19202e-16
	CA02g23670	Wall-associated kinase, putative	68.7209	22.2746	115.167	5.17033	2.37026	1.21187e-07	3.27306e-06
	CA03g03970	Reistance protein F	19.6608	9.06837	30.2533	3.33613	1.73818	0.00452676	0.0332399
	CA03g12280	PREDICTED: probable LRR receptor-like serine/threonine-protein kinase At5g10290-like [Solanum lycopersicum]	653.364	443.408	863.319	1.94701	0.961259	2.31022e-07	5.89093e-06
	CA12g19220	Detected protein of unknown function	376.328	296.941	455.714	1.53469	0.617952	0.00398011	0.0299288
	CA09g02410	Phenylalanine ammonia-lyase	806.185	523.957	1088.41	2.0773	1.05471	4.14302e-07	1.00694e-05
	CA04g03960	PREDICTED: probable LRR receptor-like serine/threonine-protein kinase At3g47570-like [Solanum tuberosum]	30.4774	0.455606	60.4991	132.788	7.05298	1.67638e-10	7.45775e-09
	CA10g14970	Os02g0480100 [Oryza sativa] Japonica Group	30.3908	11.9143	48.8672	4.10155	2.03617	0.00220128	0.0183751
	CA03g02090	Detected protein of unknown function	57.2766	23.0361	91.517	3.97277	1.99014	2.44801e-06	4.97493e-05
	CA08g10830	Guanine deaminase, putative	321.104	235.391	406.818	1.72826	0.789323	0.00106368	0.0100333
	CA05g06210	Pyruvate kinase	2850.6	2340.94	3360.27	1.43544	0.521488	0.000496111	0.00530067
	CA01g04200	Sterol-4-methyl-oxidase	1157.35	922.316	1392.37	1.50965	0.594214	0.00056438	0.00588141
	CA03g08550	Multidrug resistance-associated protein 1, 3 (Mrp1, 3), abc-transoprter, putative	76.5774	45.3793	107.776	2.37499	1.24792	0.00435024	0.0321714
	CA03g33440	Serine-threonine protein kinase, plant-type, putative	126.387	82.5766	170.198	2.06109	1.04341	0.00157716	0.0139404
	CA08g19170	Senescence-related protein	634.291	438.053	830.529	1.89595	0.922924	9.36038e-07	2.09229e-05
	CA12g21800	GRAS family transcription factor	174.477	74.6067	274.347	3.67724	1.87862	1.28572e-11	6.56436e-10
	CA02g16800	PREDICTED: F-box protein SKIP27-like isoform X3 [Solanum tuberosum]	114.995	71.4986	158.491	2.2167	1.14841	0.00528663	0.0378215
	CA02g17830	Putative receptor-like serine-threonine protein kinase	24.8985	6.14753	43.6495	7.10034	2.82789	0.00208261	0.0175256
	CA10g21950	Calcium-transporting atpase 4, endoplasmic reticulum-type, putative	165.977	57.562	274.392	4.7669	2.25305	3.80701e-12	2.09864e-10
	CA02g22080	Mitogen-activated protein kinase 8	229.008	157.52	300.496	1.90766	0.931807	0.000324112	0.00368554
	CA04g04140	Detected protein of unknown function	911.908	362.33	1461.49	4.03358	2.01206	4.679e-28	8.21417e-26
	CA01g14440	Detected protein of unknown function	57.0599	31.4553	82.6645	2.628	1.39396	0.00277449	0.0221928
	CA02g24680	Nuclear matrix constituent protein 2	1292.33	1063.33	1521.33	1.43073	0.516748	0.00220916	0.0184275
	CA10g06500	PREDICTED: ubiquitin-conjugating enzyme E2 5-like [Fragaria vesca] subsp. vesca	39.4813	18.5924	60.3702	3.24704	1.69913	0.00158182	0.0139707
	CA03g08820	PREDICTED: LRR receptor-like serine/threonine-protein kinase ERL1-like [Solanum lycopersicum]	96.4359	18.6298	174.242	9.35287	3.22541	7.35899e-15	5.50645e-13
	CA07g01420	Detected protein of unknown function	475.957	235.279	716.634	3.0459	1.60687	4.53244e-15	3.44797e-13
	CA03g12040	PREDICTED: syntaxin-52-like [Solanum tuberosum]	103.366	65.1138	141.618	2.17494	1.12097	0.000935667	0.009018
	CA02g29870	PREDICTED: cysteine-rich receptor-like protein kinase 42-like [Solanum tuberosum]	256.711	165.422	348	2.10371	1.07294	0.000330562	0.00374396
	CA12g00300	SEC14 cytosolic factor, putative	265.767	157.445	374.088	2.37599	1.24853	6.62837e-07	1.52493e-05
	CA12g06220	Detected protein of unknown function	12.6693	0	25.3386	Inf	Inf	0.000407031	0.00447891
	CA03g06400	E3 ubiquitin ligase PUB14, putative	648.96	43.6381	1254.28	28.7428	4.84513	4.52784e-88	5.16671e-85
	CA01g09750	Ring finger protein, putative	344.505	243.367	445.643	1.83115	0.872752	0.000398002	0.00440504
	CA03g30700	Glutamyl-tRNA(Gln) amidotransferase subunit A, putative	155.709	82.0773	229.342	2.79421	1.48244	5.62233e-07	1.32145e-05
	CA01g02920	Glutathione peroxidase	1515.11	1233.94	1796.29	1.45574	0.541755	0.000873925	0.00848712
	CA04g23480	Detected protein of unknown function	118.414	44.7365	192.091	4.29384	2.10227	1.31006e-08	4.20921e-07
	CA03g25730	PREDICTED: high mobility group nucleosome-binding domain-containing protein 5-like [Solanum tuberosum]	813.561	311.508	1315.61	4.22337	2.0784	1.15123e-24	1.77523e-22
	CA02g14470	Caffeoyl-CoA O-methyltransferase	407.095	7.17107	807.02	112.538	6.81427	1.53077e-67	9.70426e-65
	CA12g05220	CYP71D51v2	301.007	30.282	571.732	18.8802	4.23881	3.42866e-45	1.1021e-42
	CA03g01810	PREDICTED: F-box protein PP2-B10-like [Solanum tuberosum]	418.604	247.948	589.261	2.37655	1.24887	1.80002e-08	5.65841e-07
	CA02g30250	E3 ubiquitin-protein ligase RGLG2	811.555	524.3	1098.81	2.09577	1.06748	2.0614e-06	4.26908e-05
	CA01g34250	Plant cell wall protein SlTFR88	23.578	0	47.1559	Inf	Inf	1.09745e-06	2.40595e-05
	CA06g07680	Pectinesterase	1262.03	884.589	1639.48	1.85338	0.890156	5.3253e-08	1.52873e-06
	CA06g02840	6,7-dimethyl-8-ribityllumazine synthase [Theobroma cacao]	19.7249	4.70583	34.744	7.38318	2.88424	0.000541081	0.0056983
	CA04g22280	PREDICTED: high mobility group nucleosome-binding domain-containing protein 5-like [Solanum tuberosum]	504.169	197.058	811.281	4.11697	2.04158	3.25771e-20	3.77399e-18
	CA06g19160	PREDICTED: ubiquitin-conjugating enzyme E2 2-like isoform 1 [Solanum lycopersicum]	3338.79	2808.92	3868.67	1.37728	0.461822	0.0015545	0.0137667
	CA08g10220	Wound-induced protein WIN2	1666.11	495.104	2837.12	5.73036	2.51863	3.08581e-61	1.60055e-58
	CA09g10200	PREDICTED: PPPDE peptidase domain-containing protein 2-like isoform 2 [Vitis vinifera]	2006.24	1282.16	2730.33	2.12948	1.0905	2.27245e-13	1.42478e-11
	CA06g19260	Short-chain type dehydrogenase, putative	142.763	89.2858	196.241	2.1979	1.13612	5.86497e-05	0.00085582
	CA12g04050	Leucine zipper-ef-hand containing transmembrane protein, putative	1144.23	931.478	1356.99	1.45681	0.542816	0.00198922	0.0168577
	CA11g00600	PREDICTED: probable serine/threonine-protein kinase At1g18390-like [Solanum lycopersicum]	67.2543	3.22668	131.282	40.6863	5.34647	0.000109862	0.00146968
	CA06g23770	Unknown protein	273.353	186.142	360.563	1.93703	0.953845	0.00158728	0.0140135
	CA04g04170	AMP dependent ligase, putative	436.468	329.551	543.384	1.64886	0.721471	0.00289894	0.0229402
	CA11g11490	Lipase	623.802	458.112	789.492	1.72336	0.785224	0.000193946	0.00238739
	CA10g11230	F-box protein, atfbl3, putative	337.141	202.226	472.056	2.3343	1.22299	4.75899e-08	1.3783e-06
	CA11g00610	PREDICTED: probable serine/threonine-protein kinase At1g18390-like [Solanum lycopersicum]	51.1959	0	102.392	Inf	Inf	3.45442e-14	2.41831e-12
	CA02g00280	NIM1-like protein 1	976.641	686.507	1266.77	1.84525	0.883812	1.47155e-07	3.89468e-06
	CA02g14640	WRKY transcription factor 26	448.524	282.562	614.487	2.1747	1.12082	4.59619e-07	1.10531e-05
	CA07g15560	Detected protein of unknown function	9.93549	0	19.871	Inf	Inf	0.00192367	0.0163997
	CA10g02060	Kinase, putative	139.28	95.3584	183.201	1.92118	0.941993	0.00241373	0.0197654
	CA09g04910	Protein kinase	120.514	77.9019	163.125	2.09398	1.06625	0.00355589	0.0272476
	CA12g05070	CYP71D51v2	9.50011	0	19.0002	Inf	Inf	0.0049484	0.0357381
	CA11g17000	CC-NBS-LRR type resistance protein	64.0525	30.4692	97.6357	3.2044	1.68006	0.000146297	0.00187362
	CA04g12890	Detected protein of unknown function	148.879	14.5731	283.185	19.432	4.28037	1.35955e-22	1.89193e-20
	CA04g16630	Branched-chain amino acid aminotransferase, putative	255.559	106.511	404.607	3.79872	1.92551	7.54081e-12	3.98371e-10
	CA07g00110	Serine-threonine protein kinase, plant-type, putative	193.862	12.7507	374.974	29.4082	4.87815	2.07285e-37	5.31535e-35
	CA09g08370	PREDICTED: Werner syndrome ATP-dependent helicase homolog [Solanum tuberosum]	30.5714	0	61.1428	Inf	Inf	2.45396e-08	7.51736e-07
	CA05g02730	PREDICTED: probable LRR receptor-like serine/threonine-protein kinase At3g47570-like [Solanum tuberosum]	66.1206	40.1867	92.0546	2.29067	1.19577	0.00553687	0.0392796
	CA08g10380	Cation-transporting atpase plant, putative	69.9646	38.4766	101.453	2.63673	1.39875	0.000231501	0.00278215
	CA07g03740	PREDICTED: defensin-like protein-like [Solanum tuberosum]	7127.54	4537.16	9717.92	2.14185	1.09886	3.03777e-12	1.69922e-10
	CA07g16030	PREDICTED: LRR receptor-like serine/threonine-protein kinase FLS2-like [Vitis vinifera]	34.7042	1.93475	67.4737	34.8746	5.12411	1.59088e-07	4.18283e-06
	CA07g21220	PREDICTED: probable LRR receptor-like serine/threonine-protein kinase At1g56130-like [Cucumis sativus]	436.508	166.021	706.995	4.25847	2.09034	3.52969e-20	4.04796e-18
	CA09g02170	PREDICTED: cell division cycle protein 48 homolog [Glycine max]	3066.65	1505.78	4627.52	3.07317	1.61973	2.85311e-28	5.04757e-26
	CA10g03980	wound/stress protein precursor [Solanum lycopersicum]	270.065	21.4009	518.73	24.2387	4.59924	2.70119e-39	7.42729e-37
	CA04g15490	At1g44542	1829.81	795.608	2864.02	3.59979	1.84791	7.99846e-31	1.63444e-28
	CA01g00350	Oligopeptide transporter, putative	669.269	278.18	1060.36	3.81177	1.93046	2.06995e-21	2.60997e-19
	CA08g16370	Linalool synthase	186.849	105.681	268.016	2.53608	1.3426	1.11742e-06	2.44505e-05
	CA06g23570	Vacuolar proton atpase, putative	440.386	342.408	538.364	1.57229	0.652865	0.00155398	0.0137667
	CA02g26440	PREDICTED: putative endo-1,3(4)-beta-glucanase 2-like [Solanum lycopersicum]	585.261	265.105	905.418	3.41532	1.77202	8.97836e-18	8.60942e-16
	CA01g34420	Detected protein of unknown function	19.4091	0	38.8182	Inf	Inf	2.44547e-06	4.97419e-05
	CA06g06800	XRCC4 homolog	497.797	380.722	614.871	1.61501	0.691545	0.000478877	0.00514788
	CA04g20270	Unknown protein	67.5135	29.2959	105.731	3.60907	1.85163	6.14612e-05	0.000889351
	CA06g13190	PREDICTED: mitochondrial carnitine/acylcarnitine carrier-like protein-like [Solanum tuberosum]	304.793	170.683	438.903	2.57146	1.36259	4.49152e-08	1.31417e-06
	CA09g12200	Verticillium wilt disease resistance protein	282.392	130.016	434.769	3.34397	1.74156	2.78043e-08	8.4494e-07
	CA02g11230	NRG1	15.865	0	31.73	Inf	Inf	0.000114241	0.00151846
	CA12g14030	PREDICTED: actin-7-like [Glycine max]	1587.62	899.961	2275.27	2.52819	1.3381	2.15978e-08	6.69597e-07
	CA06g19980	Detected protein of unknown function	69.2821	27.0928	111.471	4.11443	2.04069	6.59145e-07	1.5195e-05
	CA04g12640	Photoperiod responsive protein	163.829	95.658	232	2.42531	1.27817	1.99371e-05	0.000328285
	CA08g05180	Casein kinase, putative	308.742	245.889	371.596	1.51124	0.595729	0.00590105	0.0412099
	CA07g01870	Serine carboxypeptidase, putative	72.2884	38.6638	105.913	2.73933	1.45382	0.00221255	0.0184345
	CA09g07510	PHB2	122.707	66.2122	179.202	2.70648	1.43642	2.27963e-05	0.000369764
	CA04g10860	Amino acid transporter, putative	22.8156	6.22241	39.4087	6.33336	2.66297	0.000730048	0.00731394
	CA06g02950	Probable glutathione-S-transferase	129.437	26.4125	232.462	8.8012	3.1377	7.8407e-16	6.34541e-14
	CA01g34560	Detected protein of unknown function	266.323	31.9172	500.728	15.6883	3.97162	1.82903e-15	1.43938e-13
	CA01g18190	GRAM domain family protein [Theobroma cacao]	122.125	46.7899	197.46	4.22015	2.07729	2.66898e-09	9.76032e-08
	CA08g17280	NtPRp27-like protein	421.656	297.64	545.672	1.83333	0.874465	0.000182872	0.00227563
	CA08g06060	PREDICTED: peroxisomal fatty acid beta-oxidation multifunctional protein AIM1-like [Solanum tuberosum]	1194.32	329.239	2059.4	6.25503	2.64502	3.56608e-45	1.13035e-42
	CA03g26530	Detected protein of unknown function	136.576	0.455606	272.697	598.537	9.2253	5.0283e-30	9.80819e-28
	CA11g19840	CC-NBS-LRR type resistance protein (Fragment)	119.764	76.7972	162.731	2.11897	1.08336	0.00414344	0.0309288
	CA03g17560	Cysteine synthase	2534.95	2040.49	3029.41	1.48465	0.570123	0.000274642	0.0032143
	CA12g06180	UDP-glucose:glucosyltransferase	43.1601	16.0522	70.268	4.37746	2.13009	0.000116417	0.00154469
	CA10g20490	CCAAT-binding transcription factor	71.0501	19.9966	122.104	6.10621	2.61028	3.10089e-10	1.33024e-08
	CA11g16950	CC-NBS-LRR type resistance-like protein	109.525	69.1394	149.911	2.16824	1.11652	0.00055614	0.00581679
	CA10g05720	Secretory carrier membrane protein	1058.05	829.411	1286.7	1.55134	0.633516	0.000256916	0.003038
	CA07g21250	ATP binding protein, putative	113.352	69.7136	156.991	2.25195	1.17117	0.000543781	0.0057157
	CA10g10440	Avr9/Cf-9 rapidly elicited protein 31	247.402	94.31	400.495	4.24658	2.0863	0.00017486	0.00219163
	CA07g13920	Detected protein of unknown function	482.337	364.539	600.135	1.64628	0.719213	0.00448935	0.0329971
	CA09g03110	Putative glutathione S-transferase T2	365.982	0	731.964	Inf	Inf	9.8939e-85	9.81733e-82
	CA11g00400	Unknown protein	70.6448	39.1632	102.126	2.60771	1.38279	0.000519702	0.00550122
	CA12g16190	N-like protein	29.0537	0.455606	57.6518	126.539	6.98343	4.39195e-08	1.28669e-06
	CA09g14540	2-oxoglutarate-dependent dioxygenase	806.693	10.8534	1602.53	147.653	7.20607	2.11066e-129	8.02826e-126
	CA07g15950	Strictosidine synthase-like protein	14.2889	2.31547	26.2624	11.3421	3.50362	0.00101594	0.00964871
	CA02g26150	PREDICTED: CASP-like protein Os03g0767900-like [Cucumis sativus]	263.952	203.586	324.319	1.59303	0.671773	0.00542981	0.0386161
	CA11g16840	CC-NBS-LRR type resistance-like protein	405.12	257.079	553.161	2.15172	1.10549	1.38989e-07	3.69698e-06
	CA10g08310	Arginine decarboxylase (Fragment)	179.433	127.912	230.955	1.80557	0.852456	0.0019211	0.01639
	CA09g03160	PREDICTED: E3 ubiquitin-protein ligase RNF149-like [Solanum lycopersicum]	60.7491	38.9322	82.5659	2.12076	1.08458	0.0028514	0.0226426
	CA08g00060	Extensin-like protein (Fragment)	64.8635	38.5204	91.2066	2.36775	1.24352	0.00680017	0.0461062
	CA02g09540	PREDICTED: premnaspirodiene oxygenase-like [Solanum tuberosum]	100.359	0.455606	200.263	439.553	8.77989	3.19701e-22	4.24199e-20
	CA02g25300	Detected protein of unknown function	140.139	77.1157	203.162	2.63452	1.39754	0.000340467	0.00384851
	CA09g17400	Disease resistance protein BS2	277.004	144.988	409.02	2.82107	1.49624	1.10188e-11	5.67653e-10
	CA01g15870	Transcription factor Pur-alpha	866.804	707.808	1025.8	1.44926	0.53532	0.00210298	0.0176579
	CA11g02130	Detected protein of unknown function	33.6146	2.35291	64.8763	27.5727	4.78517	3.46561e-06	6.75424e-05
	CA01g05510	Putative PDF1-interacting protein 3 (Fragment)	491.975	31.7237	952.226	30.0162	4.90767	1.0317e-80	9.81065e-78
	CA12g07660	DnaJ homolog	7172.93	4379.69	9966.18	2.27555	1.18621	3.33939e-18	3.31355e-16
	CA08g06890	Synaptotagmin, putative	278.635	170.277	386.992	2.27272	1.18442	3.06976e-06	6.06563e-05
	CA05g03920	BURP domain-containing protein	4997.65	4053.52	5941.78	1.46583	0.551721	0.000111773	0.00149124
	CA07g04890	CONSTANS interacting protein 6 (Fragment)	440.942	330.699	551.184	1.66672	0.737015	0.000346399	0.00390975
	CA01g04160	Detected protein of unknown function	108.208	38.8637	177.552	4.56858	2.19174	0.000598697	0.00617976
	CA02g24270	Unknown protein	342.101	177.174	507.028	2.86176	1.5169	5.98221e-10	2.44278e-08
	CA02g12690	Global transcription factor group	1966.8	1480.56	2453.04	1.65684	0.728433	2.79202e-06	5.57964e-05
	CA06g15510	PREDICTED: reticulon-like protein B22-like [Solanum tuberosum]	8.58	0	17.16	Inf	Inf	0.00115414	0.0107203
	CA05g20390	PREDICTED: ankyrin repeat-containing protein At3g12360-like [Solanum lycopersicum]	552.364	336.803	767.925	2.28004	1.18906	1.22413e-09	4.77556e-08
	CA02g12760	PREDICTED: subtilisin-like protease-like [Solanum tuberosum]	15.4182	0	30.8364	Inf	Inf	0.000292271	0.00337903
	CA03g26430	Unknown protein	478.8	389.179	568.42	1.46056	0.546524	0.00571689	0.0402439
	CA02g29100	Avr9/Cf-9 rapidly elicited protein 231 (Precursor)	23.7608	4.21278	43.3089	10.2804	3.36182	1.69673e-05	0.000283892
	CA02g12650	Hcr9-OR2A	34.0417	11.7646	56.3188	4.78716	2.25917	0.000434249	0.00473956
	CA06g26650	RPM1 interacting protein 4 transcript 2	1079.92	411.947	1747.89	4.243	2.08508	2.48571e-30	5.02025e-28
	CA01g05790	Myb transcription factor	699.328	572.095	826.561	1.4448	0.530868	0.0035082	0.0269394
	CA01g32430	Transcription factor, putative	89.2987	3.83206	174.765	45.6061	5.51116	2.75071e-16	2.32506e-14
	CA11g17580	PREDICTED: lysine histidine transporter-like 2-like [Solanum tuberosum]	72.406	9.52398	135.288	14.205	3.82833	4.50954e-11	2.17124e-09
	CA06g05630	Detected protein of unknown function	57.8488	13.6619	102.036	7.46864	2.90085	1.46382e-08	4.6593e-07
	CA03g32480	Unknown protein	273.014	206.744	339.283	1.64108	0.714642	0.00335377	0.0260162
	CA08g13450	Detected protein of unknown function	545.603	309.18	782.026	2.52936	1.33877	1.35936e-11	6.89409e-10
	CA08g06660	Short-chain dehydrogenase/reductase	20.1971	0.493048	39.9012	80.9276	6.33856	5.49192e-06	0.000103113
	CA12g16910	PREDICTED: mitogen-activated protein kinase kinase kinase YODA-like isoform X1 [Solanum tuberosum]	92.8595	58.8977	126.821	2.15325	1.10651	0.00402702	0.0302218
	CA02g18300	PREDICTED: autophagy-related protein 8C-like isoform X1 [Solanum tuberosum]	485.409	389.123	581.695	1.49489	0.580037	0.00453167	0.0332653
	CA03g03750	DNA binding protein, putative	265.714	177.18	354.247	1.99937	0.999542	0.00015951	0.00202241
	CA07g02200	PREDICTED: transcription factor bHLH66-like [Solanum lycopersicum]	214.817	123.475	306.16	2.47954	1.31007	1.35205e-06	2.91926e-05
	CA01g31080	PREDICTED: basic form of pathogenesis-related protein 1-like [Solanum tuberosum]	75.9801	34.2264	117.734	3.43985	1.78235	4.58863e-05	0.0006858
	CA07g03640	Vesicle transport protein SEC22	114.497	37.3033	191.69	5.13867	2.3614	2.87162e-12	1.61818e-10
	CA04g12020	CYP92B2v1	72.9417	0.455606	145.428	319.197	8.3183	3.30913e-18	3.29786e-16
	CA11g00430	Phosphatidic acid phosphatase, putative	311.631	129.547	493.715	3.81108	1.9302	9.07559e-14	6.09185e-12
	CA01g33440	3-hydroxy-3-methylglutaryl coenzyme A synthase	189.602	49.6733	329.531	6.63397	2.72987	1.20929e-13	7.90788e-12
	CA04g14430	Ribulose bisphosphate carboxylase large chain	5.67959	0	11.3592	Inf	Inf	4.8861e-05	0.000727401
	CA12g17340	PREDICTED: pre-mRNA-splicing factor ATP-dependent RNA helicase PRP16-like [Solanum tuberosum]	12.9273	0.455606	25.3991	55.7479	5.80085	2.71234e-06	5.42991e-05
	CA11g11200	Protein binding protein, putative	435.175	258.621	611.729	2.36535	1.24206	4.67214e-09	1.63791e-07
	CA08g11610	Glutathione synthetase	400.973	309.155	492.791	1.59399	0.672645	0.00123422	0.0113168
	CA02g26070	Unknown protein	27.1986	4.25022	50.1471	11.7987	3.56056	8.43092e-06	0.000153193
	CA09g18390	Glycosyltransferase QUASIMODO1, putative	56.7286	28.3847	85.0725	2.99712	1.58358	0.000156841	0.00199189
	CA04g14940	PREDICTED: probable leucine-rich repeat receptor-like protein kinase At1g35710-like [Solanum tuberosum]	16.638	0.455606	32.8205	72.0369	6.17066	3.12391e-05	0.00049033
	CA02g29530	Formate dehydrogenase	2950.73	2385.6	3515.86	1.47378	0.559523	0.000226497	0.00273643
	CA03g07170	Calmodulin binding protein, putative	214.652	100.114	329.189	3.28814	1.71727	0.000190198	0.00234759
	CA05g10220	PREDICTED: TMV resistance protein N-like [Vitis vinifera]	71.2754	36.7291	105.822	2.88114	1.52664	6.85381e-05	0.000976701
	CA08g07530	Bypass1	2485.43	1917.87	3052.98	1.59186	0.670712	1.15686e-05	0.000202312
	CA04g19660	PREDICTED: cytochrome P450 82A3-like [Solanum tuberosum]	574.24	317.057	831.422	2.62231	1.39084	0.00198877	0.0168577
	CA04g19220	Tuber-specific and sucrose-responsive element binding factor	64.6391	30.5441	98.7341	3.23251	1.69265	0.000100826	0.001364
	CA06g25370	Cys-3-His zinc finger protein (Fragment)	1534.45	286.924	2781.97	9.69583	3.27736	5.27209e-79	4.62767e-76
	CA10g03330	Epoxide hydrolase	59.6774	31.8361	87.5187	2.74904	1.45893	0.00268517	0.0215854
	CA06g12500	Protein kinase family protein	213.116	108.221	318.011	2.93852	1.55509	4.80358e-08	1.38944e-06
	CA03g02100	Detected protein of unknown function	113.583	22.5805	204.586	9.06031	3.17956	2.82022e-21	3.49799e-19
	CA06g24560	Spotted leaf protein, putative	1807.19	1497.59	2116.78	1.41346	0.499232	0.0036012	0.0275332
	CA03g32190	Aquaporin, MIP family, NIP subfamily	420.671	168.985	672.357	3.97879	1.99233	1.70745e-22	2.36167e-20
	CA04g21600	Cytokinin riboside 5'-monophosphate phosphoribohydrolase	43.5034	22.8426	64.1642	2.80897	1.49004	0.00413995	0.0309213
	CA12g22660	2,4-dienoyl-CoA reductase, putative	2820.02	588.434	5051.6	8.58482	3.10179	1.2544e-88	1.59044e-85
	CA03g10070	At1g03070	1520.46	467.2	2573.72	5.50882	2.46174	2.75752e-47	9.98922e-45
	CA05g13880	Unknown protein	192.506	108.839	276.172	2.53742	1.34336	4.8235e-06	9.1888e-05
	CA02g22200	Galactinol synthase	77.618	43.1513	112.085	2.59748	1.37711	0.00588524	0.0411372
	CA04g16100	AT-hook DNA-binding protein	331.998	194.106	469.891	2.4208	1.27548	1.80858e-08	5.6775e-07
	CA02g03560	Serine/threonine-protein kinase cx32, putative	136.472	73.1212	199.823	2.73276	1.45036	8.92772e-06	0.000161199
	CA07g13380	LRR receptor-like kinase	622.432	469.465	775.399	1.65167	0.723922	0.000102626	0.00138016
	CA07g08630	Metal transporter	310.708	174.546	446.87	2.56019	1.35625	1.38217e-07	3.68073e-06
	CA04g11700	AT14A, putative	285.998	196.409	375.587	1.91227	0.935288	7.79103e-05	0.00109554
	CA11g01890	PREDICTED: putative phospholipid-transporting ATPase 9-like [Citrus sinensis]	806.521	275.884	1337.16	4.84682	2.27704	9.54829e-33	2.07534e-30
	CA02g13000	PREDICTED: cyclic phosphodiesterase-like [Solanum lycopersicum]	339.135	229.78	448.49	1.95182	0.96482	1.45539e-05	0.000247135
	CA04g02930	LRR and NB-ARC domains-containing disease resistance protein, putative isoform 1 [Theobroma cacao]	41.3123	14.9164	67.7082	4.53919	2.18244	0.00652064	0.0445818
	CA07g17040	Epidermis-specific secreted glycoprotein EP1, putative	158.991	12.1453	305.836	25.1814	4.65429	2.7001e-09	9.83675e-08
	CA10g20110	F-box/kelch-repeat protein	213.397	147.541	279.254	1.89272	0.920463	0.000195364	0.00240227
	CA07g18810	Actin binding protein, putative	1975.98	1649.63	2302.32	1.39565	0.480941	0.00146842	0.0131472
	CA08g12880	Knotted homeodomain protein 4 (Fragment)	286.988	216.443	357.533	1.65186	0.724093	0.00224741	0.0186646
	CA03g37020	Unknown protein	55.5156	34.0766	76.9545	2.25828	1.17522	0.00578939	0.0406333
	CA01g23760	Hypersensitive-induced response protein	153.653	107.497	199.808	1.85872	0.894311	0.00295302	0.0233196
	CA01g28650	DNA ligase	284.555	219.301	349.809	1.59511	0.673653	0.0028794	0.0228173
	CA01g23340	Unknown protein	3713.14	3096.13	4330.15	1.39857	0.483953	0.000798179	0.0078687
	CA02g08020	ROTUNDIFOLIA like 21 [Theobroma cacao]	20.3246	6.71546	33.9337	5.05307	2.33716	0.00735585	0.0491006
	CA07g07000	Catalytic, putative	22.8569	2.4278	43.286	17.8294	4.15618	0.000542288	0.00570327
	CA07g02890	DNA-binding protein phosphatase 2C	108.583	53.0872	164.079	3.09076	1.62796	1.17575e-06	2.56529e-05
	CA08g06000	Aromatic amino acid decarboxylase 1A	17.0243	0.455606	33.593	73.7327	6.20423	0.000451472	0.00490643
	CA02g30540	Glucose-6-phosphate 1-dehydrogenase	2066.45	1514.23	2618.66	1.72936	0.790242	6.04716e-07	1.41113e-05
	CA03g34950	Peroxidase 57, putative	15.0904	1.40426	28.7765	20.4923	4.35701	1.39992e-05	0.00023896
	CA09g01680	Srpk, putative	254.882	193.457	316.307	1.63503	0.709316	0.0039376	0.0296842
	CA05g08840	DUF26 domain-containing protein 1, putative	168.456	126.246	210.667	1.66871	0.738729	0.00698594	0.0471277
	CA09g16770	Detected protein of unknown function	322.8	198.662	446.937	2.24974	1.16976	6.20584e-07	1.44226e-05
	CA02g02070	Eukaryotic translation initiation factor 6	2756.33	2313.36	3199.3	1.38297	0.467766	0.00203591	0.0171896
	CA09g16760	Transcription factor MYBJ6	12.4042	0	24.8085	Inf	Inf	0.0004833	0.00518321
	CA03g03160	Aspartic proteinase nepenthesin-1, putative	354.027	263.501	444.552	1.6871	0.754545	0.000896186	0.00867745
	CA03g24000	GRP-like protein 2	2279.16	1924.52	2633.79	1.36855	0.452644	0.00387152	0.0292763
	CA01g08410	PREDICTED: protein BREVIS RADIX-like [Cucumis sativus]	59.255	32.1045	86.4055	2.69139	1.42835	0.00494047	0.0357034
	CA11g02090	Spotted leaf protein, putative	199.186	85.797	312.574	3.64319	1.8652	7.93403e-09	2.6628e-07
	CA05g03710	Synovial sarcoma associated ss18 protein, putative	265.631	178.447	352.815	1.97715	0.98342	0.00714003	0.0479828
	CA06g24700	GRAS family transcription factor	511.397	387.007	635.788	1.64283	0.716186	0.000580894	0.00602051
	CA06g27440	Detected protein of unknown function	1005.1	734.258	1275.94	1.73773	0.797207	1.04709e-06	2.30885e-05
	CA12g00750	ATINT4	119.993	83.6376	156.348	1.86935	0.902534	0.00700688	0.0472154
	CA04g19210	PREDICTED: vitellogenin-1-like [Solanum tuberosum]	170.439	31.5365	309.342	9.809	3.29411	2.54401e-18	2.58042e-16
	CA01g27570	Triacylglycerol lipase, putative	273.803	149.663	397.942	2.65893	1.41085	1.27722e-07	3.43734e-06
	CA09g05970	PREDICTED: universal stress protein A-like protein-like [Solanum tuberosum]	545.202	280.833	809.57	2.88275	1.52744	0.000315984	0.00360569
	CA07g02490	Defective in cullin neddylation protein, putative	446.743	360.688	532.798	1.47717	0.562835	0.00508429	0.0366152
	CA12g18710	PREDICTED: protein PAM68, chloroplastic-like [Solanum tuberosum]	213.513	158.238	268.788	1.69863	0.764373	0.00263281	0.0212468
	CA06g22700	CCR4-associated factor	244.817	72.547	417.087	5.7492	2.52336	2.72407e-08	8.28916e-07
	CA07g13370	LRR receptor-like kinase	746.994	538.418	955.571	1.77478	0.827638	0.000307835	0.00353391
	CA03g12270	Somatic embryogenesis receptor kinase-like protein 3	577.227	375.23	779.224	2.07666	1.05426	8.01139e-08	2.2489e-06
	CA02g26610	S-adenosylmethionine decarboxylase proenzyme	904.636	352.768	1456.5	4.12879	2.04572	9.99592e-34	2.23654e-31
	CA10g21550	Detected protein of unknown function	1075.29	566.865	1583.72	2.79382	1.48224	1.63386e-16	1.41779e-14
	CA06g09410	Wound-induced protein	1054.58	735.944	1373.22	1.86593	0.899892	9.50836e-05	0.00129552
	CA01g07000	Vacuolar protein sorting 13	103.778	64.6271	142.929	2.21159	1.14508	0.000941363	0.00906107
	CA02g21050	Detected protein of confused Function	4164.76	910.546	7418.97	8.14782	3.02641	1.35283e-12	7.91648e-11
	CA01g02450	PREDICTED: BTB/POZ domain-containing protein At5g41330-like [Solanum lycopersicum]	301.035	78.8131	523.258	6.63922	2.73101	3.8485e-23	5.52393e-21
	CA01g06760	PREDICTED: probable purine permease 11-like [Glycine max]	13.3758	1.85987	24.8918	13.3837	3.7424	0.00323912	0.0252642
	CA02g20820	Aspartic proteinase nepenthesin-1, putative	74.1438	24.8585	123.429	4.96526	2.31187	2.77942e-05	0.000441281
	CA05g12960	Aspartic proteinase nepenthesin-1	475.999	389.348	562.65	1.44511	0.531178	0.0071448	0.0480008
	CA11g00630	PREDICTED: probable serine/threonine-protein kinase At1g18390-like [Solanum tuberosum]	173.042	6.07264	340.011	55.9906	5.80711	6.10444e-20	6.82919e-18
	CA02g22180	PREDICTED: dolichyldiphosphatase-like [Solanum tuberosum]	15.8191	2.80852	28.8296	10.2651	3.35967	0.000343435	0.00388013
	CA04g17920	C2H2-type zinc finger protein	243.682	55.4338	431.93	7.79182	2.96196	1.57046e-08	4.9918e-07
	CA11g01400	PREDICTED: UPF0481 protein At3g47200-like [Solanum tuberosum]	122.122	81.7403	162.504	1.98805	0.991356	0.00214774	0.0180072
	CA08g18080	Allene oxide synthase (Fragment)	20.4887	0.493048	40.4843	82.1103	6.35949	6.37287e-05	0.000913579
	CA08g11380	Bti9	159.447	98.4728	220.421	2.23839	1.16246	0.000189572	0.0023424
	CA05g09430	Cytochrome P450	32.7112	8.1946	57.2278	6.98359	2.80397	0.00393847	0.0296842
	CA03g22330	Detected protein of unknown function	956.086	562.196	1349.98	2.40126	1.26379	3.24839e-09	1.15836e-07
	CA07g00080	Serine-threonine protein kinase, plant-type, putative	41.6739	7.55179	75.7961	10.0368	3.32723	9.73444e-08	2.69233e-06
	CA08g00820	PREDICTED: cysteine-rich receptor-like protein kinase 2-like [Solanum lycopersicum]	634.907	292.629	977.185	3.33933	1.73956	1.45039e-08	4.62302e-07
	CA08g15450	PREDICTED: phosphatidylserine decarboxylase proenzyme 3-like [Glycine max]	261.881	202.95	320.813	1.58075	0.660611	0.00558411	0.0395287
	CA02g27220	Kinase, putative	1916.76	1238.46	2595.06	2.0954	1.06723	3.36147e-11	1.63922e-09
	CA12g17320	Protein ariadne-1, putative	133.164	68.4217	197.907	2.89246	1.5323	5.08865e-06	9.62961e-05
	CA08g07440	Transmembrane protein 8B	165.497	115.517	215.476	1.86531	0.899415	0.00136814	0.0123463
	CA08g09430	PREDICTED: sigma factor binding protein 1, chloroplastic-like [Solanum lycopersicum]	294.109	8.15716	580.062	71.1107	6.152	6.05612e-21	7.35175e-19
	CA10g17730	ATP binding protein, putative	131.453	9.82982	253.075	25.7457	4.68626	6.86979e-16	5.57945e-14
	CA07g13510	Unknown protein	97.4442	62.8795	132.009	2.09939	1.06997	0.00528016	0.0377893
	CA10g00300	Serine/threonine-protein kinase	67.0288	4.63094	129.427	27.9482	4.80469	0.000150652	0.001924
	CA09g01450	Heat stress transcription factor A3	843.847	415.211	1272.48	3.06467	1.61573	8.09007e-20	8.87001e-18
	CA03g17100	Hydroxyproline-rich glycoprotein family protein, putative [Theobroma cacao]	23.7444	9.86726	37.6216	3.81277	1.93084	0.00406305	0.0304339
	CA02g22370	PREDICTED: syntaxin-112-like [Fragaria vesca] subsp. vesca	38.6835	19.5036	57.8635	2.96682	1.56892	0.00217462	0.0181937
	CA02g30650	Detected protein of unknown function	30.1416	7.93251	52.3508	6.59952	2.72236	0.000692743	0.00699548
	CA03g16780	Molybdopterin cofactor sulfurase, putative	691.655	531.889	851.422	1.60075	0.678749	0.000121397	0.00160331
	CA01g07140	MYC1a transcription factor	916.411	750.847	1081.98	1.44101	0.527077	0.0027977	0.0223423
	CA11g00570	PREDICTED: probable serine/threonine-protein kinase At1g18390-like [Solanum tuberosum]	107.626	4.63094	210.622	45.4814	5.50721	6.4671e-06	0.000119896
	CA04g03880	PREDICTED: probable LRR receptor-like serine/threonine-protein kinase At3g47570-like [Solanum tuberosum]	150.054	51.221	248.887	4.85908	2.28068	1.04857e-05	0.000185795
	CA04g20070	NAC domain protein, IPR003441	241.326	176.599	306.053	1.73304	0.793304	0.000868725	0.0084402
	CA01g06510	Unknown protein	1080.1	334.319	1825.88	5.46147	2.44929	2.67285e-43	8.02628e-41
	CA02g09970	Flavonol 3-sulfotransferase, putative	37.4513	10.3977	64.5048	6.20373	2.63314	0.000148916	0.00190395
	CA01g06880	Lon protease homolog	1709.85	1449.47	1970.22	1.35927	0.442829	0.00648193	0.0443837
	CA10g06750	PREDICTED: signal peptide peptidase-like 4-like [Solanum tuberosum]	543.658	420.154	667.161	1.5879	0.667118	0.000827217	0.00810943
	CA04g22670	Carboxypeptidase B2, putative	618.281	438.565	797.996	1.81956	0.86359	5.72367e-06	0.000107158
	CA02g27860	Lamin-like protein [Medicago truncatula]	640.582	517.041	764.123	1.47787	0.563524	0.00192338	0.0163997
	CA02g17430	PREDICTED: calcium-binding protein PBP1-like [Solanum lycopersicum]	12.2837	0.455606	24.1118	52.9224	5.72581	0.00469781	0.0342535
	CA07g11250	1-aminocyclopropane-1-carboxylic acid oxidase	468.407	1.93475	934.879	483.204	8.91649	5.8056e-41	1.63575e-38
	CA02g03360	PREDICTED: 60S acidic ribosomal protein P1-like [Solanum tuberosum]	667.329	265.504	1069.15	4.02687	2.00966	1.47719e-31	3.15069e-29
	CA10g03890	Unknown protein	447.79	158.437	737.143	4.65259	2.21803	0.00559558	0.0395976
	CA07g00550	Ca2+ antiporter/cation exchanger (Fragment)	239.94	159.218	320.662	2.01399	1.01005	5.12227e-05	0.000758109
	CA09g17320	Disease resistance protein RGH3	217.362	166.632	268.091	1.60888	0.686055	0.00474865	0.0345359
	CA01g06240	Monoxygenase, putative	365.561	65.4134	665.709	10.177	3.34724	1.91613e-12	1.10429e-10
	CA03g14020	Caspase, putative	161.302	25.0832	297.52	11.8613	3.5682	2.09363e-20	2.47569e-18
	CA10g10990	PREDICTED: codeine O-demethylase-like [Solanum lycopersicum]	54.1803	10.8534	97.5073	8.98407	3.16737	1.00317e-08	3.28941e-07
	CA04g14740	Nam-like protein 7	765.929	518.483	1013.37	1.9545	0.966798	4.85305e-07	1.15733e-05
	CA07g16870	PREDICTED: F-box protein At5g07610-like [Solanum lycopersicum]	18.7487	1.85987	35.6376	19.1614	4.26013	6.53544e-05	0.000935708
	CA09g12330	PREDICTED: clathrin light chain 2-like [Solanum tuberosum]	210	124.729	295.27	2.36729	1.24324	2.86951e-06	5.72447e-05
	CA03g19450	Protein phosphatase 2c, putative	203.284	120.211	286.357	2.38212	1.25225	1.30471e-05	0.000224724
	CA03g19550	Receptor serine/threonine kinase, putative	226.099	131.301	320.897	2.44397	1.28923	1.71502e-06	3.62074e-05
	CA02g00300	PREDICTED: putative E3 ubiquitin-protein ligase LIN-like [Solanum lycopersicum]	214.215	131.495	296.936	2.25816	1.17515	2.60441e-05	0.000417401
	CA10g16790	Detected protein of unknown function	1000.93	806.743	1195.11	1.4814	0.566964	0.00135128	0.0122334
	CA08g14550	PREDICTED: probable receptor-like protein kinase At1g11050-like isoform X1 [Citrus sinensis]	46.6441	19.8094	73.4788	3.70929	1.89114	0.00101774	0.00966172
	CA08g17060	PREDICTED: 18.5 kDa class I heat shock protein-like [Cicer arietinum]	682.243	366.249	998.237	2.72557	1.44656	3.94587e-07	9.63131e-06
	CA02g28050	Nucleic acid binding protein, putative	189.712	126.858	252.567	1.99095	0.993458	0.000407301	0.00447972
	CA03g08980	Flavin monooxygenase-like protein	35.9393	19.3538	52.5248	2.71393	1.44038	0.00215163	0.0180333
	CA05g06370	Gibberellin 20-oxidase, putative	17.3031	2.84596	31.7603	11.1598	3.48023	0.000228004	0.00275005
	CA03g21330	Detected protein of unknown function	39.5954	8.08228	71.1085	8.79808	3.13719	2.56842e-08	7.85745e-07
	CA06g27170	Putative retroelement pol polyprotein	138.751	95.0589	182.443	1.91926	0.940552	0.000569904	0.00593085
	CA12g06280	Glucosyl/glucuronosyl transferases, putative	6.07401	0.455606	11.6924	25.6634	4.68164	0.0038117	0.0288717
	CA12g16680	Subtilisin-like protease preproenzyme	440.544	150.686	730.403	4.84718	2.27715	1.79833e-20	2.14877e-18
	CA05g01020	G-type lectin S-receptor-like serine/threonine-protein kinase	222.289	84.1369	360.442	4.28399	2.09896	1.26115e-06	2.73592e-05
	CA12g11710	Choline/ethanolamine kinase, putative	60.4551	36.5419	84.3684	2.30881	1.20715	0.00569545	0.0401301
	CA04g03300	ATP binding protein, putative	64.3314	6.49081	122.172	18.8223	4.23437	0.000495561	0.00529728
	CA09g05910	Glutathione S-transferase-like protein	14.0372	0.948654	27.1257	28.5939	4.83764	0.00101429	0.00963702
	CA02g11250	Phytophthora-inhibited protease 1	656.86	70.8057	1242.92	17.5539	4.13372	1.67424e-73	1.23256e-70
	CA05g00130	Hop-interacting protein THI026	1146.94	206.969	2086.9	10.0832	3.33388	1.54538e-73	1.17562e-70
	CA12g08130	Spotted leaf protein, putative	9.29184	0	18.5837	Inf	Inf	0.00163917	0.0143605
	CA03g35600	Unknown protein	211.483	147.915	275.051	1.85952	0.89493	0.000256374	0.00303316
	CA10g14140	Unknown protein	211.925	56.4636	367.387	6.50662	2.70191	4.43217e-17	4.02992e-15
	CA07g12670	Serine/threonine-protein kinase	286.488	217.442	355.535	1.63508	0.709363	0.00436219	0.032239
	CA05g06040	PREDICTED: putative UPF0481 protein At3g02645-like [Solanum tuberosum]	202.666	98.9221	306.409	3.09748	1.63109	1.03693e-09	4.09427e-08
	CA02g01890	Rsmv23 protein	45.0233	12.7132	77.3333	6.08291	2.60476	4.03392e-06	7.8085e-05
	CA02g26170	HTH-type transcriptional regulator protein ptxE [Theobroma cacao]	79.4816	25.0457	133.917	5.34692	2.41871	9.25682e-09	3.0573e-07
	CA02g07270	Homeodomain leucine-zipper 1	61.6639	25.9569	97.3709	3.75125	1.90737	9.27623e-05	0.00127072
	CA04g11150	Sucrose transporter	1419.55	792.376	2046.73	2.58302	1.36906	1.01678e-07	2.78571e-06
	CA01g03790	Serine protease	2027.69	515.356	3540.03	6.86909	2.78012	8.83226e-66	5.16846e-63
	CA03g15850	PME inhibitor	126.375	20.3024	232.448	11.4492	3.51718	1.7482e-11	8.71122e-10
	CA02g09770	Detected protein of unknown function	49.4067	1.40426	97.4091	69.3669	6.11618	6.33639e-11	3.00019e-09
	CA04g07290	Ubiquitin-protein ligase, putative	1173.49	735.182	1611.79	2.19237	1.13249	4.61482e-11	2.21259e-09
	CA12g22830	PREDICTED: receptor-like protein 12-like [Solanum tuberosum]	47.9912	5.12399	90.8585	17.732	4.14828	7.49037e-07	1.71288e-05
	CA11g00310	Receptor-like protein kinase	38.5346	14.1924	62.8769	4.43033	2.14741	0.000964016	0.00923238
	CA11g06430	PREDICTED: micronuclear linker histone polyprotein-like [Solanum tuberosum]	1412.42	1130.98	1693.87	1.49771	0.582755	0.000525784	0.0055553
	CA10g00620	Detected protein of unknown function	3596.42	2551.55	4641.29	1.81901	0.863153	0.00221122	0.0184345
	CA02g25490	AT4g37020	170.758	117.521	223.995	1.90601	0.930554	0.00227477	0.0188575
	CA03g06640	Unknown protein	62.2728	14.5356	110.01	7.56829	2.91997	7.42185e-07	1.69891e-05
	CA04g16090	Ubiquitin-specific protease 16, putative isoform 2 [Theobroma cacao]	2439.17	2070.67	2807.68	1.35593	0.439283	0.00360571	0.0275492
	CA10g02570	CYP72A53v2	961.258	10.3603	1912.15	184.565	7.52799	1.46054e-161	8.3331e-158
	CA08g01330	PREDICTED: MACPF domain-containing protein At1g14780-like [Citrus sinensis]	99.7313	25.0083	174.454	6.97586	2.80237	2.93324e-10	1.26693e-08
	CA11g11100	ATP-dependent RNA helicase, putative	1069.86	566.484	1573.24	2.7772	1.47363	4.36516e-17	3.98487e-15
	CA01g20170	Unknown protein	214.675	85.3414	344.008	4.03096	2.01112	1.40726e-11	7.11309e-10
	CA04g22900	Ubiquitin-protein ligase, putative	783.418	615.202	951.633	1.54686	0.629345	0.000504496	0.00538271
	CA06g25980	AP2/ERF domain-containing transcription factor	233.833	67.5416	400.124	5.92411	2.5666	8.91623e-19	9.29161e-17
	CA10g04080	PREDICTED: glutaredoxin-C9-like [Solanum lycopersicum]	68.4382	41.2852	95.5912	2.31539	1.21125	0.00509065	0.0366495
	CA08g00540	Hcr9-Avr4-per1	37.1146	3.79461	70.4346	18.5617	4.21426	1.62074e-07	4.25644e-06
	CA06g01400	Nucleic acid binding protein, putative	170.587	102.798	238.375	2.31888	1.21343	6.01698e-06	0.000112189
	CA08g15170	Os01g0886300 protein	1251.46	821.84	1681.07	2.0455	1.03245	9.16723e-11	4.25233e-09
	CA04g03870	PREDICTED: probable LRR receptor-like serine/threonine-protein kinase At3g47570-like [Solanum tuberosum]	31.1639	7.93251	54.3953	6.85726	2.77763	0.00031771	0.00362176
	CA10g00290	ATP binding protein, putative	12.4503	0.455606	24.445	53.6538	5.74561	8.22686e-05	0.00114624
	CA04g03660	PREDICTED: LRR receptor-like serine/threonine-protein kinase GSO2-like [Solanum tuberosum]	35.8317	0.948654	70.7148	74.5422	6.21999	1.29595e-11	6.60181e-10
	CA12g20490	Xyloglucan endo-transglycosylase (Precursor)	20.5906	7.66411	33.5172	4.37326	2.12871	9.78711e-05	0.00132795
	CA01g03110	PREDICTED: BON1-associated protein 2-like [Vitis vinifera]	9.82194	0	19.6439	Inf	Inf	0.00656028	0.0447589
	CA05g19030	Sulfate transporter	461.204	282.992	639.415	2.25948	1.17599	0.000374923	0.00419025
	CA03g14770	Sphingosine-1-phosphate phosphohydrolase, putative	647.304	483.639	810.969	1.67681	0.745716	6.18091e-05	0.000893355
	CA07g12860	GH3 family protein	178.559	108.571	248.546	2.28925	1.19487	0.000403504	0.00445083
	CA05g13480	PREDICTED: disease resistance protein RPP13-like [Solanum lycopersicum]	10.3255	0	20.651	Inf	Inf	0.00237778	0.019534
	CA12g10690	Detected protein of unknown function	1020.59	766.999	1274.18	1.66125	0.732273	3.3543e-05	0.00052361
	CA01g07220	Detected protein of unknown function	542.483	131.089	953.876	7.27655	2.86325	2.58781e-05	0.000415031
	CA11g00540	Detected protein of unknown function	697.138	543.111	851.164	1.5672	0.648191	0.000481997	0.0051741
	CA12g04970	NAC domain protein, IPR003441 (Fragment)	1206.65	992.797	1420.51	1.43081	0.516837	0.00172738	0.0150352
	CA02g24850	Ocs element-binding factor, putative	123.138	78.9255	167.351	2.12037	1.08431	0.00192016	0.0163882
	CA06g04560	Protein kinase 1b	668.95	365.956	971.945	2.65591	1.40921	2.19321e-12	1.24511e-10
	CA04g22950	Glutamate receptor	555.734	372.365	739.103	1.98489	0.989058	4.25365e-07	1.03163e-05
	CA08g00810	PREDICTED: cysteine-rich receptor-like protein kinase 2-like [Solanum lycopersicum]	11.7687	0.455606	23.0818	50.6618	5.66283	6.27818e-05	0.000903409
	CA02g23600	PREDICTED: probable receptor-like protein kinase At1g67000-like [Citrus sinensis]	21.9684	3.33901	40.5979	12.1587	3.60391	0.000247655	0.00294835
	CA05g15920	Detected protein of unknown function	118.029	76.2793	159.778	2.09465	1.06671	0.00224437	0.018653
	CA08g03520	PREDICTED: probable RNA-dependent RNA polymerase 3-like [Solanum tuberosum]	317.494	185.256	449.731	2.42762	1.27954	5.94921e-09	2.03253e-07
	CA01g22680	ADP-ribosylation factor [Arabidopsis lyrata] subsp. lyrata	8069.72	6728.47	9410.98	1.39868	0.484067	0.000574114	0.00597051
	CA10g08820	Nitrate transporter 1.5 [Theobroma cacao]	115.184	78.7383	151.63	1.92575	0.945417	0.00619156	0.042926
	CA06g06920	Arogenate dehydrogenase	44.4053	23.8287	64.9819	2.72705	1.44734	0.00201912	0.0170668
	CA08g07260	PREDICTED: U-box domain-containing protein 33-like [Citrus sinensis]	438.426	332.559	544.293	1.63668	0.710772	0.000609196	0.00626013
	CA03g08410	Rubber elongation factor	1337.13	904.317	1769.94	1.95721	0.9688	1.95594e-09	7.3298e-08
	CA11g05550	PREDICTED: nitrate transporter 1.2-like [Solanum tuberosum]	109.988	71.8293	148.146	2.06248	1.04438	0.00319588	0.0249782
	CA02g23790	Detected protein of unknown function	275.215	215.426	335.005	1.55508	0.636991	0.0061799	0.0428686
	CA07g13480	PREDICTED: cannabidiolic acid synthase-like [Solanum tuberosum]	18.4436	0	36.8872	Inf	Inf	1.91719e-05	0.000316371
	CA06g25210	PREDICTED: 60S acidic ribosomal protein P0-1-like [Solanum lycopersicum]	299.05	96.5254	501.575	5.1963	2.37748	5.84357e-08	1.66911e-06
	CA01g27640	PREDICTED: omega-6 fatty acid desaturase, endoplasmic reticulum isozyme 2-like isoform 2 [Solanum lycopersicum]	5000.39	4234.71	5766.07	1.36162	0.445325	0.0018055	0.0155844
	CA09g03770	Detected protein of unknown function	326.458	238.268	414.647	1.74025	0.799298	0.000346828	0.00391086
	CA06g24140	Unknown protein	52.846	2.84596	102.846	36.1375	5.17543	4.54688e-11	2.18461e-09
	CA04g15310	Detected protein of unknown function	407.687	250.838	564.536	2.2506	1.17031	1.39305e-07	3.70106e-06
	CA02g05520	Monoglyceride lipase	294.769	200.971	388.566	1.93344	0.951172	3.10525e-05	0.000488408
	CA02g17980	Pectinesterase	305.925	176.749	435.102	2.46169	1.29965	1.00997e-08	3.30221e-07
	CA06g14630	Flotillin-1, putative	36.6872	0.986095	72.3884	73.4091	6.19789	0.00275459	0.0220735
	CA02g08750	Type 2 proly 4-hydroxylase	455.057	258.377	651.736	2.52242	1.33481	2.03523e-12	1.16566e-10
	CA11g03750	DNA-binding protein 2	240.846	163.749	317.943	1.94165	0.957283	0.000210913	0.00256171
	CA10g00100	Ubiquitin-like protein	1353.74	1074.93	1632.54	1.51874	0.602874	0.000385788	0.00429067
	CA04g08220	Chitinase/lysozyme	327.32	208.642	445.999	2.13763	1.09601	1.85981e-06	3.89043e-05
	CA04g12280	Detected protein of unknown function	1408.28	1133.68	1682.89	1.48445	0.569928	0.000373293	0.00417408
	CA07g06840	Protein kinase atsik, putative	756.943	524.237	989.649	1.88779	0.916697	2.42283e-06	4.93255e-05
	CA10g18410	Homeodomain-related	113.737	67.317	160.157	2.37915	1.25045	0.000631119	0.00645467
	CA02g15920	PREDICTED: putative esterase HI_1161-like [Solanum lycopersicum]	108.45	69.595	147.306	2.11661	1.08176	0.000793539	0.00782972
	CA08g04180	PREDICTED: omega-6 fatty acid desaturase, endoplasmic reticulum isozyme 2-like [Solanum tuberosum]	358.697	6.11009	711.283	116.411	6.86309	1.60847e-61	8.7401e-59
	CA04g20560	Transporter, putative	686.297	565.897	806.698	1.42552	0.511489	0.00560532	0.0396543
	CA06g14320	CRINKLY4 related 3, putative [Theobroma cacao]	147.588	99.5338	195.643	1.96559	0.974965	0.00177366	0.0153677
	CA06g10030	Asparagine synthetase	176.308	56.0829	296.534	5.28742	2.40256	1.26609e-13	8.25561e-12
	CA05g15410	Protein phosphatase 2c, putative	49.4687	23.6789	75.2586	3.1783	1.66825	0.00221287	0.0184345
	CA10g18950	Kunitz-type protease inhibitor KPI-D2.2	22837.3	18888.1	26786.5	1.41817	0.504027	0.00320199	0.0250089
	CA06g14800	NBS-coding resistance gene protein (Fragment)	74.6996	34.2702	115.129	3.35945	1.74823	0.000229425	0.00276303
	CA09g04810	Putative 5-oxoprolinase	912.836	708.407	1117.26	1.57715	0.65732	0.000210725	0.00256079
	CA12g22670	PREDICTED: protein ECERIFERUM 1-like [Solanum lycopersicum]	497.057	137.736	856.379	6.21755	2.63635	3.1561e-12	1.74826e-10
	CA08g03210	Potassium channel NKT1	22.0235	1.93475	42.1123	21.7663	4.44402	3.87172e-05	0.000593422
	CA09g17230	Polygalacturonase, putative	354.052	275.509	432.595	1.57016	0.650915	0.00576974	0.0405534
	CA04g03470	Calcium-dependent protein kinase 3	826.445	617.518	1035.37	1.67667	0.745599	4.07763e-05	0.000620335
	CA03g09580	PREDICTED: putative F-box protein At1g32660-like isoform X1 [Solanum tuberosum]	571.725	371.542	771.908	2.07758	1.05491	4.00391e-08	1.18058e-06
	CA08g02960	Ferrochelatase	636.111	401.586	870.635	2.16799	1.11636	2.8981e-09	1.04819e-07
	CA06g05740	Detected protein of unknown function	282.896	197.52	368.271	1.86448	0.898772	4.2243e-05	0.000639303
	CA01g21460	Hcr2-0A	9.34862	0	18.6972	Inf	Inf	0.00180364	0.0155801
	CA10g21110	Detected protein of unknown function	207.607	5.72936	409.484	71.4711	6.15929	1.14153e-45	3.77566e-43
	CA04g18740	Alpha amylase (Precursor)	141.654	8.65021	274.658	31.7516	4.98876	9.88113e-11	4.5557e-09
	CA09g16920	Disease resistance protein RPM1, putative	244.816	180.662	308.969	1.7102	0.774167	0.00122241	0.0112311
	CA01g06710	Uridylate kinase plant, putative	47.4694	8.84372	86.0951	9.73516	3.2832	0.000395438	0.00438304
	CA03g18330	Receptor protein kinase, putative	437.276	321.868	552.684	1.71711	0.779984	0.000142036	0.00183138
	CA02g18130	Tobamovirus multiplication 1	716.294	558.932	873.656	1.56308	0.644393	0.000354698	0.00399158
	CA08g11360	PREDICTED: histidine-containing phosphotransfer protein 1-like [Solanum lycopersicum]	536.221	303.713	768.728	2.5311	1.33977	0.000114131	0.00151789
	CA12g00420	Metal ion binding protein	139.048	76.5852	201.512	2.63121	1.39573	0.00113081	0.0105426
	CA05g13280	Unknown protein	9.07285	0.455606	17.6901	38.8276	5.27901	0.00204228	0.0172371
	CA02g15890	PREDICTED: tetraspanin-19-like [Solanum lycopersicum]	143.828	86.3338	201.322	2.3319	1.22151	9.04313e-06	0.000163019
	CA12g05550	Transferase, transferring glycosyl groups, putative	919.905	134.453	1705.36	12.6837	3.6649	1.92351e-66	1.15522e-63
	CA12g04640	Serine carboxypeptidase precursor family protein [Populus trichocarpa]	2348.04	824.58	3871.49	4.69511	2.23116	1.4204e-49	5.40272e-47
	CA07g14930	Unknown protein	50.6355	0	101.271	Inf	Inf	1.12104e-13	7.35184e-12
	CA10g20510	Calcium-dependent protein kinase	1542.99	1275.98	1809.99	1.41851	0.504374	0.00211618	0.0177622
	CA06g04970	PREDICTED: copper transporter 1-like [Solanum lycopersicum]	178.884	46.6775	311.09	6.66465	2.73653	4.82642e-20	5.48003e-18
	CA03g21100	Caffeic acid 3-O-methyltransferase	455.177	366.63	543.724	1.48303	0.568552	0.00306398	0.0241125
	CA01g06300	PREDICTED: probable flavin-containing monooxygenase 1 [Vitis vinifera]	5.91099	0.493048	11.3289	22.9773	4.52214	0.00586609	0.0410411
	CA12g18190	Detected protein of unknown function	32.6781	8.00739	57.3488	7.16198	2.84036	3.40879e-05	0.000529323
	CA12g14470	Zinc finger C3HC4 type family protein	171.372	125.035	217.71	1.74119	0.800072	0.00296292	0.0233817
	CA03g16430	Protein binding protein, putative	828.345	638.007	1018.68	1.59666	0.67506	0.000112636	0.00150062
	CA02g19960	PREDICTED: WUSCHEL-related homeobox 13-like [Fragaria vesca] subsp. vesca	490.029	298.826	681.232	2.2797	1.18884	9.00106e-09	2.98145e-07
	CA11g17020	Beta-1,3-glucanase 3 (Precursor)	242.391	112.253	372.528	3.31864	1.73059	7.97787e-10	3.19423e-08
	CA06g10780	Detected protein of unknown function	101.307	1.40426	201.209	143.285	7.16274	7.75824e-26	1.2738e-23
	CA01g14390	Esterase PIR7B, putative	27.9963	6.07264	49.92	8.22047	3.03922	0.000574617	0.00597173
	CA10g21470	Detected protein of unknown function	1262.59	1065.26	1459.92	1.37049	0.454692	0.00428507	0.0317719
	CA08g17420	PREDICTED: probable carboxylesterase 13-like [Solanum lycopersicum]	122.422	21.4383	223.405	10.4208	3.3814	3.09106e-13	1.91177e-11
	CA09g02550	Receptor-kinase, putative	50.6684	18.2179	83.1188	4.56247	2.18981	0.00200433	0.0169543
	CA12g05260	5-epi-aristolochene synthase	122.716	20.9827	224.45	10.6969	3.41912	7.88955e-14	5.32708e-12
	CA06g18580	PREDICTED: SNAP25 homologous protein SNAP33-like isoform 2 [Solanum lycopersicum]	306.082	226.535	385.629	1.70229	0.76748	0.0015108	0.0134685
	CA06g23330	RNA binding protein-like protein	1785.11	1367.88	2202.34	1.61004	0.687096	6.79332e-06	0.000125333
	CA04g16710	Serine/threonine-protein kinase	22.4456	6.60313	38.2881	5.79847	2.53567	0.00251774	0.0204921
	CA02g09760	VQ motif-containing protein, putative [Theobroma cacao]	117.746	0.455606	235.037	515.878	9.01089	6.84894e-27	1.14092e-24
	CA03g34430	Detected protein of unknown function	309.432	3.26413	615.601	188.596	7.55915	2.48602e-61	1.31944e-58
	CA05g08500	Aminophospholipid ATPase (Fragment)	197.628	99.6835	295.573	2.96511	1.56809	1.41282e-07	3.74922e-06
	CA12g19810	PREDICTED: pathogenesis-related protein STH-2-like [Solanum tuberosum]	61.4269	0	122.854	Inf	Inf	4.86496e-15	3.67642e-13
	CA04g03140	Detected protein of unknown function	27.3443	6.18497	48.5037	7.84219	2.97126	5.32806e-05	0.000783564
	CA05g02740	PREDICTED: probable LRR receptor-like serine/threonine-protein kinase At3g47570-like [Solanum tuberosum]	686.94	553.09	820.79	1.48401	0.569498	0.00320583	0.0250302
	CA03g05830	Inorganic phosphate transporter	601.098	188.457	1013.74	5.37915	2.42738	2.82161e-05	0.000446875
	CA09g06120	PREDICTED: 18.1 kDa class I heat shock protein-like [Solanum tuberosum]	746.749	566.552	926.946	1.63612	0.710276	5.3286e-05	0.000783564
	CA11g14070	AP2 transcription factor SlAP2d	413.856	316.482	511.23	1.61535	0.691848	0.00122306	0.0112325
	CA11g05140	RNA recognition motif containing protein, putative	363.872	274.354	453.389	1.65257	0.72471	0.000749861	0.00748288
	CA01g31600	F-box family protein	462.777	222.566	702.989	3.15857	1.65927	1.69678e-16	1.46128e-14
	CA02g12700	PREDICTED: bidirectional sugar transporter SWEET2a [Vitis vinifera]	224.344	130.003	318.686	2.45137	1.29359	6.24278e-07	1.44789e-05
	CA04g16450	PREDICTED: protein LURP-one-related 15-like [Solanum lycopersicum]	376.146	202.213	550.08	2.7203	1.44376	1.15259e-08	3.72584e-07
	CA08g08290	PREDICTED: abscisic acid receptor PYL8-like [Solanum tuberosum]	796.106	608.668	983.544	1.6159	0.692335	7.24945e-05	0.00102698
	CA02g22110	PREDICTED: cell division cycle protein 48 homolog [Solanum tuberosum]	584.917	93.6483	1076.18	11.4918	3.52253	2.37454e-60	1.17808e-57
	CA05g03050	Cytochrome P450 CYP736A54	59.4315	0	118.863	Inf	Inf	4.69825e-15	3.56224e-13
	CA02g30050	Clostridium pasteurianum ferredoxin homolog	645.929	536.064	755.793	1.40989	0.495586	0.00646018	0.0443011
	CA02g19180	UDP-glucosyltransferase, putative	686.496	390.377	982.614	2.51709	1.33176	6.65292e-08	1.89318e-06
	CA05g17120	PREDICTED: putative F-box protein PP2-B12-like [Solanum lycopersicum]	28.0816	7.96995	48.1933	6.04687	2.59619	4.19161e-05	0.000635198
	CA12g16570	Cysteine protease	785.498	601.84	969.156	1.61032	0.68735	0.000160218	0.00202801
	CA08g07780	PREDICTED: desiccation protectant protein Lea14 homolog [Solanum tuberosum]	850.506	649.865	1051.15	1.61748	0.693751	0.000101306	0.00136724
	CA04g16720	Serine/threonine-protein kinase	16.9934	0	33.9868	Inf	Inf	4.29466e-06	8.25024e-05
	CA12g07260	Syringolide-induced protein 1-3-1B	115.496	65.8067	165.185	2.51016	1.32778	0.00346612	0.0266702
	CA08g16620	Unknown protein	91.9999	43.0701	140.93	3.2721	1.71022	0.000104635	0.0014047
	CA06g15650	Glutamate receptor	108.012	7.55179	208.471	27.6056	4.78689	8.14684e-20	8.87001e-18
	CA07g15360	PREDICTED: girdin-like isoform X1 [Solanum tuberosum]	796.499	616.02	976.979	1.58595	0.665352	0.000175168	0.0021919
	CA06g27580	Detected protein of unknown function	26.5398	11.3838	41.6958	3.66271	1.87291	0.00434837	0.0321681
	CA04g22820	Serine/threonine-protein kinase cx32, putative	102.404	4.21278	200.596	47.616	5.57337	9.73073e-19	1.00943e-16
	CA01g03360	BAG-domain protein 1 / regulator of cell death	512.415	343.962	680.868	1.97949	0.985126	2.76795e-07	6.96475e-06
	CA09g08220	PREDICTED: trihelix transcription factor GT-3b-like [Cicer arietinum]	25.7713	0.948654	50.5939	53.3323	5.73694	3.77294e-08	1.11681e-06
	CA02g13430	B-cell lymphoma 6 protein, putative [Theobroma cacao]	33.3744	0.948654	65.8001	69.3616	6.11606	1.67161e-08	5.29854e-07
	CA02g09570	CYP71D51v2	57.5204	0.948654	114.092	120.267	6.9101	2.03795e-12	1.16566e-10
	CA03g04060	Sesquiterpene synthase	108.547	62.7235	154.371	2.46114	1.29933	0.000543971	0.0057157
	CA06g15080	Nematode resistance-like protein	54.155	18.3303	89.9798	4.90881	2.29537	7.51302e-08	2.11682e-06
	CA02g09520	UV-induced sesquiterpene cyclase	161.75	1.85987	321.64	172.937	7.43411	3.91559e-31	8.27421e-29
	CA06g22520	Putative zinc ion binding protein	667.065	524.063	810.068	1.54575	0.628303	0.000958759	0.00919361
	CA03g04230	PREDICTED: pathogenesis-related protein STH-2-like [Solanum tuberosum]	2915.21	1978.65	3851.77	1.94666	0.961003	1.74109e-09	6.56781e-08
	CA01g29700	WRKY transcription factor 3	105.782	50.8091	160.755	3.1639	1.6617	9.68761e-07	2.15698e-05
	CA05g13300	Detected protein of unknown function	264.976	170.071	359.881	2.11606	1.08138	1.03674e-05	0.000184251
	CA12g02480	PREDICTED: ADP-ribosylation factor-like protein 8B-A-like [Solanum lycopersicum]	290.322	182.678	397.965	2.1785	1.12334	2.65716e-06	5.33818e-05
	CA02g17710	PREDICTED: thioredoxin-like protein CXXS1-like [Solanum lycopersicum]	715.19	546	884.379	1.61974	0.695763	0.000183044	0.00227613
	CA03g13770	Protein phosphatase 2C	13.9955	0.948654	27.0424	28.5061	4.8332	0.00130369	0.0118868
	CA04g15880	Ankyrin repeat-containing protein, putative	547.107	324.184	770.031	2.37529	1.2481	8.62633e-09	2.86565e-07
	CA12g22900	Acyltransferase-like	1341.18	638.875	2043.49	3.19858	1.67743	9.43724e-23	1.32133e-20
	CA03g31140	Detected protein of unknown function	515.373	383.955	646.791	1.68455	0.752361	0.000190505	0.00234952
	CA04g08770	DNA binding protein, putative	1317.37	985.508	1649.23	1.67348	0.742854	5.49407e-06	0.000103113
	CA07g20250	Serine acetyltransferase 1 (Fragment)	822.59	120.404	1524.78	12.6638	3.66264	5.12805e-67	3.16304e-64
	CA08g12930	Ubiquitin	10940.6	4566.96	17314.3	3.79121	1.92266	1.60411e-44	4.94716e-42
	CA04g10620	Pepper esterase	75.6008	4.74327	146.458	30.8771	4.94846	4.5178e-12	2.45489e-10
	CA02g22570	Vacuolar sorting protein 39 isoform 2 [Theobroma cacao]	721.993	594.669	849.317	1.42822	0.514216	0.00438505	0.0323764
	CA02g21020	Detected protein of confused Function	191.66	2.84596	380.474	133.689	7.06274	2.88545e-36	7.00551e-34
	CA03g32770	PREDICTED: calcium-binding allergen Ole e 8-like [Solanum lycopersicum]	465.865	342.651	589.079	1.71918	0.781721	0.000125412	0.00164966
	CA02g13150	PREDICTED: probable LRR receptor-like serine/threonine-protein kinase At1g07650-like [Solanum tuberosum]	1240.67	664.863	1816.48	2.73212	1.45002	3.14586e-16	2.64925e-14
	CA12g05270	UV-induced sesquiterpene cyclase	99.0805	11.802	186.359	15.7904	3.98098	1.47403e-14	1.06457e-12
	CA04g23360	Phosphate transporter	15.9072	4.3251	27.4892	6.35574	2.66806	0.00283438	0.0225367
	CA02g19530	Detected protein of unknown function	1726.99	1320.78	2133.19	1.6151	0.691622	9.51498e-06	0.000170448
	CA12g17600	Nicotiana tabacum wound inducive mRNA , complete cds	752.647	459.798	1045.5	2.27382	1.18512	5.23087e-05	0.000771182
	CA08g03360	Eukaryotic aspartyl protease family protein, putative isoform 1 [Theobroma cacao]	2155.95	866.539	3445.37	3.97601	1.99132	2.40822e-39	6.70249e-37
	CA02g05230	PREDICTED: F-box protein At5g49610-like [Solanum tuberosum]	388.034	178.659	597.41	3.34385	1.74151	3.16143e-13	1.95001e-11
	CA08g14330	PREDICTED: agamous-like MADS-box protein AGL86-like [Solanum tuberosum]	31.5679	11.4213	51.7146	4.52791	2.17885	0.000678906	0.00686791
	CA10g00520	F-box protein	218.098	153.913	282.283	1.83404	0.875028	0.000741853	0.00741593
	CA01g04180	PREDICTED: glycine-rich cell wall structural protein 1-like [Solanum tuberosum]	155.967	96.9124	215.021	2.21872	1.14973	6.88745e-05	0.000980569
	CA02g16300	Rotenone-insensitive NADH-ubiquinone oxidoreductase, mitochondrial, putative	360.894	186.385	535.403	2.87256	1.52234	1.9153e-11	9.46125e-10
	CA06g07180	Detected protein of unknown function	760.044	541.201	978.887	1.80873	0.854978	1.36029e-06	2.93426e-05
	CA03g21610	Protein transporter, putative	1131.96	915.039	1348.89	1.47413	0.559863	0.00199176	0.016873
	CA11g05210	Protein kinase APK1B, chloroplast, putative	362.609	112.852	612.366	5.42626	2.43996	2.18141e-21	2.7354e-19
	CA04g23580	Detected protein of unknown function	64.2894	25.2329	103.346	4.09567	2.0341	9.80583e-07	2.17693e-05
	CA03g20820	PREDICTED: centrosome and spindle pole-associated protein 1-like [Solanum tuberosum]	71.6862	28.728	114.644	3.99069	1.99664	1.83829e-05	0.000305338
	CA03g22880	Tartrate-resistant acid phosphatase type 5, putative	62.3797	34.189	90.5704	2.64911	1.40551	0.000836753	0.00818534
	CA01g18060	YTH domain family protein	5178.85	4414.32	5943.37	1.34638	0.429088	0.00310482	0.0243918
	CA07g01450	Detected protein of unknown function	112.205	35.8242	188.585	5.26418	2.39621	1.56271e-11	7.83827e-10
	CA03g07650	PREDICTED: G-type lectin S-receptor-like serine/threonine-protein kinase RLK1-like [Vitis vinifera]	20.9355	0.493048	41.3779	83.9227	6.39099	3.54164e-05	0.000547611
	CA09g03700	PREDICTED: L-ascorbate peroxidase 2, cytosolic-like [Solanum lycopersicum]	1433.69	812.522	2054.87	2.529	1.33857	5.07809e-09	1.76665e-07
	CA08g18410	Polyol transporter	766.79	267.227	1266.35	4.73886	2.24454	1.56506e-29	2.92768e-27
	CA12g22410	PREDICTED: zinc finger A20 and AN1 domain-containing stress-associated protein 5-like [Cucumis sativus]	1379.55	1064.26	1694.85	1.59251	0.671305	3.88929e-05	0.000595714
	CA02g25070	Detected protein of unknown function	479.412	357.986	600.839	1.67839	0.747075	0.000378854	0.00422591
	CA02g23590	serine/threonine kinase, putative [Ricinus communis]	33.8398	11.4213	56.2583	4.92574	2.30034	0.000283816	0.00330303
	CA07g13740	Serine-threonine protein kinase, plant-type, putative	24.3245	0.455606	48.1933	105.778	6.7249	4.92067e-07	1.17204e-05
	CA09g06290	PREDICTED: DUF246 domain-containing protein At1g04910 [Vitis vinifera]	129.806	34.4948	225.117	6.5261	2.70622	9.30371e-14	6.22666e-12
	CA02g18250	Secretory peroxidase	34074.7	28683.3	39466.2	1.37593	0.460405	0.000723675	0.00726669
	CA11g19350	CC-NBS-LRR type resistance protein (Fragment)	572.23	446.985	697.475	1.5604	0.641917	0.000704476	0.00710453
	CA12g22630	Microsomal omega-6-desaturase	67.1383	22.2746	112.002	5.02823	2.33005	5.02803e-05	0.000746582
	CA03g34590	Aspartate aminotransferase, putative	707.983	555.275	860.691	1.55003	0.632294	0.000562366	0.00586578
	CA03g35800	Pleiotropic drug resistance transporter 5b	185.722	130.084	241.36	1.85541	0.891739	0.00108966	0.0102507
	CA06g00110	Detected protein of unknown function	179.718	128.224	231.212	1.80318	0.850546	0.0013892	0.0125066
	CA02g05440	Putative polyol/monosaccharide transporter	40.3496	8.53788	72.1613	8.45189	3.07927	0.000128397	0.0016826
	CA06g13690	PREDICTED: geraniol 8-hydroxylase-like [Solanum tuberosum]	67.5141	11.6522	123.376	10.5882	3.40438	0.000134812	0.00175663
	CA07g04620	PREDICTED: formin-J-like [Solanum tuberosum]	75.8227	6.56569	145.08	22.0966	4.46576	9.88077e-14	6.5362e-12
	CA03g20670	PREDICTED: ADP-ribosylation factor-like [Solanum tuberosum]	135.675	88.6804	182.671	2.05988	1.04256	0.000574238	0.00597051
	CA07g10840	Putative membrane protein	457.61	109.089	806.132	7.38968	2.88551	3.11089e-17	2.87436e-15
	CA09g14030	Phenazine biosynthesis protein, putative	3314.89	579.877	6049.9	10.4331	3.38309	3.25918e-53	1.32823e-50
	CA07g06990	60S ribosomal protein L18a	130.829	64.0465	197.612	3.08544	1.62548	0.00226815	0.0188095
	CA10g10980	Proteasome subunit alpha type	154.125	78.0517	230.197	2.94929	1.56037	3.04543e-07	7.58765e-06
	CA04g02100	PREDICTED: probable LRR receptor-like serine/threonine-protein kinase At3g47570-like [Solanum tuberosum]	25.284	2.4278	48.1402	19.8288	4.30952	0.000266095	0.00313194
	CA06g16190	Detected protein of unknown function	193.154	105.032	281.276	2.678	1.42115	1.12601e-06	2.46148e-05
	CA04g23610	mRNA, 952 bp sequence	72.3863	16.2394	128.533	7.91488	2.98457	1.36763e-08	4.37756e-07
	CA01g19980	PREDICTED: zinc finger A20 and AN1 domain-containing stress-associated protein 5-like [Cucumis sativus]	1058.45	819.668	1297.24	1.58264	0.662333	0.000136677	0.00177494
	CA11g04840	Putative phytochrome kinase substrate 1, identical	45.9014	24.3217	67.4811	2.77452	1.47224	0.0016991	0.0148286
	CA03g07320	Chlorophyllase 2	40.3517	19.6971	61.0064	3.09723	1.63098	0.00308885	0.0242831
	CA02g17340	Serine/threonine-protein kinase	170.618	105.875	235.362	2.22302	1.15252	7.1792e-05	0.0010183
	CA10g16820	Calmodulin binding protein, putative	1085.08	343.7	1826.46	5.31412	2.40983	1.30399e-14	9.50789e-13
	CA06g12550	Protein kinase family protein	147.318	67.4293	227.206	3.36955	1.75256	9.06362e-07	2.03192e-05
	CA03g30510	Amino acid binding protein, putative	588.375	371.598	805.152	2.16673	1.11552	2.68649e-08	8.18573e-07
	CA01g22120	Serine/threonine protein kinase, putative	72.2425	5.23632	139.249	26.5929	4.73297	7.63482e-15	5.69418e-13
	CA12g17070	PREDICTED: UDP-D-xylose:L-fucose alpha-1,3-D-xylosyltransferase 1-like isoform X1 [Solanum tuberosum]	213.59	119.044	308.136	2.58843	1.37208	8.04639e-08	2.25415e-06
	CA08g12660	Detected protein of unknown function	226.543	27.1677	425.918	15.6774	3.97061	1.4357e-25	2.30107e-23
	CA04g20570	2-hydroxyacid dehydrogenase, putative	265.907	207.768	324.047	1.55966	0.641229	0.00590318	0.0412121
	CA04g03110	Detected protein of unknown function	18.9206	0	37.8413	Inf	Inf	1.12658e-07	3.07545e-06
	CA12g00200	Detected protein of unknown function	64.4236	4.66838	124.179	26.6	4.73335	4.12814e-12	2.27018e-10
	CA07g03040	PREDICTED: putative late blight resistance protein homolog R1A-10-like [Solanum tuberosum]	6.81969	0.493048	13.1463	26.6634	4.73679	0.00416419	0.0310065
	CA02g16830	External NADH-ubiquinone oxidoreductase	253.754	87.5445	419.964	4.79715	2.26218	6.66161e-18	6.52495e-16
	CA02g10090	PREDICTED: probable LRR receptor-like serine/threonine-protein kinase At3g47570-like [Solanum tuberosum]	18.4735	6.64058	30.3063	4.56381	2.19024	0.00600746	0.0417867
	CA08g10860	Cysteine synthase	77.3347	4.21278	150.457	35.7143	5.15843	2.58867e-14	1.83474e-12
	CA05g08590	PREDICTED: kirola-like [Solanum tuberosum]	1302.55	804.383	1800.71	2.23863	1.16261	0.00180283	0.015579
	CA06g25220	Flavoprotein wrbA, putative	187.753	133.011	242.495	1.82312	0.866407	0.00229643	0.0189782
	CA12g22290	PREDICTED: F-box/kelch-repeat protein At3g23880-like [Solanum tuberosum]	49.6248	25.1955	74.054	2.93918	1.55541	9.13708e-05	0.00125618
	CA03g24920	Epoxide hydrolase, putative	95.7407	34.8381	156.643	4.49632	2.16874	8.75842e-08	2.44059e-06
	CA05g14730	Alpha/beta hydrolase related protein [Theobroma cacao]	43.5652	16.0522	71.0783	4.42794	2.14663	0.000963863	0.00923238
	CA06g25350	Putative pyridoxine biosynthesis protein isoform A	948.817	647.98	1249.65	1.92854	0.947506	0.000814213	0.0079988
	CA11g00370	Receptor-like protein kinase	11.9158	0	23.8316	Inf	Inf	0.00122171	0.0112291
	CA03g20540	Detected protein of unknown function	367.143	272.688	461.598	1.69277	0.759386	0.000460445	0.00498259
	CA04g22150	Core-2/I-branching beta-1,6-N-acetylglucosaminyltransferase family protein isoform 1 [Theobroma cacao]	13.2051	1.89731	24.5129	12.9199	3.69152	7.27937e-05	0.00102994
	CA06g07080	WRKY transcription factor, putative	269.995	212.536	327.454	1.5407	0.623587	0.00657436	0.0448282
	CA07g11180	Tyrosine specific protein phosphatase family protein	95.2696	46.6338	143.905	3.08586	1.62567	2.85874e-07	7.17627e-06
	CA02g09210	UDP-glucosyltransferase, putative	71.9361	37.5654	106.307	2.82991	1.50076	0.00050778	0.00541269
	CA04g12130	mRNA, clone: RTFL01-14-K17	419.358	337.958	500.757	1.48171	0.567267	0.00646542	0.0443023
	CA03g19350	PREDICTED: abscisic acid receptor PYL8-like isoform 1 [Solanum lycopersicum]	1504.41	1152.33	1856.5	1.61108	0.688024	2.15731e-05	0.000351923
	CA12g07610	Hcr9-9E	17.8392	1.4417	34.2367	23.7474	4.5697	0.000783814	0.00776061
	CA08g10910	PREDICTED: uncharacterized N-acetyltransferase p20-like [Solanum lycopersicum]	29.6472	3.33901	55.9553	16.7581	4.06678	2.17388e-06	4.47029e-05
	CA05g13660	PREDICTED: ras-related protein RABH1e-like [Solanum tuberosum]	565.19	326.044	804.336	2.46696	1.30273	2.54372e-11	1.24845e-09
	CA01g20080	PREDICTED: transcription factor bHLH130-like isoform X1 [Citrus sinensis]	580.657	441.923	719.392	1.62787	0.702983	0.00045951	0.00497483
	CA11g00280	GABA-specific permease, putative	207.601	133.829	281.374	2.10249	1.0721	0.000686052	0.00693098
	CA01g09200	Root, flower, group 2, putative [Theobroma cacao]	79.9037	44.5118	115.296	2.59022	1.37308	0.000175375	0.0021919
	CA01g00100	Brassinosteroid-responsive RING-H2, putative [Theobroma cacao]	20.3824	7.66411	33.1006	4.31891	2.11067	0.00647066	0.0443198
	CA12g21130	PREDICTED: serine carboxypeptidase-like 33-like [Solanum tuberosum]	938.249	690.92	1185.58	1.71594	0.779001	1.58358e-05	0.000266327
	CA09g06670	PREDICTED: phosphatidylinositol:ceramide inositolphosphotransferase 2-like [Solanum lycopersicum]	650.597	449.55	851.643	1.89444	0.921768	0.00416287	0.0310065
	CA03g28590	COBRA-like protein	312.759	9.41165	616.107	65.4622	6.03259	2.09591e-58	9.56655e-56
	CA03g25260	F21J9.14	63.7923	38.5515	89.0332	2.30946	1.20755	0.00160067	0.0140929
	CA12g00700	GRAS1	187.512	130.053	244.972	1.88363	0.913515	0.00209886	0.0176412
	CA01g24620	E3 ubiquitin-protein ligase CHFR	658.128	536.526	779.73	1.45329	0.539326	0.00341344	0.0263626
	CA03g20550	Unknown protein	35.4455	7.51435	63.3767	8.4341	3.07623	7.33116e-06	0.000134235
	CA01g30280	PREDICTED: inactive poly [ADP-ribose] polymerase RCD1-like isoform X1 [Solanum tuberosum]	2845.96	2364.56	3327.36	1.40718	0.492806	0.00109614	0.0103074
	CA12g13470	NAC domain-containing protein 21/22, putative	37.6739	2.84596	72.5019	25.4754	4.67103	2.74834e-10	1.19018e-08
	CA12g15510	Phenylalanine ammonia-lyase	47.296	10.3977	84.1943	8.09736	3.01745	1.77799e-07	4.6374e-06
	CA09g03540	Detected protein of confused Function	26.4269	8.53788	44.316	5.19051	2.37588	0.000888143	0.00861419
	CA04g16490	At2g37820	52.5779	0	105.156	Inf	Inf	1.7927e-14	1.27853e-12
	CA08g04960	NRC1	1029.55	809.576	1249.52	1.54342	0.626131	0.000282114	0.00328658
	CA05g00160	PNCBP	398.812	237.101	560.522	2.36406	1.24127	5.71204e-09	1.95736e-07
	CA07g18990	Unknown protein	1229.55	988.298	1470.81	1.48822	0.57359	0.00056061	0.00585281
	CA02g29730	Beta-1,3-glucanase 28 (Precursor)	54.2999	2.31547	106.284	45.9018	5.52048	2.13203e-07	5.47326e-06
	CA03g04520	NBS-coding resistance protein (Fragment)	95.55	60.795	130.305	2.14335	1.09987	0.003138	0.0246016
	CA01g19370	PREDICTED: UDP-galactose/UDP-glucose transporter 2-like isoform 1 [Glycine max]	108.04	37.528	178.551	4.75782	2.2503	8.2384e-09	2.75684e-07
	CA06g00070	Detected protein of unknown function	172.476	68.3779	276.573	4.04477	2.01606	1.54635e-11	7.77329e-10
	CA11g14530	NEDD8-activating enzyme E1 regulatory subunit, putative	368.705	264.05	473.359	1.79268	0.84212	0.00100777	0.00958301
	CA07g15510	Transferase, transferring glycosyl groups, putative	1592.29	905.334	2279.25	2.51757	1.33203	6.36028e-18	6.25665e-16
	CA04g02740	PREDICTED: calcium-binding protein PBP1-like [Solanum tuberosum]	11.3175	0	22.635	Inf	Inf	4.16535e-05	0.000631639
	CA01g03050	Thaumatin-like protein	556.158	41.6284	1070.69	25.7201	4.68482	1.76021e-71	1.25536e-68
	CA02g15240	PREDICTED: auxin-repressed 12.5 kDa protein-like isoform X1 [Solanum tuberosum]	7443.04	5610.45	9275.63	1.65328	0.725328	8.19733e-05	0.00114282
	CA08g17910	Detected protein of unknown function	1088.26	765.221	1411.3	1.84431	0.883077	1.42112e-06	3.0482e-05
	CA12g07220	F-box family protein	93.9447	62.4614	125.428	2.00809	1.00582	0.00347367	0.0267013
	CA11g00580	PREDICTED: probable serine/threonine-protein kinase At1g18390-like [Solanum lycopersicum]	26.4317	2.35291	50.5106	21.4672	4.42406	6.31742e-08	1.79995e-06
	CA01g04840	Catalytic, putative	262.862	201.495	324.229	1.60911	0.686265	0.00422409	0.0313503
	CA02g18880	PREDICTED: microsomal glutathione S-transferase 3-like [Solanum tuberosum]	2030.34	1039.64	3021.04	2.90584	1.53896	1.58271e-23	2.30067e-21
	CA08g15900	Erg-1	877.844	374.899	1380.79	3.6831	1.88092	8.52093e-23	1.2004e-20
	CA07g19020	Detected protein of unknown function	131.596	64.8829	198.309	3.05641	1.61184	0.000185029	0.00229497
	CA02g12120	PREDICTED: probable purine permease 9-like [Solanum lycopersicum]	215.305	159.861	270.75	1.69366	0.760145	0.00645102	0.0442643
	CA07g19070	PREDICTED: protein translation factor SUI1 homolog [Solanum tuberosum]	431.511	307.975	555.047	1.80225	0.849795	2.07658e-05	0.000339483
	CA06g07570	Nitrate transporter, putative	760.768	616.469	905.067	1.46815	0.553997	0.00159359	0.014042
	CA11g06040	HIPL1 protein, putative	363.038	237.625	488.451	2.05555	1.03953	3.55369e-06	6.92e-05
	CA02g24960	PREDICTED: probable protein phosphatase 2C 63-like [Vitis vinifera]	152.2	17.3004	287.1	16.595	4.05267	1.09657e-06	2.40595e-05
	CA06g17340	Zinc finger protein, putative	409.797	112.515	707.078	6.28428	2.65175	1.59028e-33	3.52363e-31
	CA02g26600	PREDICTED: S-adenosylmethionine decarboxylase proenzyme-like [Solanum lycopersicum]	135.346	40.9856	229.706	5.60454	2.4866	3.44497e-20	3.97076e-18
	CA02g13680	PREDICTED: probable LRR receptor-like serine/threonine-protein kinase At3g47570-like [Solanum tuberosum]	32.873	3.37645	62.3696	18.4719	4.20726	7.03225e-07	1.61134e-05
	CA05g03880	PREDICTED: probable LRR receptor-like serine/threonine-protein kinase At3g47570-like [Solanum tuberosum]	84.7307	47.3578	122.104	2.57832	1.36643	0.000198055	0.00242803
	CA11g17200	CC-NBS-LRR type resistance-like protein	28.058	7.55179	48.5642	6.43082	2.685	7.1188e-05	0.00101154
	CA07g15490	WRKY71	41.1191	12.2202	70.0181	5.72971	2.51846	8.92802e-06	0.000161199
	CA06g10820	Transcription factor, putative	371.154	134.79	607.519	4.50715	2.17221	1.5433e-20	1.85375e-18
	CA06g24290	Flavone synthase II	146.556	99.7273	193.386	1.93914	0.95542	0.000806004	0.00792871
	CA12g03610	2-dehydro-3-deoxyphosphoheptonate aldolase (3-deoxy-d-arabino-heptulosonate 7-phosphate synthase) (Precursor)	1597.17	1282.77	1911.58	1.4902	0.575505	0.000299201	0.00344867
	CA07g16460	PREDICTED: C2 domain-containing protein At1g53590-like [Solanum lycopersicum]	732.2	534.479	929.921	1.73986	0.798974	0.00341202	0.0263606
	CA01g18830	PREDICTED: putative leucine-rich repeat-containing protein DDB_G0290503-like [Cicer arietinum]	57.3173	6.22241	108.412	17.4229	4.12291	3.12532e-09	1.11863e-07
	CA08g11300	PREDICTED: receptor-like protein 12-like [Solanum tuberosum]	77.3021	2.35291	152.251	64.7075	6.01586	1.49104e-21	1.90104e-19
	CA07g08620	VQ motif-containing protein, putative [Theobroma cacao]	153.145	13.7368	292.553	21.2971	4.41258	3.80193e-23	5.49163e-21
	CA03g00050	PREDICTED: F-box protein CPR30-like isoform X2 [Solanum tuberosum]	187.76	132.774	242.745	1.82826	0.870469	0.00110214	0.0103596
	CA11g01410	NRC1	213.201	89.8226	336.58	3.74717	1.9058	5.08887e-12	2.74559e-10
	CA06g04380	Detected protein of unknown function	121.31	84.2055	158.415	1.88129	0.911722	0.00270513	0.0217152
	CA10g14760	Glutathione S-transferase	1744.46	764.278	2724.64	3.56499	1.8339	3.7818e-30	7.50507e-28
	CA08g13000	Detected protein of unknown function	577.436	416.54	738.331	1.77253	0.825813	2.51424e-05	0.000404085
	CA04g22270	Detected protein of unknown function	40.4926	15.8213	65.1639	4.11875	2.04221	0.00200162	0.016944
	CA02g26240	LIM domain containing protein-like	75.8801	34.9879	116.772	3.33751	1.73877	1.78762e-05	0.000297571
	CA08g01440	PREDICTED: putative late blight resistance protein homolog R1A-10-like [Solanum tuberosum]	29.9969	0.948654	59.0452	62.241	5.95979	3.60549e-10	1.52945e-08
	CA04g05900	PREDICTED: probable mitochondrial chaperone BCS1-B-like [Solanum tuberosum]	413.811	1.85987	825.761	443.99	8.79438	1.42424e-80	1.30016e-77
	CA08g17890	Maternal effect embryo arrest 14 isoform 1 [Theobroma cacao]	3720.03	2760.08	4679.97	1.69559	0.761791	0.000140974	0.00182077
	CA07g15880	Serine-threonine protein kinase, plant-type, putative	131.096	68.7898	193.401	2.81148	1.49133	0.00286545	0.0227304
	CA11g02690	U-box domain containing protein	34.4712	11.0031	57.9394	5.26572	2.39663	0.000710283	0.00715045
	CA11g18780	Ripening-related protein grip22	875.209	211.793	1538.62	7.26475	2.86091	3.69575e-34	8.43444e-32
	CA05g16170	WRKY domain class transcription factor	10.6839	2.39036	18.9774	7.93916	2.98899	0.00277629	0.0221928
	CA03g33250	PREDICTED: probable non-specific lipid-transfer protein AKCS9-like [Solanum tuberosum]	74.2966	47.7011	100.892	2.11509	1.08072	0.00656902	0.0448052
	CA02g17970	Pectinesterase	125.456	84.8483	166.063	1.95718	0.968777	0.00172057	0.014993
	CA03g08130	PREDICTED: probable carboxylesterase 13-like [Solanum lycopersicum]	184.372	67.7789	300.965	4.4404	2.15069	9.99615e-10	3.96751e-08
	CA02g11220	PREDICTED: protein YLS7-like [Citrus sinensis]	693.377	533.999	852.755	1.59692	0.675295	0.000509969	0.0054214
	CA05g19900	Detected protein of unknown function	578.534	348.356	808.712	2.32151	1.21507	3.0577e-09	1.10068e-07
	CA06g15810	Cucumisin-like serine protease subtilisin-like protease	2483.7	1368.91	3598.5	2.62873	1.39437	1.94901e-17	1.83803e-15
	CA03g33290	PREDICTED: probable serine/threonine-protein kinase At1g18390-like [Solanum lycopersicum]	47.6258	13.6244	81.6272	5.99123	2.58285	1.32188e-05	0.000227339
	CA08g14600	Senescence associated gene 18 isoform 1 [Theobroma cacao]	419.093	315.945	522.241	1.65295	0.725041	0.000414655	0.00454527
	CA04g22140	PREDICTED: E3 ubiquitin-protein ligase ATL23-like [Solanum lycopersicum]	257.926	170.564	345.288	2.02439	1.01748	5.94313e-07	1.38827e-05
	CA11g01370	Catalytic, putative	77.2936	29.3334	125.254	4.27001	2.09424	2.64656e-05	0.000422967
	CA01g02970	Theta class glutathione transferase GSTT1	273.269	185.187	361.35	1.95127	0.964413	0.00010168	0.0013699
	CA03g21800	PREDICTED: putative gamma-glutamylcyclotransferase At3g02910-like [Solanum tuberosum]	41.5292	14.2672	68.7913	4.82162	2.26952	0.000652122	0.00664111
	CA09g11210	RPM1 interacting protein 4 transcript 2	16.654	1.4417	31.8664	22.1033	4.46619	0.000399181	0.00441168
	CA01g34220	Detected protein of confused Function	12.8396	0	25.6793	Inf	Inf	0.000568989	0.00592403
	CA01g00870	PREDICTED: B2 protein-like [Cicer arietinum]	1797.37	695.975	2898.77	4.16505	2.05833	1.05383e-28	1.92405e-26
	CA02g16240	Protein kinase (PK) (Fragment)	933.631	777.434	1089.83	1.40183	0.487307	0.00508256	0.0366143
	CA09g16360	Serine/threonine-protein kinase	61.0592	9.9047	112.214	11.3293	3.50199	6.29801e-09	2.14848e-07
	CA02g23950	Unknown protein	8.21413	1.4417	14.9866	10.395	3.37782	0.00288869	0.0228829
	CA05g02090	CC-NBS-LRR type resistance protein (Fragment)	361.62	223.239	500	2.23975	1.16334	5.89335e-07	1.38043e-05
	CA02g18660	Lyk11	131.633	16.5453	246.722	14.9119	3.89839	8.03058e-19	8.40706e-17
	CA12g05600	Phosphorylase family protein	317.9	186.242	449.558	2.41384	1.27133	1.24829e-08	4.01813e-07
	CA04g16350	PREDICTED: probable LRR receptor-like serine/threonine-protein kinase At4g36180-like [Solanum tuberosum]	79.8554	38.3269	121.384	3.16707	1.66315	2.73025e-05	0.000435124
	CA02g23760	Amino acid transporter, putative	92.9063	34.0766	151.736	4.45278	2.15471	9.39393e-09	3.0981e-07
	CA01g02340	Protein binding protein, putative	222.929	157.745	288.114	1.82645	0.869046	0.000597591	0.00617394
	CA03g20610	Cytochrome P450	538.838	63.5724	1014.1	15.9519	3.99566	3.36716e-07	8.30761e-06
	CA10g06850	Cytochrome P450, putative	573.147	459.042	687.251	1.49714	0.58221	0.00280654	0.0224032
	CA03g31740	Unknown protein	3849.16	2846.83	4851.48	1.70417	0.769066	0.00186584	0.0160241
	CA11g10710	Protein kinase 2B	99.8775	55.9706	143.784	2.56893	1.36117	0.000358133	0.00402627
	CA08g02440	PREDICTED: nudix hydrolase 18, mitochondrial-like [Solanum tuberosum]	22.5573	7.96995	37.1445	4.66057	2.22051	0.00412423	0.03085
	CA01g09210	Putative copalyl diphosphate synthase	13.1426	0	26.2852	Inf	Inf	0.000671763	0.0068047
	CA10g05060	Unknown protein	29.6107	4.21278	55.0087	13.0576	3.70682	2.75304e-05	0.000438145
	CA10g01490	PREDICTED: homeobox-leucine zipper protein ATHB-52 [Vitis vinifera]	11.3937	0.493048	22.2944	45.2175	5.49881	8.43648e-05	0.00117186
	CA03g08220	Enoyl-CoA-hydratase	335.947	263.314	408.581	1.55169	0.633839	0.00356752	0.027294
	CA02g28830	PREDICTED: probable mitochondrial chaperone BCS1-B-like [Solanum tuberosum]	895.619	84.5799	1706.66	20.178	4.33471	2.86602e-96	5.03141e-93
	CA05g14100	CXE carboxylesterase	92.9541	1.40426	184.504	131.389	7.0377	5.37327e-21	6.55768e-19
	CA09g18610	RING finger protein	38.7492	19.2789	58.2195	3.01986	1.59448	0.00578201	0.0406181
	CA04g19390	Serpin-like protein (Fragment)	661.442	544.683	778.201	1.42872	0.514726	0.00652405	0.0445918
	CA12g15570	AT-hook DNA-binding protein	152.002	43.7941	260.209	5.94164	2.57086	1.53522e-11	7.73437e-10
	CA04g13560	Auxin-induced protein 5NG4, putative	195.473	117.901	273.044	2.31586	1.21155	7.93561e-06	0.000144423
	CA05g05920	PREDICTED: putative UPF0481 protein At3g02645-like [Solanum tuberosum]	269.579	118.582	420.577	3.54673	1.82649	5.11955e-15	3.85605e-13
	CA01g34470	WRKY transcription factor-30	146.971	15.141	278.8	18.4136	4.2027	9.96364e-21	1.20312e-18
	CA08g07540	Mitogen-activated protein kinase 4	604.425	470.376	738.475	1.56997	0.650733	0.000660176	0.00671116
	CA10g18540	PREDICTED: calmodulin-related protein isoform 4 [Vitis vinifera]	2843.32	2266.96	3419.67	1.50848	0.593096	8.81489e-05	0.00121597
	CA01g27440	Pentatricopeptide repeat-containing protein, putative	150.782	114.063	187.501	1.64384	0.71707	0.00738179	0.0492306
	CA03g29180	Enolase (Fragment)	643.14	477.816	808.463	1.692	0.758729	0.00014476	0.00185915
	CA02g14430	Nicotinate phosphoribosyltransferase, putative	536.613	354.547	718.68	2.02704	1.01937	2.06495e-06	4.27255e-05
	CA03g06970	Chlorophyllase	502.147	356.731	647.563	1.81527	0.860182	3.97807e-05	0.000606463
	CA01g31280	Oligopeptide transporter OPT family	177.954	131.414	224.495	1.70831	0.772568	0.00341953	0.0263918
	CA08g07280	PREDICTED: signal peptide peptidase-like 4-like isoform 1 [Solanum lycopersicum]	1064.28	862.882	1265.68	1.4668	0.552672	0.00134564	0.0121914
	CA12g15670	PREDICTED: farnesylcysteine lyase-like [Solanum tuberosum]	408.552	280.24	536.865	1.91573	0.937897	3.37166e-05	0.000524884
	CA12g19410	PREDICTED: probable uridine nucleosidase 2-like [Solanum tuberosum]	124.933	50.9215	198.944	3.90689	1.96602	5.17463e-10	2.13941e-08
	CA02g08420	Detected protein of unknown function	57.8289	33.5462	82.1116	2.44772	1.29144	0.00453526	0.0332809
	CA01g01280	WRKY transcription factor 21	53.9893	6.18497	101.794	16.4582	4.04074	3.55696e-08	1.05975e-06
	CA02g09620	PREDICTED: probable 2-oxoglutarate-dependent dioxygenase AOP1-like [Solanum tuberosum]	215.581	137.255	293.907	2.14132	1.0985	3.92771e-05	0.00060039
	CA10g21610	Beta-1,3-glucanase 11 (Precursor)	104.843	50.884	158.801	3.12085	1.64194	0.000404525	0.00445778
	CA05g14070	LRR and NB-ARC domains-containing disease resistance protein, putative isoform 1 [Theobroma cacao]	137.312	85.8344	188.789	2.19946	1.13715	0.000184468	0.00228925
	CA05g04830	PREDICTED: multiprotein-bridging factor 1c-like [Cucumis sativus]	537.513	3.30157	1071.72	324.611	8.34257	1.26363e-122	3.60482e-119
	CA04g05620	PREDICTED: LRR receptor-like serine/threonine-protein kinase GSO2-like [Solanum tuberosum]	308.749	121.89	495.608	4.06604	2.02363	2.20262e-15	1.71564e-13
	CA08g15620	Peroxidase	221.246	63.0731	379.419	6.01555	2.5887	4.52088e-14	3.13604e-12
	CA12g19890	N-like protein	216.603	145.419	287.788	1.97903	0.984794	0.000299614	0.00344994
	CA06g21560	Band 7 family protein	68.8071	24.5527	113.062	4.60486	2.20316	8.04984e-08	2.25415e-06
	CA04g17980	CYP72A53v1	10.5754	0	21.1509	Inf	Inf	0.000822585	0.00806748
	CA04g04550	PREDICTED: probable LRR receptor-like serine/threonine-protein kinase At3g47570-like [Solanum tuberosum]	11.8476	0	23.6952	Inf	Inf	3.37331e-06	6.59123e-05
	CA07g21100	Ent-kaurene synthase	331.223	213.335	449.111	2.10519	1.07395	1.39436e-06	2.99644e-05
	CA08g18130	COR413-PM2, putative	157.633	110.006	205.26	1.86589	0.899865	0.00228044	0.0188976
	CA05g05940	PREDICTED: putative UPF0481 protein At3g02645-like [Solanum tuberosum]	174.98	103.853	246.107	2.36978	1.24475	0.000146092	0.00187205
	CA12g04920	N-like protein	53.6605	3.33901	103.982	31.1416	4.96077	5.7278e-11	2.72333e-09
	CA08g00790	PREDICTED: cysteine-rich receptor-like protein kinase 2-like [Solanum lycopersicum]	46.2057	10.3603	82.0511	7.91976	2.98546	2.3853e-06	4.86481e-05
	CA02g25800	NRG1	331.796	202.107	461.485	2.28337	1.19117	1.51887e-07	4.00273e-06
	CA07g04000	Dicyanin	75.2107	46.4091	104.012	2.2412	1.16427	0.00629483	0.0434545
	CA05g04410	NAC transcription factor	189.071	19.048	359.095	18.8521	4.23666	5.56462e-30	1.07624e-27
	CA01g15950	Adenine nucleotide alpha hydrolases-like superfamily protein [Theobroma cacao]	1270.55	905.733	1635.36	1.80556	0.852447	1.95335e-07	5.06584e-06
	CA04g02910	Cc-nbs-lrr resistance protein, putative isoform 1 [Theobroma cacao]	154.835	68.2719	241.397	3.53582	1.82205	8.59438e-09	2.8592e-07
	CA02g24950	Sigma factor sigb regulation protein rsbq, putative	42.2601	0	84.5201	Inf	Inf	3.1351e-12	1.74086e-10
	CA10g18820	PREDICTED: probable mediator of RNA polymerase II transcription subunit 26b-like [Solanum tuberosum]	423.503	275.609	571.397	2.07321	1.05187	1.78734e-06	3.75605e-05
	CA12g06200	Resistance gene-like	271.618	92.1254	451.111	4.89671	2.29181	7.81905e-07	1.77735e-05
	CA08g03220	Inward rectifying shaker-like K+ channel	44.0395	3.30157	84.7775	25.678	4.68246	7.47357e-08	2.10831e-06
	CA05g15120	Putative GID1-like gibberellin receptor	212.904	73.764	352.044	4.77257	2.25477	4.64779e-13	2.84375e-11
	CA11g02620	Detected protein of unknown function	58.1216	9.82982	106.413	10.8256	3.43637	8.26639e-09	2.76216e-07
	CA01g33720	Detected protein of unknown function	537.609	328.353	746.865	2.27458	1.1856	3.54383e-09	1.25515e-07
	CA06g00060	Multidrug/pheromone exporter, MDR family, ABC transporter family	5208.8	166.077	10251.5	61.7275	5.94784	1.40441e-21	1.80064e-19
	CA12g04390	Dicer-like 2 protein	3046.7	1292.34	4801.06	3.71502	1.89337	3.61725e-41	1.03191e-38
	CA10g02470	Unknown protein	601.502	194.693	1008.31	5.17899	2.37267	2.41429e-06	4.91954e-05
	CA04g22160	Nucleoredoxin, putative	558.514	392.974	724.055	1.8425	0.881667	7.23807e-06	0.000132787
	CA02g22680	Unknown protein	46.2003	13.356	79.0446	5.91827	2.56518	4.63972e-07	1.11461e-05
	CA12g21630	Detected protein of unknown function	58.1936	20.1901	96.1972	4.76457	2.25234	3.77905e-05	0.000580778
	CA06g20530	PREDICTED: copper transporter 5-like [Solanum tuberosum]	207.477	146.779	268.175	1.82706	0.869524	0.000367129	0.00411321
	CA09g08260	Aromatic amino acid decarboxylase 1A	28.0615	7.62667	48.4963	6.35877	2.66875	0.00136644	0.0123463
	CA02g09530	CYP71D20v2	120.158	0.493048	239.824	486.41	8.92603	2.37536e-25	3.73865e-23
	CA08g12430	Glycosyltransferase, CAZy family GT8	36.4856	13.1688	59.8024	4.54121	2.18308	8.61896e-05	0.00119358
	CA03g05850	Glutathione s-transferase, putative	650.121	13.587	1286.65	94.6975	6.56525	2.85106e-30	5.70761e-28
	CA11g05930	Actin cross-linking protein, putative [Theobroma cacao]	367.475	251.337	483.613	1.92416	0.944229	0.000452882	0.00491706
	CA06g14790	PREDICTED: receptor-like protein kinase HAIKU2-like [Solanum tuberosum]	2072.36	1464.9	2679.82	1.82936	0.871335	6.2455e-05	0.000900979
	CA02g15880	Detected protein of unknown function	669.053	519.513	818.594	1.57569	0.655988	0.00120805	0.0111394
	CA01g31360	ATP binding protein, putative	1466.85	1230.29	1703.41	1.38456	0.469427	0.00345656	0.0266056
	CA12g00400	Oligopeptide transporter OPT family	607.919	385.316	830.522	2.15543	1.10798	8.4641e-09	2.81997e-07
	CA03g05970	Serine-threonine protein kinase, plant-type, putative	1950.65	1028.75	2872.55	2.79227	1.48144	7.14678e-20	7.95628e-18
	CA11g03890	Pattern formation protein, putative	1162.91	980.771	1345.05	1.37142	0.455667	0.00699225	0.0471564
	CA05g13140	Ankyrin repeat family protein	123.651	8.35067	238.952	28.6147	4.83869	8.53896e-05	0.00118466
	CA07g01480	PREDICTED: defensin-like protein-like [Solanum tuberosum]	53.1076	27.4735	78.7416	2.86609	1.51908	0.000945924	0.00909962
	CA03g04260	PREDICTED: pathogenesis-related protein STH-2-like [Solanum tuberosum]	34.8831	2.35291	67.4132	28.6509	4.84051	2.42946e-09	8.9717e-08
	CA08g18050	GTP-binding protein alpha subunit, gna, putative	565.017	178.703	951.332	5.32354	2.41239	2.30228e-20	2.70838e-18
	CA01g33690	Unknown protein	637.387	86.1777	1188.6	13.7924	3.7858	5.09044e-61	2.58165e-58
	CA09g11190	Heat shock factor protein, putative	417.47	242.15	592.79	2.44803	1.29162	2.70899e-09	9.83675e-08
	CA04g14260	Unknown protein	15.5695	3.8695	27.2695	7.04731	2.81707	0.00473526	0.0344715
	CA06g06590	RNA helicase	7741.96	6177.42	9306.5	1.50654	0.591235	2.04315e-05	0.000335218
	CA06g21570	PREDICTED: stomatin-like protein 2, mitochondrial-like [Solanum tuberosum]	249.27	21.8565	476.684	21.8097	4.4469	1.85477e-47	6.93929e-45
	CA10g12960	PREDICTED: protein LURP-one-related 15-like [Glycine max]	69.9203	22.8863	116.954	5.11023	2.35339	0.00346974	0.0266869
	CA01g26370	Transferase, transferring glycosyl groups, putative	2283.46	1788.82	2778.09	1.55303	0.635089	0.00111375	0.0104215
	CA04g17640	EDNR2GH3 protein	50.2319	23.3731	77.0908	3.29828	1.72171	0.000171912	0.00215926
	CA03g35540	Hydroxyproline-rich glycoprotein family protein, putative [Theobroma cacao]	224.22	165.066	283.373	1.71673	0.779663	0.00177994	0.0154162
	CA07g16690	PREDICTED: uncharacterized membrane protein sll0875-like [Solanum lycopersicum]	222.945	170.271	275.619	1.61871	0.694842	0.00688684	0.0465831
	CA12g02880	Detected protein of unknown function	279.645	186.891	372.399	1.9926	0.994652	3.91421e-05	0.000598727
	CA01g07320	Tetratricopeptide repeat-like superfamily protein, putative [Theobroma cacao]	126.01	88.0313	163.988	1.86284	0.897504	0.001482	0.0132377
	CA05g02270	PREDICTED: LRR receptor-like serine/threonine-protein kinase EFR-like [Solanum tuberosum]	68.3621	12.8255	123.899	9.6603	3.27207	1.74513e-09	6.57215e-08
	CA12g03190	Multidrug resistance pump, putative	159.759	33.5836	285.934	8.51408	3.08985	3.96477e-17	3.6339e-15
	CA07g01720	PREDICTED: LRR receptor-like serine/threonine-protein kinase GSO2-like [Solanum tuberosum]	24.9142	3.33901	46.4895	13.9231	3.79941	3.17602e-05	0.000497823
	CA06g22410	EIL1	1175.49	966.148	1384.83	1.43336	0.519397	0.00247616	0.0202113
	CA02g10950	Triacylglycerol lipase, putative	166.095	115.617	216.574	1.8732	0.905502	0.000606388	0.00624221
	CA05g10890	Proteasome subunit beta type	1165.2	972.464	1357.93	1.39638	0.481689	0.00388554	0.0293439
	CA09g04920	Protein kinase	85.05	47.1332	122.967	2.60893	1.38346	0.0010203	0.00968205
	CA02g00910	Ras-related GTP-binding protein	1501.18	1086.83	1915.53	1.76249	0.817617	3.8776e-07	9.48494e-06
	CA08g17680	Serine/threonine-protein kinase SAPK10, putative	203.854	145.637	262.071	1.79948	0.847579	0.000465141	0.00502394
	CA04g15480	PREDICTED: probable leucine-rich repeat receptor-like protein kinase At1g35710-like [Solanum tuberosum]	19.0456	0	38.0912	Inf	Inf	4.40723e-06	8.43807e-05
	CA11g05110	Sucrose transporter-like protein	555.066	449.113	661.02	1.47183	0.557616	0.00333368	0.0259015
	CA04g20480	Glucan endo-1,3-beta-glucosidase, putative	1385.86	688.467	2083.26	3.02594	1.59738	1.0912e-12	6.46841e-11
	CA06g23610	Detected protein of unknown function	814.083	319.853	1308.31	4.09036	2.03223	4.7499e-05	0.000708512
	CA03g22730	Mitochondrial phosphate carrier protein, putative	30.1753	1.4417	58.9088	40.8606	5.35264	5.54161e-07	1.30382e-05
	CA06g19910	Detected protein of unknown function	169.174	122.645	215.703	1.75877	0.814563	0.00570636	0.0401822
	CA10g14800	Subtilase	867.765	563.295	1172.24	2.08104	1.0573	6.99047e-09	2.37759e-07
	CA01g31820	Detected protein of unknown function	75.3094	21.1013	129.517	6.13788	2.61774	1.67547e-06	3.5438e-05
	CA02g28750	Actin cross-linking protein, putative [Theobroma cacao]	60.492	13.6244	107.359	7.87992	2.97818	4.73248e-08	1.3741e-06
	CA04g18680	Serine/threonine-protein kinase, putative	361.32	253.952	468.687	1.84557	0.884067	0.000101757	0.00137009
	CA10g20200	PREDICTED: probable calcium-binding protein CML36-like [Solanum tuberosum]	919.945	266.135	1573.75	5.91337	2.56398	9.76057e-33	2.10147e-30
	CA02g04360	Ethylene response factor ERF2	400.285	1.4417	799.129	554.295	9.11451	3.99618e-77	3.25717e-74
	CA01g01370	Grave disease carrier protein, putative	200.6	121.584	279.617	2.29979	1.2015	1.65224e-05	0.00027726
	CA01g20090	DNA binding protein, putative	228.526	152.777	304.274	1.99162	0.993945	5.46939e-05	0.000803233
	CA02g13280	Heat shock factor protein, putative	170.335	84.8921	255.778	3.01298	1.59119	9.44591e-08	2.61937e-06
	CA06g16060	Phospholipid-transporting ATPase, putative	1128.12	873.829	1382.41	1.58202	0.661764	0.000203422	0.00248661
	CA12g04310	Unknown protein	56.555	11.309	101.801	9.00181	3.17022	1.12689e-08	3.64792e-07
	CA12g22840	Hcr2-2A	12.111	1.89731	22.3246	11.7665	3.55661	0.00749992	0.0498728
	CA03g01450	Kip-related protein	538.79	437.598	639.982	1.46249	0.548427	0.00420311	0.0312352
	CA02g18960	PREDICTED: probable receptor-like protein kinase At1g67000-like [Solanum tuberosum]	16.1231	0.455606	31.7905	69.7763	6.12467	1.22453e-05	0.000212681
	CA04g22530	Dehydrin-like protein	4520.72	3578.28	5463.16	1.52676	0.61047	3.58313e-05	0.000553651
	CA08g03560	Chilling-responsive protein	1378.8	1030.15	1727.45	1.67689	0.745786	0.000108171	0.0014479
	CA03g24850	PREDICTED: indole-3-acetic acid-induced protein ARG2-like [Cucumis sativus]	385.93	212.368	559.492	2.63455	1.39756	5.15748e-05	0.000762331
	CA02g12750	PREDICTED: subtilisin-like protease-like [Solanum tuberosum]	31.3142	0.455606	62.1727	136.462	7.09235	2.20675e-07	5.646e-06
	CA01g00360	Detected protein of unknown function	40.195	22.1249	58.2652	2.63347	1.39696	0.0003905	0.00433885
	CA11g18700	CC-NBS-LRR type resistance protein (Fragment)	108.521	66.9051	150.138	2.24404	1.1661	0.000311945	0.0035739
	CA04g16690	Serine/threonine-protein kinase	308.354	105.263	511.444	4.85872	2.28058	5.29951e-17	4.78045e-15
	CA01g08150	Serine/threonine-protein kinase	197.991	90.3594	305.623	3.3823	1.75801	2.49534e-06	5.06211e-05
	CA09g12160	Prenylated rab acceptor family protein	296.108	205.059	387.157	1.88803	0.916882	8.34915e-05	0.00116115
	CA06g24390	PREDICTED: zinc finger protein ZAT11-like [Solanum tuberosum]	34.9674	0	69.9348	Inf	Inf	4.03064e-11	1.94888e-09
	CA09g08250	Aromatic amino acid decarboxylase 2	65.3664	1.40426	129.329	92.0973	6.52509	5.13661e-14	3.52035e-12
	CA03g04440	PREDICTED: actin-related protein 2/3 complex subunit 2B-like isoform X1 [Solanum tuberosum]	182.135	100.033	264.237	2.6415	1.40136	1.42531e-06	3.0543e-05
	CA01g29220	Transcription factor, putative	91.2836	57.4497	125.118	2.17786	1.12291	0.00255324	0.0207145
	CA04g05650	Putative disease resistance protein	71.1319	7.58923	134.675	17.7455	4.14938	4.70354e-14	3.25285e-12
	CA01g00320	Cystathionine gamma-synthase, putative	546.659	278.505	814.814	2.92568	1.54877	9.6099e-06	0.000172013
	CA01g21350	Cc-nbs-lrr resistance protein	19.9667	0.948654	38.9848	41.0948	5.36089	1.74269e-06	3.66897e-05
	CA01g02440	Detected protein of unknown function	142.73	91.8322	193.629	2.1085	1.07622	0.000743745	0.00742833
	CA06g26970	Unknown protein	164.375	118.469	210.281	1.77498	0.827803	0.00252527	0.0205388
	CA01g26790	Replication factor C subunit, putative	145.933	15.5592	276.307	17.7585	4.15044	1.8775e-37	4.86912e-35
	CA01g13440	PREDICTED: N-carbamoyl-L-amino acid hydrolase-like [Solanum lycopersicum]	265.416	202.825	328.007	1.61719	0.693492	0.00384974	0.0291309
	CA10g12970	Cactin (ISS)	1123.22	777.653	1468.79	1.88874	0.917426	1.47275e-07	3.89468e-06
	CA02g17420	Serine/threonine-protein kinase	51.088	12.9004	89.2756	6.92036	2.79085	3.43435e-08	1.0259e-06
	CA12g18360	Nitrate transporter, putative	52.1039	16.5453	87.6625	5.29834	2.40554	2.60674e-06	5.2554e-05
	CA11g10760	RING/U-box superfamily protein isoform 1 [Theobroma cacao]	246.583	189.007	304.16	1.60926	0.686394	0.00392137	0.0295748
	CA01g00180	Alcohol dehydrogenase, putative	236.048	117.901	354.195	3.00416	1.58696	8.47803e-08	2.36824e-06
	CA03g31820	DNA methylation protein MBD1	546.607	392.543	700.671	1.78495	0.835885	0.000211098	0.00256259
	CA06g15070	PREDICTED: TMV resistance protein N-like [Solanum tuberosum]	29.8306	4.74327	54.918	11.5781	3.53332	8.47951e-06	0.000153831
	CA05g02700	Sucrose non-fermenting 1-related protein kinase 2 family member	59.7817	29.8639	89.6996	3.00362	1.5867	0.000234922	0.00281734
	CA01g26340	Detected protein of unknown function	22.2413	0	44.4826	Inf	Inf	1.13173e-07	3.08582e-06
	CA08g17070	PREDICTED: 18.5 kDa class I heat shock protein-like [Cicer arietinum]	255.077	137.823	372.331	2.70151	1.43377	1.99911e-08	6.24127e-07
	CA07g14120	PREDICTED: squamosa promoter-binding protein 1-like [Solanum tuberosum]	199.078	135.92	262.237	1.92936	0.94812	0.000379329	0.00422914
	CA09g03220	PREDICTED: pathogenesis-related leaf protein 4-like [Solanum tuberosum]	160.509	0	321.018	Inf	Inf	6.1704e-39	1.67644e-36
	CA12g00150	Tumor-related protein	95.4316	43.4509	147.412	3.39262	1.7624	3.38243e-06	6.6034e-05
	CA07g12810	Serine/threonine-protein kinase	28.4287	0.493048	56.3644	114.318	6.83691	2.13971e-08	6.64386e-07
	CA09g08090	Mitochondrial small heat shock protein	25.9514	2.80852	49.0943	17.4805	4.12767	4.95941e-07	1.17777e-05
	CA01g11360	Ribonuclease P family protein / Rpp14 family protein isoform 1 [Theobroma cacao]	192.318	144.239	240.398	1.66666	0.736961	0.00265462	0.0214077
	CA08g14980	Detected protein of unknown function	158.543	92.2129	224.874	2.43863	1.28607	1.09935e-05	0.000193293
	CA05g13460	PREDICTED: prohibitin-3, mitochondrial-like [Solanum lycopersicum]	473.969	291.461	656.477	2.25236	1.17144	7.21111e-09	2.44535e-07
	CA06g23340	Argonaute protein group	5758.59	2165.49	9351.69	4.31851	2.11053	5.27307e-53	2.11126e-50
	CA01g12200	Calmodulin binding protein, putative [Theobroma cacao]	44.0305	9.56142	78.4996	8.21004	3.03739	5.38344e-06	0.000101287
	CA02g12020	PREDICTED: LRR receptor-like serine/threonine-protein kinase FLS2-like [Solanum lycopersicum]	40.6046	8.84372	72.3656	8.18271	3.03258	0.000789874	0.00780368
	CA02g16550	Detected protein of unknown function	597.735	399.608	795.862	1.99161	0.993932	0.00173549	0.0150885
	CA04g22180	Calcium-dependent protein kinase	260.105	57.8679	462.342	7.98961	2.99812	2.71383e-24	4.04803e-22
	CA10g18960	Leucine zipper transcription factor TGA	418.546	196.003	641.089	3.27081	1.70965	2.6399e-14	1.86526e-12
	CA10g09860	Chitinase	43.9673	6.64058	81.2939	12.242	3.61377	3.10704e-10	1.33037e-08
	CA10g16510	PREDICTED: zinc finger A20 and AN1 domain-containing stress-associated protein 4 isoform 1 [Vitis vinifera]	28.2353	14.7977	41.6729	2.81617	1.49373	0.00282965	0.0225163
	CA02g28850	PREDICTED: probable mitochondrial chaperone BCS1-B-like [Solanum tuberosum]	517.974	19.3912	1016.56	52.4235	5.71214	4.41104e-85	4.57585e-82
	CA03g22360	DNA binding protein, putative	6957.96	1679.58	12236.3	7.28536	2.865	7.56413e-94	1.15086e-90
	CA09g18350	CBL-interacting protein kinase 6	2799.7	2070.62	3528.79	1.70422	0.769113	0.000662257	0.00672631
	CA01g16890	Ring finger protein, putative	568.947	145.412	992.482	6.82529	2.77089	1.07793e-36	2.64522e-34
	CA04g04250	Lectin-like protein kinase	343.635	172.88	514.389	2.97542	1.57309	4.74822e-09	1.65948e-07
	CA10g02600	CYP72A53v2	194.973	0	389.946	Inf	Inf	5.90344e-46	2.01087e-43
	CA12g19960	PREDICTED: F-box protein PP2-B10-like [Solanum lycopersicum]	54.6876	0.455606	108.92	239.065	7.90126	5.13569e-16	4.23129e-14
	CA01g15970	Detected protein of confused Function	775.535	8.99349	1542.08	171.466	7.42178	3.46338e-115	8.78236e-112
	CA06g23200	Arogenate dehydratase 3	510.192	382.869	637.515	1.6651	0.735608	0.000363361	0.00407901
	CA11g00680	Receptor-like protein kinase	43.7493	0.911212	86.5875	95.0245	6.57023	0.00175216	0.0152103
	CA01g22340	Stachyose synthase, putative	453.559	243.667	663.451	2.72278	1.44508	4.2809e-12	2.34853e-10
	CA02g29120	Unknown protein	480.608	392.705	568.512	1.44768	0.533743	0.00728412	0.0487017
	CA10g20430	Transcription initiation factor IIB	1124.72	927.459	1321.97	1.42537	0.511336	0.00229682	0.0189782
	CA04g19070	CXE carboxylesterase	87.9707	46.4091	129.532	2.7911	1.48083	0.000384642	0.00428001
	CA03g06950	Ripening regulated protein-like	1315.23	341.44	2289.01	6.70399	2.74502	5.42783e-54	2.29396e-51
	CA07g11640	Cytochrome P450	168.481	1.93475	335.028	173.163	7.43599	2.29418e-29	4.25672e-27
	CA01g07510	Nitrate transporter	76.9598	44.7428	109.177	2.4401	1.28694	0.00615685	0.0427347
	CA10g15490	PREDICTED: probable 2-oxoglutarate-dependent dioxygenase AOP1.2-like [Solanum tuberosum]	482.858	347.869	617.847	1.77609	0.828706	2.80518e-05	0.000444583
	CA04g18190	RNA binding protein, putative	36.0353	7.09618	64.9744	9.15625	3.19476	6.63577e-07	1.52509e-05
	CA02g21130	Serine acetyltransferase	47.4429	25.8446	69.0412	2.6714	1.41759	0.0019391	0.0165065
	CA07g12790	Serine/threonine-protein kinase	102.372	36.8477	167.896	4.55649	2.18792	1.82757e-08	5.72924e-07
	CA09g18260	Detected protein of unknown function	155.788	111.754	199.823	1.78806	0.838395	0.00320185	0.0250089
	CA06g13430	Detected protein of unknown function	219.665	76.5477	362.782	4.7393	2.24467	8.76279e-06	0.000158592
	CA04g20580	Unknown protein	143.474	96.045	190.902	1.98763	0.991052	0.00114084	0.0106141
	CA03g27130	NAC transcription factor	5.8428	0.493048	11.1926	22.7008	4.50467	0.0037989	0.0287844
	CA01g33220	PREDICTED: lipid transfer-like protein VAS-like [Solanum tuberosum]	176.245	10.5101	341.98	32.5383	5.02407	1.18659e-28	2.14924e-26
	CA06g20070	Antiviral helicase Slh1, putative	9.53577	1.40426	17.6673	12.5812	3.6532	0.00595368	0.0415266
	CA12g04580	Papain family cysteine protease	28.3399	8.95605	47.7237	5.32866	2.41377	6.42194e-05	0.000920034
	CA03g06680	Cation-transporting atpase plant, putative	82.3833	51.7203	113.046	2.18572	1.12811	0.00311278	0.0244459
	CA07g20630	PREDICTED: heat shock cognate protein 80-like [Vitis vinifera]	16756	12898.2	20613.8	1.59819	0.676443	8.02972e-07	1.8198e-05
	CA05g01070	Remorin, putative	118.693	19.5784	217.808	11.1249	3.47572	2.28804e-19	2.45153e-17
	CA10g11580	Heat shock cognate 70 kDa protein 2	6353.48	5033.61	7673.35	1.52442	0.608263	1.49394e-05	0.000252941
	CA06g19140	PREDICTED: ABC transporter A family member 2-like [Solanum tuberosum]	833.035	128.642	1537.43	11.9512	3.57908	1.3787e-69	9.25435e-67
	CA08g17010	Detected protein of unknown function	388.457	305.66	471.254	1.54176	0.624576	0.00289453	0.0229133
	CA03g32440	Nodulin-like protein	64.4841	31.4991	97.4691	3.09435	1.62963	2.99201e-05	0.000472205
	CA01g03100	HSP transcription factor	35.1216	20.4522	49.791	2.43451	1.28363	0.00372943	0.0283521
	CA04g01040	PREDICTED: probable LRR receptor-like serine/threonine-protein kinase At3g47570-like [Solanum tuberosum]	27.9254	11.4213	44.4296	3.89007	1.95979	0.00260003	0.0210493
	CA11g00390	Receptor-like protein kinase	59.8289	0	119.658	Inf	Inf	1.55621e-15	1.22892e-13
	CA06g19120	ABC transporter family, cholesterol/phospholipid flippase (Fragment)	170.347	67.4979	273.196	4.04747	2.01702	0.000632859	0.00646803
	CA08g06680	Short-chain dehydrogenase/reductase	54.4036	0.493048	108.314	219.683	7.77928	5.45339e-12	2.93531e-10
	CA08g05220	PREDICTED: caffeoylshikimate esterase-like [Solanum tuberosum]	261.577	162.682	360.472	2.21581	1.14784	2.63869e-06	5.31043e-05
	CA06g10430	Enoyl-CoA hydratase/isomerase family protein	29.8544	5.12399	54.5847	10.6528	3.41316	4.48246e-05	0.000673461
	CA11g13540	PREDICTED: zinc finger protein ZAT11-like [Solanum tuberosum]	9.72011	0.493048	18.9472	38.4287	5.26411	0.000650562	0.00662818
	CA07g15920	HSF domain class transcription factor	408.104	57.9053	758.303	13.0956	3.71101	9.33586e-39	2.50662e-36
	CA02g20140	MLO-like protein	538.647	356.85	720.444	2.0189	1.01357	6.23285e-07	1.44706e-05
	CA07g15660	PREDICTED: vacuolar cation/proton exchanger 5-like isoform X1 [Solanum tuberosum]	114.593	73.8078	155.378	2.10517	1.07394	0.000865434	0.0084154
	CA07g12410	Monofunctional lysine-ketoglutarate reductase 1	200.92	120.785	281.056	2.32691	1.21842	1.72584e-05	0.000288339
	CA01g11240	PREDICTED: probable calcium-binding protein CML10-like [Solanum lycopersicum]	86.5975	41.3226	131.872	3.19129	1.67414	0.000170983	0.00214996
	CA06g12710	Protein binding protein, putative	1088.76	799.153	1378.37	1.72479	0.786424	5.81987e-06	0.000108781
	CA02g28840	ATP binding protein, putative	32.0981	0.986095	63.2101	64.1014	6.00228	0.00317899	0.0248717
	CA11g08940	RCC1 and BTB domain-containing protein, putative	1159.85	870.521	1449.17	1.66472	0.735276	7.14201e-06	0.000131448
	CA12g08480	GRAS family transcription factor	37.5892	11.2715	63.9068	5.66976	2.50329	8.82328e-05	0.00121597
	CA07g18600	GRAS family transcription factor	142.853	58.7416	226.964	3.86377	1.95001	5.57192e-09	1.9151e-07
	CA08g01140	Hcr9-OR2A	550.901	13.924	1087.88	78.1299	6.2878	5.76636e-15	4.32895e-13
	CA06g00050	Diacylglycerol kinase, alpha, putative	691.609	358.104	1025.11	2.86261	1.51733	1.65619e-14	1.18487e-12
	CA03g31540	PREDICTED: HVA22-like protein a-like [Solanum lycopersicum]	741.846	611.414	872.277	1.42666	0.512638	0.00533861	0.0381021
	CA02g26590	PREDICTED: MATE efflux family protein 9-like [Solanum tuberosum]	160.188	6.98386	313.393	44.8739	5.4878	7.13349e-09	2.42263e-07
	CA10g09850	Endochitinase (Precursor)	70.0548	8.91861	131.191	14.7098	3.87871	1.21822e-12	7.18401e-11
	CA06g27410	Unknown protein	197.132	138.017	256.248	1.85664	0.892696	0.00054822	0.00574975
	CA12g20010	PREDICTED: F-box protein PP2-B10-like [Solanum tuberosum]	19.2122	0	38.4244	Inf	Inf	4.64099e-06	8.85592e-05
	CA08g13740	Leucine-rich repeat-containing protein, putative	514.796	338.083	691.509	2.04538	1.03237	1.07116e-06	2.3551e-05
	CA08g13550	Glutathione S-transferase	1579.7	973.013	2186.39	2.24703	1.16802	1.43787e-12	8.37118e-11
	CA08g10190	PREDICTED: pathogenesis-related protein PR-4B-like [Fragaria vesca] subsp. vesca	77.9072	22.1623	133.652	6.0306	2.5923	1.93787e-13	1.23192e-11
	CA06g05750	Beta-carotene hydroxylase	2220.97	1436.05	3005.88	2.09316	1.06568	1.79884e-13	1.14673e-11
	CA02g29220	PREDICTED: zinc finger AN1 domain-containing stress-associated protein 12 [Vitis vinifera]	168.632	60.6827	276.581	4.55782	2.18834	5.43778e-09	1.88032e-07
	CA02g18950	PREDICTED: probable receptor-like protein kinase At5g39020-like [Solanum tuberosum]	25.7075	1.40426	50.0107	35.6136	5.15436	2.03943e-07	5.26514e-06
	CA08g10920	PREDICTED: uncharacterized N-acetyltransferase p20-like [Solanum lycopersicum]	21.0573	4.21278	37.9018	8.99685	3.16942	8.01668e-05	0.0011245
	CA03g28190	Aldehyde dehydrogenase	1690.76	1412.64	1968.89	1.39376	0.478986	0.00467492	0.0341318
	CA04g04130	Detected protein of unknown function	232.471	120.373	344.569	2.86251	1.51728	2.64552e-08	8.07167e-07
	CA08g15240	Unknown protein	147.676	77.5961	217.756	2.80627	1.48865	1.44435e-05	0.000245442
	CA12g15530	Cysteine-rich receptor-like protein kinase	49.571	26.943	72.199	2.67969	1.42207	0.00662282	0.0451182
	CA09g13030	Detected protein of unknown function	1667.81	913.585	2422.03	2.65113	1.40661	1.09847e-08	3.56099e-07
	CA01g34840	Detected protein of confused Function	1566.84	962.759	2170.92	2.2549	1.17306	8.25972e-15	6.12024e-13
	CA02g28460	Non-cell-autonomous protein pathway1	344.362	236.196	452.527	1.91589	0.938018	0.00127014	0.0116041
	CA03g03260	PREDICTED: putative late blight resistance protein homolog R1B-16-like [Solanum tuberosum]	76.3528	25.6948	127.011	4.94305	2.3054	0.00173967	0.0151191
	CA01g22750	LOC100283715 [Zea mays]	35.6312	8.04484	63.2175	7.85815	2.97419	3.52339e-07	8.65563e-06
	CA05g11480	Cyclic nucleotide-gated calmodulin-binding ion channel	782.804	107.466	1458.14	13.5684	3.76218	3.88291e-63	2.21539e-60
	CA09g03930	Ankyrin repeat-containing protein	256.78	163.599	349.961	2.13914	1.09703	4.33135e-05	0.000652475
	CA07g01150	Senescence-associated protein	2002.42	1207.27	2797.57	2.31727	1.21243	6.61072e-07	1.5224e-05
	CA01g30410	ChaC-like family protein-like	2376.99	1556.93	3197.06	2.05344	1.03804	2.00516e-12	1.15269e-10
	CA08g01620	Receptor like protein 46	338.991	70.9618	607.02	8.55418	3.09663	5.07944e-29	9.34862e-27
	CA09g04530	Ca2+-binding protein 1 [Theobroma cacao]	512.712	38.9322	986.493	25.3387	4.66327	2.8305e-78	2.3925e-75
	CA05g03820	DnaJ-like protein	2981.01	2501.93	3460.08	1.38296	0.467764	0.00171144	0.0149192
	CA07g16490	PREDICTED: 60S ribosomal protein L18a-like protein-like isoform X2 [Solanum tuberosum]	113.188	79.3125	147.063	1.85423	0.890817	0.00555629	0.039379
	CA12g18060	At1g76250	68.033	36.3172	99.7487	2.74659	1.45764	0.000413198	0.00453148
	CA04g22810	Serine/threonine-protein kinase cx32, putative	128.358	2.84596	253.87	89.2037	6.47903	3.97621e-27	6.77201e-25
	CA05g13530	ABC transporter	139.593	59.9149	219.271	3.6597	1.87172	2.1716e-06	4.47029e-05
	CA02g05800	Hydroxy-methyl-glutaryl-coenzyme A reductase	237.157	93.2739	381.041	4.08518	2.0304	2.952e-12	1.6553e-10
	CA07g02820	Unknown protein	139.854	43.9814	235.726	5.35968	2.42215	1.11341e-10	5.07188e-09
	CA04g03100	Detected protein of unknown function	17.887	0	35.7739	Inf	Inf	3.58571e-07	8.78982e-06
	CA11g16790	Detected protein of confused Function	199.089	126.739	271.438	2.14171	1.09877	2.07398e-05	0.000339301
	CA12g03430	Kinase, putative	264.098	84.2867	443.91	5.26666	2.39689	9.31399e-13	5.53552e-11
	CA03g03960	Reistance protein F	64.5672	35.974	93.1604	2.58966	1.37276	0.001488	0.0132861
	CA07g04940	PREDICTED: peroxisomal 2,4-dienoyl-CoA reductase SPS19-like [Solanum tuberosum]	542.028	413.107	670.948	1.62415	0.699685	0.0029174	0.0230703
	CA03g35170	Cytochrome P450	1986.69	1082.08	2891.3	2.67198	1.41791	3.03075e-07	7.55933e-06
	CA03g27100	Detected protein of unknown function	52.8877	33.5462	72.2292	2.15313	1.10643	0.00747922	0.049764
	CA11g00720	Receptor-like protein kinase	9.47358	0	18.9472	Inf	Inf	0.00531744	0.0379827
	CA10g19190	Seven in absentia family protein	38.0181	8.91861	67.1176	7.52558	2.9118	1.66071e-05	0.000278272
	CA06g14810	Nematode resistance-like protein (Fragment)	66.1131	25.9195	106.307	4.10142	2.03612	2.22798e-06	4.57257e-05
	CA03g17730	Cytochrome b561	715.823	519.12	912.526	1.75783	0.813799	7.89937e-06	0.000143878
	CA01g11390	Peroxidase	56.548	14.4982	98.5977	6.80069	2.76568	4.77743e-05	0.000711688
	CA07g17850	PREDICTED: nucleolar GTP-binding protein 2-like isoform X1 [Glycine max]	1011.56	808.097	1215.03	1.50357	0.588389	0.000541316	0.0056983
	CA06g19880	Receptor-like protein kinase	613.258	140.251	1086.26	7.74515	2.95329	1.84949e-37	4.85162e-35
	CA02g26760	Basic leucine-zipper 42 [Theobroma cacao]	416.208	293.09	539.325	1.84013	0.87981	1.03738e-05	0.000184251
	CA01g13100	L-lactate dehydrogenase	1044.14	599.905	1488.38	2.48103	1.31094	1.24929e-15	9.89975e-14
	CA09g14500	Amine oxidase, putative	314.368	219.744	408.991	1.86121	0.896242	4.94465e-05	0.000735429
	CA10g16690	Valacyclovir hydrolase, putative	99.5126	68.7961	130.229	1.89297	0.920652	0.00523026	0.0375008
	CA11g19040	PREDICTED: proline-rich receptor-like protein kinase PERK12-like [Solanum tuberosum]	19.9461	6.67802	33.2142	4.97366	2.31431	0.00488223	0.0353834
	CA04g19670	Cytochrome P450, putative	113.077	63.6347	162.52	2.55395	1.35273	0.000438831	0.00478043
	CA04g12460	NADPH--cytochrome P450 reductase	204.96	159.155	250.765	1.5756	0.655897	0.00736185	0.0491264
	CA08g11750	RING/c3HC4/PHD zinc finger-like protein	125.633	63.1042	188.161	2.98175	1.57616	3.36346e-06	6.57762e-05
	CA01g29560	Patatin (Precursor)	377.291	277.044	477.538	1.72369	0.785498	0.000205836	0.00251031
	CA10g17080	Detected protein of confused Function	350.851	188.539	513.163	2.72179	1.44455	0.00119339	0.011031
	CA12g19990	PREDICTED: F-box protein PP2-B10-like [Solanum tuberosum]	36.0169	0.455606	71.5781	157.105	7.29559	7.20604e-12	3.81569e-10
	CA11g17700	Unknown protein	394.093	130.921	657.266	5.02034	2.32779	2.45827e-21	3.06571e-19
	CA03g33970	Detected protein of unknown function	60.2043	11.4587	108.95	9.50802	3.24914	7.45156e-09	2.51567e-07
	CA06g05170	Detected protein of unknown function	419.866	288.896	550.836	1.90669	0.93107	1.35716e-05	0.000232706
	CA03g08840	ATP binding protein, putative	60.0857	23.111	97.0605	4.19976	2.07031	6.61132e-06	0.000122173
	CA09g05230	Os12g0570700 [Oryza sativa] Japonica Group	13898.2	9983.96	17812.4	1.7841	0.8352	6.41493e-10	2.59289e-08
	CA10g11220	Transporter, putative	746.371	236.639	1256.1	5.30809	2.40819	1.58269e-35	3.80213e-33
	CA03g19720	lipase class 3 family protein [Populus trichocarpa]	75.0999	0.493048	149.707	303.636	8.2462	6.71011e-17	6.02906e-15
	CA07g10910	DGCR14-related family protein [Populus trichocarpa]	501.123	404.02	598.226	1.48068	0.566263	0.00401504	0.0301419
	CA04g16340	Tetratricopeptide repeat-like superfamily protein [Theobroma cacao]	47.3468	1.40426	93.2893	66.4331	6.05383	6.33341e-11	3.00019e-09
	CA12g02630	Receptor like protein 15, putative [Theobroma cacao]	47.8148	24.0971	71.5325	2.96851	1.56974	0.00312293	0.0245088
	CA07g01430	Detected protein of unknown function	1792.57	552.878	3032.26	5.4845	2.45536	1.44182e-25	2.30107e-23
	CA02g30170	Detected protein of unknown function	308.905	208.554	409.255	1.96235	0.97258	2.01836e-05	0.000331627
	CA11g08610	Aux/IAA protein [Vitis vinifera]	330.832	264.912	396.752	1.49768	0.582727	0.00691494	0.0467317
	CA03g23630	Trypsin proteinase inhibitor	1481.34	391.444	2571.24	6.56858	2.71558	1.81492e-53	7.53092e-51
	CA11g01730	Protein CHUP1	291.65	211.469	371.831	1.75833	0.814203	0.000170895	0.00214996
	CA07g15820	Lectin-domain receptor-like kinase	120.001	79.2313	160.77	2.02912	1.02086	0.00218281	0.018241
	CA02g21060	Detected protein of unknown function	21.2644	0	42.5288	Inf	Inf	6.48368e-06	0.000120106
	CA07g00930	Detected protein of unknown function	73.4486	3.30157	143.596	43.4932	5.44272	1.09516e-16	9.57615e-15
	CA01g33970	Unknown protein	780.815	411.778	1149.85	2.7924	1.48151	7.87224e-15	5.85212e-13
	CA02g03440	Detected protein of unknown function	626.013	516.892	735.135	1.42222	0.508147	0.00666331	0.0453264
	CA10g15430	PREDICTED: auxin-induced protein X15-like [Solanum lycopersicum]	101.5	34.4136	168.586	4.8988	2.29243	1.00795e-05	0.000179854
	CA11g04880	RNA-directed RNA polymerase	4026.12	2721.24	5331.01	1.95904	0.970146	1.59677e-10	7.14538e-09
	CA08g02470	PREDICTED: C2 domain-containing protein At1g63220-like [Oryza brachyantha]	39.746	0	79.4919	Inf	Inf	4.27201e-10	1.78892e-08
	CA02g20420	Basic leucine zipper transcription factor	286.43	204.46	368.4	1.80182	0.849454	0.00030932	0.00354917
	CA06g05660	Multidrug resistance protein ABC transporter family (Fragment)	38.504	9.82982	67.1781	6.83412	2.77276	2.99396e-05	0.000472205
	CA07g09600	Beta-1,2-n-acetylglucosaminyltransferase II, putative	227.78	167.075	288.485	1.72668	0.787997	0.00229642	0.0189782
	CA03g36930	ACRE 132-like protein	19.2387	0	38.4775	Inf	Inf	3.42515e-05	0.000531399
	CA01g19950	PREDICTED: zinc finger A20 and AN1 domain-containing stress-associated protein 8-like isoform 1 [Vitis vinifera]	3681.91	3094.5	4269.31	1.37965	0.464297	0.00126234	0.0115467
	CA07g10480	PREDICTED: UBA and UBX domain-containing protein At4g15410-like [Solanum lycopersicum]	1320.42	1101.28	1539.55	1.39797	0.483329	0.00317178	0.0248385
	CA03g19520	PREDICTED: probable receptor-like protein kinase At1g67000-like [Vitis vinifera]	101.338	65.3822	137.294	2.09987	1.0703	0.00194832	0.0165665
	CA03g29780	Kinase, putative	174.119	112.247	235.991	2.10242	1.07205	0.000306128	0.00351608
	CA01g14750	Unknow protein	26.2242	13.2063	39.2421	2.97148	1.57118	0.00342168	0.0263994
	CA10g17070	Harpin inducing protein 1-like 18	11.9991	0	23.9982	Inf	Inf	0.000259819	0.00306597
	CA02g17260	Serine/threonine-protein kinase	97.1772	8.31323	186.041	22.3789	4.48407	0.00350944	0.02694
	CA05g01700	Outward-rectifying potassium channel KCO1	111.343	78.4324	144.254	1.83921	0.879085	0.00350541	0.0269271
	CA05g17850	PREDICTED: E3 ubiquitin-protein ligase UPL5-like [Solanum tuberosum]	773.084	538.187	1007.98	1.87292	0.905291	3.14753e-06	6.19784e-05
	CA07g02420	Receptor-like kinase CHRK1	42.6489	2.92084	82.3769	28.2031	4.81778	0.00119252	0.0110275
	CA03g02770	Beta-amylase	1028.58	807.754	1249.4	1.54676	0.629251	0.000204581	0.00249676
	CA05g09720	Detected protein of unknown function	173.162	122.033	224.29	1.83795	0.878096	0.00107822	0.0101641
	CA06g05770	PREDICTED: heat shock protein 83-like [Cucumis sativus]	440.27	206.251	674.289	3.26926	1.70896	7.8886e-17	7.03256e-15
	CA10g21280	Detected protein of unknown function	33.8359	17.987	49.6849	2.76227	1.46585	0.00440487	0.0324912
	CA04g23560	Unknown protein	857.988	715.098	1000.88	1.39964	0.485053	0.00442672	0.0326103
	CA02g23570	Serine-threonine protein kinase, plant-type, putative	650.221	403.727	896.716	2.22109	1.15127	1.40743e-08	4.49865e-07
	CA05g12040	Detected protein of unknown function	690.488	500.565	880.411	1.75884	0.814621	4.46349e-05	0.000671053
	CA07g14900	Detected protein of unknown function	349.054	171.944	526.165	3.0601	1.61358	5.61301e-12	3.00704e-10
	CA12g19550	Allyl alcohol dehydrogenase	3186	2305.1	4066.9	1.76431	0.819101	2.44071e-08	7.49589e-07
	CA01g10050	PREDICTED: protein ASPARTIC PROTEASE IN GUARD CELL 1-like [Solanum tuberosum]	239.943	32.5538	447.332	13.7413	3.78045	6.03254e-10	2.4541e-08
	CA04g03310	ATP binding protein, putative	12.4238	0.455606	24.3919	53.5374	5.74247	0.000118107	0.00156348
	CA03g33300	Wall-associated kinase, putative	187.095	55.178	319.011	5.7815	2.53144	2.08081e-15	1.6319e-13
	CA03g36700	Glutamate receptor	26.2056	7.70155	44.7097	5.80529	2.53737	0.00265781	0.0214183
	CA05g13320	Methionine sulfoxide reductase, putative	709.558	560.842	858.275	1.53033	0.613846	0.000639729	0.00652947
	CA08g04530	RNase H family protein	340.491	257.428	423.553	1.64532	0.71837	0.000921412	0.00890659
	CA05g17710	Unknown protein	167.107	111.036	223.177	2.00995	1.00716	0.000207911	0.00253334
	CA06g13500	PREDICTED: zeatin O-glucosyltransferase-like [Solanum lycopersicum]	16.7615	2.8834	30.6396	10.6262	3.40955	0.00141682	0.0127171
	CA05g19940	F-box family protein	294.512	136.8	452.224	3.30574	1.72497	3.03831e-13	1.88903e-11
	CA03g19050	Multidrug resistance-associated protein 1, 3 (Mrp1, 3), abc-transoprter, putative	977.192	494.717	1459.67	2.95051	1.56097	1.81672e-20	2.15943e-18
	CA06g17980	Aspartyl protease family protein	423.965	216.973	630.956	2.90799	1.54002	1.11022e-11	5.70663e-10
	CA02g19870	Undecaprenyl pyrophosphate synthetase family protein	11.8973	0.493048	23.3015	47.2601	5.56255	0.00414561	0.0309288
	CA05g20410	PREDICTED: ankyrin repeat-containing protein At3g12360-like [Solanum lycopersicum]	32.5282	6.14753	58.9088	9.58252	3.26041	2.64984e-05	0.000423196
	CA11g17260	CC-NBS-LRR type resistance protein (Fragment)	693.36	397.617	989.103	2.48758	1.31474	6.87099e-13	4.13746e-11
	CA12g07990	Serine/threonine kinase, putative	157.877	88.9114	226.843	2.55134	1.35125	1.2637e-05	0.000218652
	CA06g21590	Nam-like protein 1	865.101	374.893	1355.31	3.61519	1.85407	1.96472e-24	2.96945e-22
	CA12g22130	PREDICTED: mitochondrial fission 1 protein A-like [Solanum tuberosum]	562.978	356.993	768.962	2.154	1.10702	5.32694e-09	1.84759e-07
	CA12g10170	PREDICTED: probable tyrosine-protein phosphatase At1g05000-like [Solanum tuberosum]	211.916	94.4161	329.416	3.48899	1.80281	3.23391e-10	1.37952e-08
	CA11g16660	PREDICTED: mitochondrial fission protein ELM1-like [Citrus sinensis]	297.072	228.825	365.318	1.59649	0.674907	0.0027662	0.0221432
	CA11g18010	PREDICTED: putative late blight resistance protein homolog R1B-16-like [Solanum tuberosum]	144.039	69.5201	218.558	3.14381	1.65251	4.60373e-06	8.79216e-05
	CA03g35440	TRF-like 3, putative isoform 2 [Theobroma cacao]	797.993	587.179	1008.81	1.71806	0.780777	7.22445e-06	0.000132644
	CA02g19860	PREDICTED: disease resistance response protein 206-like [Vitis vinifera]	186.26	9.94214	362.578	36.4688	5.18859	7.39655e-34	1.67133e-31
	CA12g07460	Coclaurine N-methyltransferase	142.054	83.7937	200.315	2.39058	1.25736	0.000230009	0.00276765
	CA06g00500	Detected protein of unknown function	188.266	67.6977	308.833	4.56195	2.18965	8.19823e-13	4.89791e-11
	CA10g00090	Polyubiquitin	3038.43	2231.51	3845.35	1.72321	0.785096	1.29777e-07	3.47627e-06
	CA05g04210	Hect ubiquitin-protein ligase, putative	600.204	471.65	728.758	1.54513	0.627724	0.00080581	0.00792871
	CA03g37040	Chaperone protein dnaJ	1028.47	705.449	1351.49	1.91579	0.937938	6.72945e-08	1.91257e-06
	CA03g08850	Kinase, putative	80.6405	19.541	141.74	7.25346	2.85867	1.40418e-09	5.43156e-08
	CA10g00310	PREDICTED: calcium-binding protein PBP1-like [Solanum tuberosum]	220.125	28.7591	411.491	14.3082	3.83877	3.77165e-08	1.11681e-06
	CA01g05530	Detected protein of unknown function	798.375	606.246	990.503	1.63383	0.708258	3.12031e-05	0.000490101
	CA11g14390	CC-NBS-LRR protein	423.496	281.807	565.186	2.00558	1.00402	1.84981e-06	3.87306e-05
	CA04g11790	PREDICTED: probable calcium-binding protein CML44-like [Solanum tuberosum]	70.5996	1.85987	139.339	74.9191	6.22726	1.00452e-21	1.30257e-19
	CA02g07530	Nucleotide binding protein, putative	1270.6	1020.15	1521.05	1.491	0.576278	0.000727101	0.00728761
	CA06g14840	Nematode resistance-like protein	182.085	82.6141	281.556	3.40809	1.76896	1.40853e-09	5.43916e-08
	CA11g00590	PREDICTED: probable serine/threonine-protein kinase At1g18390-like isoform 1 [Solanum lycopersicum]	23.4855	2.4278	44.5431	18.3471	4.19748	0.00042555	0.0046513
	CA09g11500	GDSL esterase/lipase CPRD49	161.545	105.638	217.452	2.05848	1.04158	0.000237413	0.00283975
	CA10g18200	KED	389.184	308.394	469.974	1.52394	0.607809	0.0037653	0.0285791
	CA07g14880	Detected protein of unknown function	521.863	208.442	835.285	4.00728	2.00262	2.37419e-22	3.20615e-20
	CA04g17810	Detected protein of unknown function	60.1998	0	120.4	Inf	Inf	2.16085e-15	1.68887e-13
	CA03g14590	Orange protein	823.421	651.401	995.441	1.52815	0.61179	0.000681521	0.0068913
	CA07g15610	PREDICTED: ras-related protein RABB1c-like [Solanum lycopersicum]	923.759	549.164	1298.35	2.36423	1.24137	6.64465e-13	4.02239e-11
	CA07g20380	PREDICTED: nudix hydrolase 2-like [Solanum lycopersicum]	137.751	96.8001	178.703	1.8461	0.884479	0.00152848	0.0135996
	CA11g10220	Octicosapeptide/Phox/Bem1p family protein isoform 1 [Theobroma cacao]	64.3545	27.8168	100.892	3.62702	1.85879	7.4304e-05	0.00105001
	CA04g10370	BTB/POZ domain-containing protein	701.794	575.171	828.416	1.44029	0.526363	0.00408827	0.030601
	CA10g09000	Dehydration-responsive element-binding protein (DREB2) (Fragment)	82.4384	0.948654	163.928	172.801	7.43297	1.68546e-25	2.67122e-23
	CA11g14130	4,5-DOPA dioxygenase extradiol-like protein, putative	497.029	207.874	786.184	3.78203	1.91916	6.24791e-19	6.57096e-17
	CA08g15500	somatic embryogenesis receptor kinase 3A precursor [Solanum lycopersicum]	1332.1	1080.58	1583.62	1.46553	0.551421	0.000951857	0.00914279
	CA01g09220	8-hydroxy-copalyl diphosphate synthase	20.7457	0	41.4915	Inf	Inf	9.45341e-06	0.000169478
	CA03g27820	Calcium dependent protein kinase 10	625.041	416.334	833.748	2.00259	1.00187	1.18784e-06	2.58919e-05
	CA03g02720	Ammonium transporter 1 member 1	111.632	50.2786	172.985	3.44053	1.78263	2.80085e-07	7.03977e-06
	CA01g26640	HGWP repeat containing protein-like protein	9.39027	0	18.7805	Inf	Inf	0.00641867	0.044096
	CA11g03370	6-phosphogluconolactonase, putative	1252.66	950.607	1554.7	1.63549	0.709719	6.04646e-05	0.000877814
	CA02g25790	Serine/threonine protein kinase SAPK3	1827.86	1497.18	2158.53	1.44174	0.527808	0.00249932	0.0203567
	CA11g04810	PREDICTED: probable mitochondrial chaperone BCS1-A-like [Solanum tuberosum]	899.197	7.32083	1791.07	244.654	7.9346	9.67859e-05	0.00131479
	CA07g02540	Ribonuclease III, putative	1985.09	1593.24	2376.95	1.4919	0.577148	0.000192991	0.00237693
	CA03g05640	S25-XP1 DNA binding protein	89.3874	1.40426	177.371	126.309	6.98081	8.64508e-18	8.39566e-16
	CA02g07440	At4g37640	1842.45	752.682	2932.22	3.8957	1.96188	5.88052e-14	4.01812e-12
	CA08g17430	Catalytic, putative	41.5966	13.8491	69.3442	5.00713	2.32398	0.000175373	0.0021919
	CA11g07580	Potassium transporter, putative	614.551	484.207	744.896	1.53838	0.621415	0.00108022	0.0101745
	CA04g14900	Detected protein of unknown function	1026.82	763.036	1290.61	1.69142	0.758233	1.03743e-05	0.000184251
	CA09g12340	PREDICTED: probable leucine-rich repeat receptor-like serine/threonine-protein kinase At3g14840-like [Solanum lycopersicum]	95.6449	62.4239	128.866	2.06437	1.0457	0.00304866	0.0240002
	CA12g15520	Cysteine-rich protein	173.127	103.516	242.738	2.34494	1.22955	6.19209e-05	0.000894404
	CA11g03100	Detected protein of unknown function	201.755	83.7874	319.723	3.81589	1.93202	1.00467e-11	5.21104e-10
	CA04g01070	Heat shock factor	112.999	73.8389	152.16	2.0607	1.04314	0.00240065	0.0196795
	CA08g12040	DNA polymerase	481.964	373.919	590.009	1.57791	0.658011	0.000545068	0.00572196
	CA06g20080	U520, putative	13.596	2.8834	24.3086	8.43054	3.07562	0.00342823	0.0264321
	CA02g26720	PREDICTED: protein GLUTAMINE DUMPER 2-like [Solanum tuberosum]	85.6824	3.83206	167.533	43.7188	5.45018	5.7368e-24	8.50164e-22
	CA04g17370	Unknown protein	20.432	0.455606	40.4084	88.6917	6.47073	1.62809e-06	3.44678e-05
	CA07g20840	Proteasome activating protein 200 isoform 1 [Theobroma cacao]	2818.49	2124.65	3512.32	1.65313	0.725202	2.73118e-06	5.46284e-05
	CA03g11630	PREDICTED: heterogeneous nuclear ribonucleoprotein G [Vitis vinifera]	512.583	417.876	607.29	1.45328	0.539312	0.00537897	0.0383023
	CA03g35910	Detected protein of unknown function	335.201	253.066	417.336	1.64912	0.721696	0.00154294	0.0137015
	CA12g21170	PREDICTED: cell wall / vacuolar inhibitor of fructosidase 1-like [Solanum tuberosum]	68.0682	30.6628	105.474	3.4398	1.78232	0.000313322	0.00358428
	CA02g19090	Global transcription factor group	776.498	583.385	969.611	1.66204	0.732958	8.78265e-05	0.00121257
	CA07g14210	Ethylene response factor 3	204.433	94.1477	314.718	3.34281	1.74106	9.81732e-11	4.53544e-09
	CA07g09480	PREDICTED: endochitinase-like [Solanum lycopersicum]	579.321	199.685	958.956	4.80233	2.26373	3.73986e-27	6.41737e-25
	CA04g01690	Cysteine protease	105.251	63.9843	146.518	2.28991	1.19529	0.0027018	0.0216961
	CA01g17390	Nbs-lrr resistance protein	358.548	281.95	435.146	1.54335	0.626062	0.00256417	0.0207958
	CA03g33310	Calmodulin binding protein-like, putative [Theobroma cacao]	237.586	13.6244	461.547	33.8764	5.08221	1.01493e-34	2.38792e-32
	CA05g00600	PREDICTED: zeatin O-glucosyltransferase-like [Solanum tuberosum]	209.225	66.8614	351.589	5.25848	2.39464	2.22375e-18	2.27581e-16
	CA02g00390	SBP family protein, putative isoform 1 [Theobroma cacao]	671.804	535.615	807.993	1.50853	0.593146	0.00190805	0.0162909
	CA05g07450	Avr9/Cf-9 rapidly elicited protein	28.2234	3.37645	53.0703	15.7178	3.97433	7.24424e-06	0.000132794
	CA10g12150	Protein phosphatase 2c, putative	412.085	309.661	514.509	1.66152	0.732508	0.000493787	0.00528608
	CA03g19340	Hydrolase, putative	614.825	411.017	818.632	1.99172	0.994018	2.34376e-07	5.96979e-06
	CA05g07040	Detected protein of unknown function	92.5469	12.6383	172.455	13.6454	3.77034	1.50311e-09	5.7557e-08
	CA05g01840	ERF transcription factor 5	126.434	42.315	210.554	4.97586	2.31495	1.70533e-09	6.45423e-08
	CA09g07040	High-affinity K+ transporter	36.8804	19.0854	54.6755	2.86478	1.51842	0.00404827	0.0303614
	CA02g15960	TSJT1-like protein	555.097	409.219	700.975	1.71296	0.776488	5.98077e-05	0.000870491
	CA08g06590	PREDICTED: digalactosyldiacylglycerol synthase 2, chloroplastic-like isoform X1 [Solanum tuberosum]	382.706	288.765	476.646	1.65064	0.723021	0.000470861	0.00507364
	CA09g05790	Glutathione S-transferase-like protein	179.516	119.044	239.989	2.01598	1.01148	0.000627616	0.00642307
	CA10g14960	MYB transcription factor	28.839	16.202	41.4761	2.55994	1.35611	0.00100071	0.00953179
	CA12g16290	2,4-dienoyl-CoA reductase, putative	219.115	23.6415	414.588	17.5365	4.13229	1.1397e-29	2.1496e-27
	CA03g21320	Detected protein of unknown function	50.0246	6.22241	93.8269	15.0789	3.91446	1.5519e-10	6.97195e-09
	CA08g11580	PREDICTED: broad-range acid phosphatase DET1-like [Solanum lycopersicum]	52.603	5.69192	99.5141	17.4834	4.12791	9.96713e-11	4.58608e-09
	CA08g18390	Minor allergen Alt a, putative	65.8504	26.1816	105.519	4.03029	2.01088	2.98965e-05	0.000472178
	CA05g14220	Ethylene-responsive-element-binding factor 12	937.908	83.6002	1792.22	21.438	4.4221	1.50052e-88	1.80236e-85
	CA03g07750	Sugar transporter, putative	152.43	22.9549	281.905	12.2808	3.61834	9.89174e-12	5.14235e-10
	CA03g29650	Brassinosteroid LRR receptor kinase, putative	138.444	4.17534	272.712	65.3149	6.02934	1.56811e-07	4.12772e-06
	CA09g17240	Jasmonate ZIM-domain protein 1	359.656	157.32	561.992	3.57228	1.83684	3.97444e-15	3.0336e-13
	CA04g04560	PREDICTED: probable LRR receptor-like serine/threonine-protein kinase At3g47570-like [Solanum tuberosum]	7.00483	0	14.0097	Inf	Inf	0.00153777	0.0136716
	CA10g05380	Tryptophan synthase beta chain, putative	545.246	396.525	693.968	1.75013	0.807459	0.000375675	0.0041966
	CA08g06900	Synaptotagmin, putative	537.237	357.362	717.113	2.00668	1.00481	5.40682e-06	0.000101643
	CA04g17720	ZCF37, putative [Theobroma cacao]	37.4241	9.41165	65.4366	6.95272	2.79758	5.42309e-05	0.000796946
	CA12g14450	Tetratricopeptide repeat protein, putative	156.224	33.2403	279.208	8.39969	3.07034	1.96484e-17	1.84533e-15
	CA03g04430	Unknown protein	102.115	60.302	143.928	2.38679	1.25507	0.000255116	0.00302283
	CA12g14230	ABC transporter F family member	1711.14	1404.47	2017.8	1.4367	0.522759	0.0036035	0.0275416
	CA07g15480	Lectin-domain receptor-like kinase	42.1282	11.4213	72.8352	6.37714	2.67291	2.99905e-05	0.000472682
	CA12g05140	PREDICTED: cytochrome P450 71D7-like [Solanum tuberosum]	25.865	0	51.7299	Inf	Inf	1.60925e-06	3.41639e-05
	CA07g20230	PREDICTED: ABC transporter C family member 3-like [Vitis vinifera]	6998.79	620.507	13377.1	21.5583	4.43017	1.08142e-196	1.23401e-192
	CA10g02720	Ring finger protein, putative	58.2803	0	116.561	Inf	Inf	1.61362e-14	1.16171e-12
	CA02g28810	ATP binding / ATPase/ nucleoside-triphosphatase/ nucleotide binding protein	31.9978	6.7529	57.2426	8.47675	3.08351	0.000779201	0.00772163
	CA11g00740	Detected protein of unknown function	32.4563	6.14753	58.765	9.55913	3.25688	0.000181115	0.00225745
	CA08g11370	LysM receptor-like kinase	247.512	147.154	347.871	2.364	1.24123	5.83489e-06	0.000108972
	CA07g20700	Late embryogenesis abundant hydroxyproline-rich glycoprotein family, putative [Theobroma cacao]	75.4716	49.1802	101.763	2.06918	1.04906	0.006793	0.0460713
	CA05g02650	PREDICTED: probable LRR receptor-like serine/threonine-protein kinase At3g47570-like [Solanum tuberosum]	93.4382	51.8764	135	2.60234	1.37981	0.000530505	0.00559999
	CA02g18840	Polyamine oxidase	2393.29	1882.25	2904.32	1.543	0.625738	3.43276e-05	0.000531957
	CA02g05890	Nuclear receptor binding set domain containing protein 1, nsd, putative	609.769	440.163	779.374	1.77065	0.824278	9.22938e-06	0.000165722
	CA01g29970	MAP kinase	1503.36	1219.63	1787.08	1.46526	0.551161	0.000363567	0.00407932
	CA12g14870	Avr9/Cf-9 rapidly elicited protein 132	24.6267	0	49.2535	Inf	Inf	3.26303e-07	8.07688e-06
	CA01g12660	Acidic class II 1,3-beta-glucanase (Precursor)	359.617	95.8578	623.377	6.50314	2.70114	6.2641e-31	1.29963e-28
	CA01g05390	PREDICTED: zinc finger protein ZAT4-like [Fragaria vesca] subsp. vesca	39.1223	11.309	66.9357	5.91882	2.56531	5.89748e-07	1.38043e-05
	CA03g06380	CBL-interacting protein kinase 20	357.732	259.326	456.139	1.75894	0.814707	2.56288e-05	0.000411322
	CA06g01740	Root-knot nematode resistance protein	2063.18	1758.95	2367.41	1.34593	0.428599	0.0056977	0.0401336
	CA12g02650	PREDICTED: probable LRR receptor-like serine/threonine-protein kinase At4g36180-like [Solanum lycopersicum]	102.183	6.64058	197.726	29.7754	4.89605	8.16187e-20	8.87001e-18
	CA11g07710	Aldehyde dehydrogenase (NAD+)	156.642	102.798	210.486	2.04757	1.03391	0.0011389	0.0106072
	CA08g05120	PREDICTED: TMV resistance protein N-like [Vitis vinifera]	18.8489	7.66411	30.0336	3.91873	1.97039	0.00645286	0.0442643
	CA02g17320	Serine/threonine-protein kinase	85.3614	39.9558	130.767	3.2728	1.71052	0.000161109	0.00203702
	CA09g01870	PREDICTED: uncharacterized membrane protein YMR155W-like [Solanum lycopersicum]	113.608	77.2154	150.001	1.94264	0.958016	0.00729858	0.0487612
	CA01g10880	PREDICTED: eukaryotic translation initiation factor 2 subunit 3-like isoform 2 [Solanum lycopersicum]	718.688	54.1856	1383.19	25.5269	4.67395	8.97523e-102	1.86211e-98
	CA08g08840	Suppressor of ty, putative	341.09	254.152	428.028	1.68414	0.752016	0.00634126	0.0437089
	CA12g03600	3-deoxy-D-arabino-heptulosonate-7-phosphate synthase	4254.64	3596.58	4912.69	1.36594	0.44989	0.00176071	0.0152729
	CA10g06140	Delta-8 sphingolipid desaturase	463.436	243.08	683.792	2.81303	1.49213	3.53369e-12	1.95268e-10
	CA07g16020	JHL10I11.12 protein (Fragment)	1927.98	1503.79	2352.18	1.56416	0.645392	3.31919e-05	0.000518839
	CA01g04150	PREDICTED: uncharacterized N-acetyltransferase p20 [Vitis vinifera]	45.8787	12.7881	78.9692	6.17521	2.62649	0.000274048	0.00321064
	CA09g03300	Ubiquitin protein ligase E3a, putative	988.455	725.434	1251.48	1.72514	0.786717	0.00111843	0.0104524
	CA02g05070	PREDICTED: cannabidiolic acid synthase-like [Solanum tuberosum]	17.3985	0	34.797	Inf	Inf	9.14267e-05	0.0012562
	CA01g28940	Hydrolase, putative	107.581	75.4741	139.688	1.8508	0.888149	0.00516451	0.0371344
	CA03g35810	Malic enzyme	126.059	48.5685	203.549	4.19096	2.06728	1.06439e-09	4.18097e-08
	CA04g09550	Serine/threonine-protein kinase	443.406	282.83	603.982	2.1355	1.09457	4.34176e-07	1.04966e-05
	CA12g06260	UDP-glucose:flavonoid 3-O-glucosyltransferase	26.5503	0	53.1006	Inf	Inf	1.2674e-07	3.41898e-06
	CA04g18450	Protein binding protein, putative	962.718	782.833	1142.6	1.45957	0.545548	0.00139867	0.012582
	CA12g12050	PREDICTED: anaphase-promoting complex subunit cdh1-like [Solanum tuberosum]	50.869	29.789	71.949	2.41529	1.2722	0.00533916	0.0381021
	CA08g16740	DNA polymerase IV	382.728	252.354	513.101	2.03326	1.02379	1.57482e-06	3.35266e-05
	CA07g14700	GRAS family transcription factor	29.3855	10.5475	48.2235	4.57203	2.19283	0.00286417	0.0227281
	CA02g25720	Patatin-like protein 3	139.697	3.71973	275.673	74.1111	6.21162	8.87045e-12	4.64315e-10
	CA10g06760	Detected protein of unknown function	272.745	201.452	344.039	1.7078	0.772137	0.00122358	0.0112327
	CA02g17670	Phosphosulfolactate synthase-related protein	34.8932	18.4051	51.3813	2.79168	1.48114	0.00230172	0.0190119
	CA10g02890	Putative translation elongation factor P	57.6681	22.88	92.4562	4.04092	2.01468	0.00010762	0.00144138
	CA12g21750	Acyl-CoA N-acyltransferases-like protein	264.25	202.182	326.318	1.61398	0.690626	0.00560746	0.0396571
	CA08g07450	Detected protein of unknown function	1275.51	978.848	1572.17	1.60614	0.683598	1.90356e-05	0.000314577
	CA12g09930	Calmodulin-binding protein	1279.28	1072.68	1485.88	1.3852	0.470097	0.00468842	0.0341959
	CA05g05140	Receptor-like protein kinase 3	13.9911	0.493048	27.4892	55.7537	5.801	3.53612e-05	0.000547128
	CA06g06990	Ser-thr protein kinase	495.485	206.126	784.844	3.80759	1.92888	1.135e-19	1.22184e-17
	CA04g02660	Sphingosine kinase, putative	45.1625	22.7302	67.5947	2.97378	1.5723	0.000987675	0.00942338
	CA02g00170	Zinc finger protein, putative	89.4679	49.4486	129.487	2.61862	1.38881	8.8313e-05	0.00121634
	CA07g10700	LysM receptor-like kinase	267.442	182.909	351.975	1.92432	0.944345	0.000149053	0.00190464
	CA04g20140	Unknown protein	1460.17	1234.35	1685.99	1.36589	0.449843	0.00478829	0.0347799
	CA07g06620	AT1G30620 protein	77.908	39.0134	116.803	2.99391	1.58203	0.000133207	0.00173916
	CA02g19070	NC domain-containing family protein [Populus trichocarpa]	915.394	706.784	1124	1.59031	0.669305	7.53136e-05	0.00106099
	CA03g19630	PREDICTED: probable plastid-lipid-associated protein 14, chloroplastic-like [Solanum tuberosum]	430.063	329.495	530.632	1.61044	0.687454	0.0012003	0.0110815
	CA09g14280	Disease resistance protein RGH6	58.4154	5.65448	111.176	19.6616	4.29731	1.02994e-11	5.33002e-10
	CA08g15610	Peroxidase	188.176	58.6731	317.678	5.41438	2.4368	2.09802e-06	4.33705e-05
	CA05g03080	Mas-binding factor MBF2	282.81	218.727	346.893	1.58596	0.66536	0.00405165	0.0303668
	CA01g32090	Calmodulin binding protein, putative	105.612	41.36	169.865	4.10698	2.03808	1.52398e-09	5.82585e-08
	CA02g04010	AT1G30620 protein	189.767	139.446	240.087	1.72172	0.783855	0.00555478	0.039379
	CA06g13580	Double WRKY type transfactor	1571.32	254.776	2887.86	11.3349	3.5027	5.09046e-86	5.53212e-83
	CA08g12490	Detected protein of confused Function	1593.88	1305.97	1881.79	1.44092	0.526987	0.00081453	0.0079988
	CA09g04900	Protein kinase	185.719	108.534	262.904	2.42233	1.2764	1.78284e-05	0.000297169
	CA05g00420	Glucan endo-1,3-beta-D-glucosidase (Precursor)	167.245	26.3751	308.114	11.682	3.54622	8.83033e-18	8.5032e-16
	CA12g04100	Synaptotagmin, putative	54.5981	28.728	80.4683	2.80104	1.48596	0.000258372	0.00305047
	CA04g04410	PREDICTED: probable LRR receptor-like serine/threonine-protein kinase At3g47570-like [Solanum tuberosum]	8.42851	0	16.857	Inf	Inf	0.000516095	0.00546557
	CA01g24180	Hydroxymethylglutaryl-CoA lyase, putative	451.407	363.041	539.772	1.48681	0.572218	0.00468375	0.0341728
	CA07g02210	PREDICTED: apolipoprotein D-like isoform X1 [Solanum tuberosum]	54.2552	30.1323	78.3781	2.60114	1.37914	0.00180432	0.0155801
	CA04g19370	Nbs-lrr resistance protein	265.939	46.3717	485.507	10.4699	3.38817	2.41256e-28	4.30153e-26
	CA07g18450	Serine/threonine-protein kinase	33.2113	8.11972	58.3028	7.1804	2.84406	2.62035e-05	0.000419072
	CA12g21710	GAL83 protein	1459.37	1136.44	1782.29	1.5683	0.649205	6.82476e-05	0.000973467
	CA03g04850	PREDICTED: long-chain-alcohol oxidase FAO1-like isoform X1 [Solanum tuberosum]	294.581	179.77	409.392	2.27731	1.18733	0.00206011	0.0173619
	CA09g01510	Unknown protein	25.1501	6.98386	43.3163	6.20235	2.63281	0.00160121	0.0140929
	CA10g00890	ATP binding protein, putative	301.515	198.431	404.599	2.03899	1.02785	3.16163e-05	0.000495909
	CA09g03120	Glutathione S-transferase-like protein	159.29	14.8352	303.745	20.4747	4.35577	5.52787e-16	4.52176e-14
	CA07g09300	PREDICTED: dentin sialophosphoprotein-like [Solanum tuberosum]	767.109	610.49	923.728	1.51309	0.5975	0.00133948	0.0121453
	CA03g13780	Transporter, putative	181.942	136.375	227.509	1.66826	0.738341	0.00317682	0.0248633
	CA02g03320	Phytoalexin-deficient 4-1 protein	384.646	293.078	476.214	1.62487	0.700327	0.00406741	0.0304548
	CA02g27120	Unknown protein	25.3083	0	50.6167	Inf	Inf	1.97884e-09	7.40347e-08
	CA08g12790	Epoxide hydrolase	190.101	127.656	252.545	1.97832	0.984274	0.000277587	0.00324378
	CA09g00990	Unknown protein	254.467	202.001	306.932	1.51946	0.603558	0.00590005	0.0412099
	CA03g03310	Pirin1	55.9687	29.3334	82.6041	2.81604	1.49367	0.00398176	0.0299314
	CA12g17470	Hcr2-0A	221.337	156.347	286.327	1.83136	0.872912	0.000916104	0.00886149
	CA12g20630	PREDICTED: UDP-glucuronate 4-epimerase 6-like [Solanum tuberosum]	2010.4	550.668	3470.14	6.30169	2.65574	2.97918e-55	1.30752e-52
	CA12g17050	MRGH8	83.6273	52.4818	114.773	2.18691	1.12889	0.00110353	0.0103641
	CA05g01220	Leucine-rich repeat containing protein, putative	206.021	79.1564	332.885	4.2054	2.07224	1.76776e-11	8.78952e-10
	CA01g20040	Chitinase 1, putative	132.054	48.2379	215.87	4.47511	2.16192	0.000602735	0.00621159
	CA01g07010	Vacuolar protein sorting-associated protein 13A	1262.67	886.005	1639.33	1.85025	0.88772	5.05915e-08	1.45783e-06
	CA01g19830	Arginine decarboxylase	17227	12705.4	21748.6	1.71176	0.775481	1.00669e-08	3.29621e-07
	CA11g19100	Detected protein of unknown function	3602.15	2974.69	4229.61	1.42187	0.507785	0.000507664	0.00541269
	CA09g07820	Putative spermidine hydroxycinnamoyl transferase	210.921	68.6775	353.165	5.14237	2.36243	5.60272e-09	1.92279e-07
	CA06g00100	Detected protein of unknown function	365.449	252.124	478.774	1.89896	0.925213	1.86937e-05	0.000309823
	CA11g01790	Serine-threonine protein kinase, plant-type, putative	228.556	170.377	286.735	1.68295	0.75099	0.00583469	0.0408841
	CA08g03470	PREDICTED: putative ALA-interacting subunit 2-like isoform X1 [Solanum tuberosum]	275.594	88.7486	462.439	5.21067	2.38147	0.00444152	0.0327087
	CA04g11610	PREDICTED: leucine-rich repeat receptor-like tyrosine-protein kinase At2g41820-like [Solanum tuberosum]	1261.42	378.332	2144.52	5.66835	2.50293	5.05959e-47	1.80422e-44
	CA03g28490	PREDICTED: probable inactive poly [ADP-ribose] polymerase SRO5-like isoform X1 [Solanum tuberosum]	49.1015	12.1078	86.0951	7.11068	2.82999	0.00190406	0.0162629
	CA04g23420	Cinnamoyl-CoA reductase	926.341	729.927	1122.75	1.53818	0.62122	0.000295225	0.003408
	CA06g26420	Detected protein of unknown function	868.21	216.655	1519.77	7.01467	2.81038	2.80828e-20	3.2867e-18
	CA04g15690	Unknown protein	130.214	0	260.429	Inf	Inf	8.02107e-31	1.63444e-28
	CA07g13590	ATP binding protein, putative	6.94805	0	13.8961	Inf	Inf	0.00378745	0.0287071
	CA01g31740	PAE	5716.81	3672.72	7760.9	2.11312	1.07937	3.12718e-09	1.11863e-07
	CA06g19130	Abc transporter, putative	606.372	233.182	979.563	4.20086	2.07068	3.35889e-22	4.43101e-20
	CA05g17170	PREDICTED: F-box protein PP2-B10-like [Solanum tuberosum]	53.5335	1.4417	105.625	73.2644	6.19504	9.62804e-14	6.38753e-12
	CA03g35550	Protein phosphatase 2c, putative	1051.88	861.759	1242.01	1.44125	0.527321	0.00172627	0.0150312
	CA02g14120	PREDICTED: probable phosphatidylinositol 4-phosphate 5-kinase MSS4-like [Cicer arietinum]	172.828	101.132	244.525	2.41789	1.27375	2.65663e-05	0.000423983
	CA03g34480	PREDICTED: F-box/kelch-repeat protein At1g80440 [Vitis vinifera]	83.8179	40.2616	127.374	3.16366	1.6616	2.03333e-06	4.21478e-05
	CA02g00560	PREDICTED: probable mitochondrial chaperone BCS1-A-like [Solanum tuberosum]	314.189	12.3699	616.009	49.7988	5.63804	1.97948e-59	9.21955e-57
	CA03g28670	Detected protein of unknown function	749.865	317.587	1182.14	3.72226	1.89618	2.22903e-22	3.02981e-20
	CA11g16310	At2g27260/F12K2.16	290.886	156.341	425.431	2.72118	1.44423	7.91438e-10	3.17437e-08
	CA02g15520	NAC domain protein, IPR003441	70.7812	15.0287	126.534	8.41948	3.07373	3.00741e-11	1.47285e-09
	CA02g08870	PREDICTED: senescence-associated carboxylesterase 101-like [Solanum tuberosum]	1375.9	869.104	1882.7	2.16625	1.1152	2.17544e-11	1.07231e-09
	CA11g01740	Hydroxyproline-rich glycoprotein family protein isoform 4 [Theobroma cacao]	511.973	417.314	606.632	1.45366	0.539689	0.00650802	0.0445088
	CA11g19970	PREDICTED: glutaredoxin-C6-like [Solanum tuberosum]	236.148	34.8318	437.464	12.5593	3.65069	2.74846e-22	3.66814e-20
	CA02g25080	Putative peroxidase	430.483	48.4562	812.509	16.7679	4.06763	7.42984e-57	3.32478e-54
	CA04g21420	Detected protein of unknown function	246.902	180.169	313.634	1.74077	0.799729	0.000822139	0.00806658
	CA11g12710	PREDICTED: probable WRKY transcription factor 75-like [Citrus sinensis]	38.4603	7.93251	68.9881	8.69688	3.1205	4.25069e-05	0.000642446
	CA01g33650	Unknown protein	1402.36	1188.43	1616.29	1.36002	0.443631	0.00475414	0.0345538
	CA04g21000	Jasmonate O-methyltransferase, putative	21.2528	7.17107	35.3346	4.92738	2.30082	0.000885107	0.00859205
	CA01g02040	1-aminocyclopropane-1-carboxylate synthase	21.3748	4.3251	38.4244	8.88405	3.15122	9.70029e-05	0.00131695
	CA06g16740	PREDICTED: F-box/kelch-repeat protein At1g80440-like [Solanum tuberosum]	46.0714	23.2607	68.882	2.9613	1.56623	0.00235514	0.0193899
	CA08g12450	Transcription factor, putative	616.529	16.9634	1216.09	71.6891	6.16368	4.87386e-96	7.94508e-93
	CA03g05820	Hcr2-p3	7.48256	0.455606	14.5095	31.8466	4.99307	0.00415857	0.0309849
	CA10g07850	PREDICTED: tubby-like F-box protein 14-like isoform 1 [Solanum lycopersicum]	766.511	599.549	933.473	1.55696	0.638731	0.000289584	0.00335476
	CA06g26440	Detected protein of unknown function	46.3969	1.85987	90.9339	48.8927	5.61155	2.82128e-13	1.75922e-11
	CA09g07520	Malic enzyme	94.0485	24.9334	163.164	6.54398	2.71017	1.98178e-08	6.19563e-07
	CA06g07140	PREDICTED: protein EARLY FLOWERING 4-like [Solanum tuberosum]	140.456	86.1028	194.809	2.26252	1.17793	0.000983088	0.00938747
	CA10g14400	Avr9/Cf-9 rapidly elicited protein 137	26.6364	2.31547	50.9573	22.0073	4.45991	4.56374e-05	0.000683423
	CA03g31760	Ethylene responsive element	257.816	193.351	322.282	1.66683	0.737104	0.00420587	0.0312357
	CA05g07300	Protein binding protein, putative	234.172	157.633	310.711	1.97111	0.979009	0.000298587	0.00344333
	CA07g02220	Temperature-induced lipocalin [Theobroma cacao]	59.6999	37.8713	81.5285	2.15278	1.1062	0.00626698	0.0432753
	CA03g28780	Basic 7S globulin 2 small subunit, putative	20.9303	2.31547	39.5451	17.0786	4.09412	0.000213474	0.00259006
	CA08g08370	Cyclic nucleotide-gated calmodulin-binding ion channel	16.4617	1.85987	31.0635	16.702	4.06195	0.00071337	0.00717836
	CA08g09800	Ethylene-insensitive 3d	1223.2	744.438	1701.95	2.28623	1.19297	4.69486e-09	1.64334e-07
	CA07g10710	LysM receptor-like kinase	110.215	71.2614	149.168	2.09326	1.06575	0.00126421	0.0115592
	CA12g04400	Dicer-like 2 protein	14762.8	1424.15	28101.4	19.7321	4.30247	5.58661e-216	1.27498e-211
	CA03g00840	UDP-D-glucuronic acid 4-epimerase	4538.25	3401.95	5674.54	1.66802	0.73814	4.18005e-07	1.01486e-05
	CA08g07920	PREDICTED: BAG family molecular chaperone regulator 6-like [Solanum tuberosum]	708.658	573.967	843.349	1.46933	0.555162	0.00186364	0.0160135
	CA03g07690	Protein SSM1, putative	310.528	115.823	505.233	4.36211	2.12503	5.13902e-10	2.1363e-08
	CA08g07380	PREDICTED: ubiquitin-conjugating enzyme E2-23 kDa-like [Solanum tuberosum]	301.267	204.865	397.669	1.94112	0.956892	4.71535e-05	0.000703818
	CA03g28900	Detected protein of unknown function	73.0395	3.30157	142.777	43.2453	5.43447	4.85664e-16	4.01588e-14
	CA08g13630	Serine/threonine-protein kinase PBS1, putative	1904.33	886.774	2921.89	3.29497	1.72026	9.74439e-08	2.69233e-06
	CA11g00850	R2R3-MYB transcription factor	66.8745	21.5506	112.198	5.20626	2.38025	5.48301e-05	0.000804715
	CA03g35110	DNA binding protein homolog	336.554	201.913	471.194	2.33364	1.22258	8.70531e-10	3.4733e-08
	CA02g11240	PREDICTED: fruit bromelain-like [Solanum tuberosum]	468.149	105.276	831.023	7.89377	2.98071	3.68124e-11	1.78751e-09
	CA11g19770	CC-NBS-LRR type resistance protein (Fragment)	35.6996	11.2715	60.1277	5.33448	2.41535	1.52301e-05	0.000256896
	CA01g20100	PREDICTED: ras-related protein RGP1-like [Solanum tuberosum]	135.988	93.8793	178.097	1.89708	0.923781	0.00140832	0.0126488
	CA12g05090	PREDICTED: cytochrome P450 71D7-like [Solanum tuberosum]	28.9622	0	57.9245	Inf	Inf	2.04781e-07	5.2808e-06
	CA01g32440	Detected protein of unknown function	557.279	431.138	683.42	1.58515	0.664622	0.00600243	0.0417668
	CA01g03600	PREDICTED: protein FAM63B-like [Solanum tuberosum]	796.623	557.184	1036.06	1.85946	0.894883	1.30143e-06	2.81527e-05
	CA09g16010	Sugar transporter, putative	48.2551	23.4479	73.0623	3.11594	1.63967	0.00431907	0.0320032
	CA02g27200	FERONIA receptor-like kinase	274.375	183.477	365.273	1.99084	0.993375	0.000104223	0.00139999
	CA02g05780	AP2/ERF domain-containing transcription factor	33.8575	10.5101	57.205	5.44287	2.44437	7.10107e-05	0.00100972
	CA03g00800	Tm-2	282.995	58.6668	507.324	8.64756	3.11229	9.82776e-30	1.86908e-27
	CA06g10410	PREDICTED: 1-aminocyclopropane-1-carboxylate oxidase homolog 1 [Vitis vinifera]	107.465	27.9666	186.964	6.68528	2.74099	1.09565e-12	6.47794e-11
	CA08g08380	Cyclic nucleotide-gated calmodulin-binding ion channel	17.7625	4.3251	31.1999	7.21368	2.85074	0.00674737	0.0458163
	CA06g21900	PREDICTED: GDP-L-galactose phosphorylase 1-like [Fragaria vesca] subsp. vesca	6342.09	5360.97	7323.22	1.36603	0.449985	0.00112092	0.0104714
	CA10g01640	Mitochondrial chaperone BCS1	727.47	20.1152	1434.82	71.3302	6.15644	9.50517e-17	8.44074e-15
	CA06g20730	Tumor-related protein	133.137	93.8044	172.47	1.83861	0.878616	0.00179726	0.0155367
	CA04g16700	Serine/threonine-protein kinase	187.552	66.4058	308.698	4.64866	2.21681	7.94928e-11	3.74059e-09
	CA03g30710	Amidase-like protein	556.469	330.057	782.881	2.37196	1.24608	3.84425e-10	1.62169e-08
	CA11g04190	Beta-1,3-galactosyltransferase	786.601	633.77	939.433	1.48229	0.567831	0.00127262	0.0116221
	CA07g13050	Diacylglycerol kinase	477.087	345.928	608.246	1.7583	0.814182	5.15181e-05	0.000761987
	CA08g17020	Protein phosphatase 2c, putative	1053.95	594.182	1513.71	2.54756	1.34912	3.82466e-16	3.1973e-14
	CA11g00340	Receptor-like protein kinase	60.5754	0.455606	120.695	264.911	8.04937	2.5171e-15	1.95392e-13
	CA06g12530	Receptor protein kinase, putative	105.019	24.7024	185.336	7.50276	2.90742	8.42486e-12	4.42005e-10
	CA02g05190	PREDICTED: tubby-like F-box protein 5-like isoform X1 [Solanum tuberosum]	493.743	404.17	583.315	1.44324	0.529312	0.00644841	0.0442603
	CA06g26250	Probably inactive leucine-rich repeat receptor-like protein kinase	1378.55	861.877	1895.22	2.19894	1.13681	1.40878e-11	7.11309e-10
	CA04g18690	Detected protein of unknown function	261.445	175.595	347.295	1.97782	0.983912	0.00413739	0.0309213
	CA03g07870	RelA/SpoT-like protein	1180.73	867.363	1494.09	1.72257	0.784563	3.06246e-06	6.0652e-05
	CA02g02580	PREDICTED: ferric-chelate reductase 1-like [Glycine max]	9.80713	0.493048	19.1212	38.7817	5.2773	0.00277176	0.0221799
	CA12g01060	PREDICTED: early nodulin-like protein 2-like [Solanum lycopersicum]	986.591	600.26	1372.92	2.28721	1.19359	0.000733969	0.0073464
	CA01g16700	Dehydration-induced 19-like protein	101.497	53.8486	149.146	2.76973	1.46974	8.73128e-05	0.00120674
	CA04g02130	PREDICTED: probable LRR receptor-like serine/threonine-protein kinase At3g47570-like [Solanum tuberosum]	16.6185	0	33.237	Inf	Inf	2.98756e-06	5.94438e-05
	CA03g24610	AMP-activated protein kinase, gamma regulatory subunit, putative	375.989	123.362	628.616	5.09569	2.34928	1.11275e-19	1.20356e-17
	CA02g15070	At1g28280	747.814	529.137	966.491	1.82654	0.869115	1.5324e-06	3.27457e-05
	CA07g18400	Serine/threonine-protein kinase	11.5577	1.40426	21.7112	15.461	3.95056	0.000377659	0.0042167
	CA04g19140	Hydrolase, putative	165.951	107.429	224.472	2.0895	1.06316	0.000309924	0.00355431
	CA06g02290	PREDICTED: cytochrome b5-like [Solanum lycopersicum]	761.233	542.093	980.372	1.80849	0.854789	3.09933e-06	6.11876e-05
	CA11g13900	Receptor-like cytoplasmic protein kinase 1	89.0074	46.5589	131.456	2.82343	1.49745	5.19522e-05	0.000766917
	CA03g37000	Alanine aminotransferase	986.538	724.029	1249.05	1.72513	0.786708	4.26685e-06	8.20372e-05
	CA06g16230	Endosomal P24A protein, putative	2037.86	1730.99	2344.73	1.35456	0.437826	0.00466781	0.0341001
	CA09g18680	Nematode resistance-like protein	54.6922	20.5708	88.8135	4.31744	2.11018	0.00163436	0.0143335
	CA04g05240	Serine/threonine-protein kinase cx32, putative	682.889	518.021	847.758	1.63653	0.71064	0.000198927	0.00243689
	CA09g14310	Disease resistance protein RGH3	19.9506	0	39.9012	Inf	Inf	4.85623e-06	9.23419e-05
	CA04g06090	PREDICTED: abscisic acid 8'-hydroxylase 2-like [Citrus sinensis]	186.729	108.153	265.304	2.45305	1.29458	7.61675e-06	0.000139064
	CA07g07840	NIM1-like protein 2	568.589	204.666	932.513	4.55627	2.18785	2.66767e-07	6.72725e-06
	CA01g06190	Bax inhibitor 1	3307.22	1936.93	4677.51	2.41491	1.27197	1.83616e-17	1.73879e-15
	CA11g16800	CC-NBS-LRR type resistance protein (Fragment)	285.81	176.98	394.64	2.22985	1.15695	8.34655e-07	1.88226e-05
	CA03g21000	Nam-like protein 1	2106.45	1624.63	2588.27	1.59315	0.671879	0.00229664	0.0189782
	CA04g05700	Detected protein of unknown function	194.001	84.9232	303.078	3.56885	1.83546	5.16633e-10	2.13941e-08
	CA01g26260	DC1 domain containing protein	57.0218	2.39036	111.653	46.7099	5.54566	3.83897e-11	1.86015e-09
	CA01g27700	PREDICTED: non-structural maintenance of chromosomes element 4 homolog A-like [Solanum tuberosum]	41.5056	2.84596	80.1653	28.1681	4.81599	3.9146e-13	2.40806e-11
	CA04g21710	UDP-glucose glucosyltransferase	1482.76	1178.95	1786.58	1.51539	0.599692	0.000136725	0.00177494
	CA12g12030	Os02g0463700 [Oryza sativa] Japonica Group	113.452	72.8591	154.045	2.11429	1.08017	0.000625386	0.00640599
	CA09g03100	Glutathione S-transferase-like protein	237.144	0.911212	473.376	519.502	9.02098	5.1666e-05	0.000763185
	CA05g05950	PREDICTED: putative UPF0481 protein At3g02645-like [Solanum tuberosum]	130.365	76.3416	184.389	2.41532	1.27221	0.00138357	0.0124609
	CA12g05380	PREDICTED: acetylglutamate kinase, chloroplastic-like isoform X1 [Solanum tuberosum]	935.779	754.074	1117.48	1.48193	0.567476	0.000806557	0.00793074
	CA09g03130	PREDICTED: probable protein phosphatase 2C 38-like [Solanum lycopersicum]	227.287	156.085	298.489	1.91235	0.935346	0.000514314	0.00545431
	CA09g06250	Arogenate dehydrogenase 2	176.415	33.5462	319.285	9.51777	3.25062	2.36141e-17	2.19074e-15
	CA02g20370	Acyl:coa ligase acetate-coa synthetase-like protein	9.14035	0	18.2807	Inf	Inf	0.00579563	0.0406478
	CA02g24540	DNA binding protein, putative	11.3387	1.85987	20.8176	11.1931	3.48454	0.00625173	0.0432346
	CA06g19380	Galactosyltransferase, putative	441.586	293.821	589.352	2.00582	1.00419	4.06947e-06	7.85732e-05
	CA12g18330	Nitrate transporter, putative	351.137	150.355	551.919	3.67076	1.87608	4.83937e-12	2.62337e-10
	CA03g32070	PREDICTED: probable WRKY transcription factor 40-like [Solanum tuberosum]	147.757	7.66411	287.85	37.5582	5.23106	9.00448e-25	1.39796e-22
	CA01g11900	PREDICTED: transmembrane epididymal protein 1-like [Solanum tuberosum]	10.4515	0.948654	19.9543	21.0343	4.39467	0.00340444	0.0263198
	CA10g04150	Detected protein of unknown function	267.175	203.549	330.801	1.62517	0.700592	0.00621291	0.0430191
	CA02g18940	Receptor serine/threonine kinase, putative	11.4088	0.493048	22.3246	45.2788	5.50076	0.00076963	0.00764671
	CA04g18060	Unknown protein	2308.37	1782.52	2834.22	1.59	0.669031	7.8219e-06	0.000142581
	CA12g22380	Hcr2-p5	13.1809	0.493048	25.8687	52.4669	5.71334	0.00033307	0.00376863
	CA07g16930	B-cell lymphoma 6 protein, putative [Theobroma cacao]	11.7189	0	23.4379	Inf	Inf	0.0019039	0.0162629
	CA03g21700	PREDICTED: inositol-tetrakisphosphate 1-kinase 1-like [Solanum lycopersicum]	98.7846	20.0404	177.529	8.85856	3.14707	0.000119853	0.00158475
	CA11g17210	CC-NBS-LRR type resistance protein (Fragment)	46.8604	21.4009	72.3199	3.3793	1.75672	0.000274206	0.00321084
	CA07g16140	9-cis-epoxycarotenoid dioxygenase (Fragment)	94.8192	55.3278	134.311	2.42755	1.2795	0.000656878	0.00668358
	CA11g17970	4-coumarate-coa ligase	585.643	423.049	748.236	1.76867	0.822667	0.00027155	0.00318628
	CA03g14200	PREDICTED: myb-related protein 315-like [Solanum lycopersicum]	27.171	6.0352	48.3069	8.00418	3.00075	0.00578525	0.0406249
	CA08g12390	Detected protein of unknown function	158.997	5.72936	312.264	54.5024	5.76825	4.76202e-31	9.97054e-29
	CA02g18540	Putative WRKY1a transcription factor	182.545	25.9569	339.133	13.0652	3.70766	7.86809e-22	1.02609e-19
	CA02g00310	AGO2A	2754.71	1431.02	4078.41	2.85	1.51096	1.46833e-23	2.14809e-21
	CA02g24380	DNA binding protein, putative	154.212	80.5295	227.895	2.82996	1.50078	2.26554e-06	4.6413e-05
	CA12g04950	NAC	1157.99	767.529	1548.45	2.01745	1.01253	5.29891e-10	2.18288e-08
	CA03g17290	Detected protein of unknown function	281.266	210.732	351.801	1.66942	0.739346	0.00626071	0.0432583
	CA02g16900	Monosaccharide transporter 2	981.531	488.207	1474.85	3.02096	1.59501	3.48445e-17	3.20654e-15
	CA01g11400	Peroxidase	12.9457	0	25.8915	Inf	Inf	0.00061778	0.00633378
	CA06g15840	Auxin-regulated dual specificity cytosolic kinase	211.667	15.9399	407.394	25.5581	4.67571	2.02716e-18	2.08395e-16
	CA07g02140	CBL-interacting protein kinase 6	3170.56	2610.43	3730.69	1.42914	0.515152	0.000491941	0.00527093
	CA11g08150	Partially similar to pantothenate kinase family protein	322.344	195.735	448.953	2.29368	1.19766	1.55362e-06	3.31063e-05
	CA02g00320	Cinnamyl alcohol dehydrogenase-like protein	92.8198	32.404	153.236	4.72891	2.24151	1.39581e-06	2.99673e-05
	CA04g08590	PREDICTED: filament-like plant protein 3-like isoform X1 [Solanum tuberosum]	303.917	240.44	367.393	1.528	0.611647	0.00622926	0.0431192
	CA02g00340	Zinc finger protein, putative	735.972	599.568	872.376	1.45501	0.541026	0.00217577	0.0181937
	CA01g27310	ATP binding protein, putative	205.784	132.2	279.368	2.11322	1.07944	0.000277582	0.00324378
	CA08g13810	Leucine-rich repeat-containing protein, putative	183.799	108.04	259.557	2.40241	1.26448	1.25209e-05	0.000216957
	CA01g01870	ethylene-responsive transcription factor ERF118 [Arabidopsis thaliana]	60.0788	25.2329	94.9247	3.76194	1.91148	3.25607e-06	6.38402e-05
	CA10g05690	Detected protein of unknown function	570.902	436.618	705.185	1.61511	0.69163	0.000764405	0.00760473
	CA09g11270	DNA binding protein	212.348	126.67	298.027	2.35277	1.23436	6.09743e-07	1.42141e-05
	CA07g12240	Glutamate receptor	398.757	312.887	484.627	1.54889	0.631231	0.00387714	0.0292993
	CA11g08700	F-box and wd40 domain protein, putative	203.846	119.911	287.781	2.39995	1.263	1.24155e-06	2.70368e-05
	CA06g02450	NBS-LRR resistance protein-like protein	350.219	246.656	453.783	1.83974	0.8795	1.48636e-05	0.000252018
	CA04g13970	Receptor serine-threonine protein kinase, putative	127.77	80.7916	174.749	2.16296	1.11301	0.00064894	0.00661461
	CA11g04780	Putative sterol desaturase	195.806	100.37	291.242	2.90168	1.53689	2.06332e-07	5.30881e-06
	CA12g09850	Ascorbate oxidase	623.052	234.667	1011.44	4.3101	2.10772	5.89386e-26	9.74707e-24
	CA04g08710	Oxysterol-binding protein, putative	669.186	510.357	828.015	1.62242	0.698149	0.000178062	0.00222426
	CA02g11010	Splicing factor, arginine/serine-rich, putative	1835.7	1561.37	2110.04	1.35141	0.434461	0.00507685	0.0365847
	CA02g30090	PREDICTED: NAC domain-containing protein 8 [Vitis vinifera]	564.624	86.4461	1042.8	12.063	3.59252	1.26299e-62	7.03023e-60
	CA12g16510	PREDICTED: probable serine/threonine-protein kinase At1g09600-like [Solanum lycopersicum]	334.928	249.733	420.123	1.68229	0.750423	0.00108816	0.0102408
	CA04g23470	Detected protein of unknown function	149.12	59.1224	239.118	4.04446	2.01595	3.30862e-09	1.17799e-07
	CA03g17210	Detected protein of unknown function	41.4526	2.31547	80.5898	34.8049	5.12122	1.25514e-06	2.72548e-05
	CA12g07230	F-box family protein	628.819	301.316	956.321	3.17381	1.66622	1.31555e-10	5.94526e-09
	CA06g00470	Unknown protein	103.203	15.2533	191.153	12.5319	3.64753	2.35457e-16	1.99762e-14
	CA09g01260	PREDICTED: LRR receptor-like serine/threonine-protein kinase GSO2-like [Solanum tuberosum]	92.8727	13.7368	172.009	12.5218	3.64637	1.08857e-15	8.717e-14
	CA02g30680	Adenylate kinase family-like protein	67.7313	29.6329	105.83	3.57136	1.83647	0.000204143	0.00249275
	CA03g29590	Dimethylaniline monooxygenase, putative	303.663	208.067	399.259	1.9189	0.940276	2.4237e-05	0.000390916
	CA07g18510	Detected protein of unknown function	208.122	139.92	276.323	1.97486	0.98175	0.00117865	0.0109125
	CA04g22890	Polyol transporter	851.19	651.363	1051.02	1.61357	0.690253	0.000137614	0.00178546
	CA08g16870	Zinc-finger DNA binding protein	14.7995	1.85987	27.7392	14.9146	3.89865	0.000935703	0.009018
	CA12g14910	Triacylglycerol lipase, putative [Theobroma cacao]	105.377	4.70583	206.047	43.7856	5.45238	1.59444e-38	4.23119e-36
	CA10g18670	Detected protein of unknown function	222.197	42.0529	402.342	9.56752	3.25814	2.5265e-06	5.11623e-05
	CA04g02040	PREDICTED: LRR receptor-like serine/threonine-protein kinase GSO2-like [Solanum tuberosum]	24.2747	0	48.5493	Inf	Inf	1.27085e-06	2.75436e-05
	CA02g02140	PREDICTED: SRSF protein kinase 1-like isoform X1 [Solanum tuberosum]	328.094	213.347	442.841	2.07568	1.05358	2.66351e-06	5.34624e-05
	CA10g00320	Serine/threonine-protein kinase	41.8911	18.8607	64.9214	3.44214	1.78331	0.00121879	0.0112113
	CA07g11500	Aspartic proteinase, putative	14264.4	6266.41	22262.3	3.55264	1.82889	2.7508e-42	8.15309e-40
	CA04g17290	Transcription factor HBP-1b, putative	7.65989	0	15.3198	Inf	Inf	0.00612987	0.0425733
	CA03g34260	Serine/threonine-protein kinase	20.4632	1.4417	39.4846	27.3875	4.77545	6.67981e-05	0.000954582
	CA12g07980	Wall-associated kinase, putative	142.168	68.3531	215.983	3.15981	1.65984	0.00181036	0.0156204
	CA12g10670	Sulfate transporter 2	736.482	455.56	1017.4	2.2333	1.15918	1.69947e-09	6.44275e-08
	CA12g15720	Protein kinase-related protein	322.247	226.953	417.54	1.83977	0.879522	0.000515047	0.00545701
	CA07g13240	Endochitinase (Precursor)	1609.7	292.872	2926.53	9.99252	3.32085	3.53005e-89	4.73898e-86
	CA09g03230	PREDICTED: pathogenesis-related leaf protein 4-like [Solanum tuberosum]	1002.02	671.004	1333.03	1.98661	0.990312	3.06692e-08	9.27064e-07
	CA12g19460	PREDICTED: ankyrin repeat-containing protein At5g02620-like [Solanum lycopersicum]	2809.37	2317.49	3301.24	1.42449	0.510443	0.000814891	0.0079989
	CA12g04540	PREDICTED: putative pre-mRNA-splicing factor ATP-dependent RNA helicase DHX16-like [Solanum lycopersicum]	259.477	5.5796	513.374	92.0092	6.52371	8.70012e-11	4.06041e-09
	CA12g00690	Unknown protein	239.764	176.443	303.085	1.71775	0.780519	0.00162838	0.0142934
	CA03g17020	PREDICTED: endoplasmic oxidoreductin-1-like [Solanum lycopersicum]	109.323	79.7618	138.885	1.74124	0.800118	0.00596066	0.0415625
	CA04g12160	PREDICTED: putative F-box protein At3g10430-like isoform 1 [Solanum lycopersicum]	885.82	703.19	1068.45	1.51943	0.603534	0.00048284	0.00518071
	CA02g24300	Unknown protein	25.7148	4.74327	46.6863	9.84265	3.29905	9.22825e-07	2.0668e-05
	CA03g29960	Detected protein of unknown function	40.875	0.986095	80.7638	81.9026	6.35584	0.00137264	0.0123768
	CA03g28250	PREDICTED: UDP-glycosyltransferase 90A1-like [Solanum tuberosum]	203.261	118.688	287.834	2.42514	1.27807	0.000323599	0.00368154
	CA11g11890	ENTH/VHS family protein [Theobroma cacao]	37.9473	13.1314	62.7633	4.77964	2.2569	0.000135829	0.00176833
	CA05g08120	PREDICTED: protein PLANT CADMIUM RESISTANCE 2 [Vitis vinifera]	217.45	115.087	319.814	2.7789	1.47451	4.57421e-07	1.10119e-05
	CA03g29040	JHL10I11.11 protein	33.4886	1.40426	65.573	46.6958	5.54522	5.10304e-07	1.20936e-05
	CA03g15910	PREDICTED: 21 kDa protein-like [Solanum tuberosum]	1144.52	928.719	1360.32	1.46473	0.550632	0.000986008	0.0094114
	CA05g08160	Forms aploid and binucleate cells 1c, putative isoform 3 [Theobroma cacao]	409.5	326.225	492.775	1.51054	0.595065	0.00394456	0.0297105
	CA03g23120	Cyclic nucleotide-gated ion channel, putative	505.773	225.78	785.767	3.48024	1.79919	1.6627e-16	1.43735e-14
	CA06g11310	Nam-like protein 10	175.748	44.5556	306.941	6.88895	2.78428	1.47157e-06	3.14752e-05
	CA01g08340	Plant viral-response family protein	188.298	123.93	252.666	2.03877	1.0277	0.000255236	0.00302283
	CA01g29590	Mgatp-energized glutathione s-conjugate pump, putative	2987.24	2364.42	3610.06	1.52683	0.610538	6.13238e-05	0.000888027
	CA08g17990	Beta-glucanase, putative	38.5969	20.5645	56.6292	2.75373	1.46139	0.00489091	0.035435
	CA03g08730	Chaperone DnaJ-domain containing protein	68.5403	42.8829	94.1978	2.19663	1.13529	0.00121449	0.0111853
	CA09g05390	Detected protein of unknown function	135.26	97.8674	172.652	1.76414	0.818965	0.00746438	0.0497076
	CA07g12400	Lysine-ketoglutarate reductase/saccharopine dehydrogenase	160.929	92.706	229.152	2.47182	1.30557	2.32932e-05	0.000376752
	CA07g07130	PREDICTED: OTU domain-containing protein DDB_G0284757-like [Solanum lycopersicum]	222.11	160.098	284.123	1.77468	0.827562	0.00132134	0.0120286
	CA12g22650	PREDICTED: protein ECERIFERUM 1-like [Solanum tuberosum]	32.6406	1.93475	63.3465	32.7414	5.03305	8.20653e-07	1.85435e-05
	CA05g08150	kinase family protein [Populus trichocarpa]	207.473	141.206	273.741	1.93859	0.95501	0.000131061	0.00171408
	CA05g04220	S-adenosylmethionine decarboxylase proenzyme (Fragment)	346.645	283.46	409.831	1.44581	0.531882	0.00547788	0.0388974
	CA06g19490	EDS1	692.175	184.145	1200.2	6.51772	2.70437	2.13692e-22	2.93788e-20
	CA07g12020	Syntaxin-132	48.0174	24.896	71.1388	2.85744	1.51472	0.00388982	0.0293563
	CA12g01710	PREDICTED: UPF0678 fatty acid-binding protein-like protein At1g79260-like [Solanum lycopersicum]	537.801	229.244	846.358	3.69196	1.88439	4.38538e-18	4.33261e-16
	CA11g13550	PREDICTED: zinc finger protein ZAT11-like [Solanum tuberosum]	15.138	0	30.2761	Inf	Inf	1.07946e-05	0.00019053
	CA02g29190	mRNA, 1290 bp sequence	164.232	106.929	221.534	2.07178	1.05087	0.00031556	0.00360265
	CA09g09850	Alternative oxidase	267.994	42.1964	493.792	11.7022	3.54871	4.51233e-30	8.87763e-28
	CA12g18500	Vacuolar processing enzyme-1b	2347.86	1868.57	2827.14	1.513	0.597407	0.00041494	0.00454622
	CA10g15690	Carbonic anhydrase, putative	45.0353	14.3047	75.7658	5.29657	2.40506	1.86541e-05	0.000309393
	CA03g02340	Detected protein of unknown function	151.725	60.8699	242.579	3.98521	1.99465	1.06572e-08	3.46961e-07
	CA02g06150	Jasmonate O-methyltransferase, putative	40.5482	17.0383	64.0581	3.75964	1.9106	0.000253703	0.00301249
	CA06g07310	Detected protein of unknown function	80.541	50.4284	110.654	2.19427	1.13374	0.00518881	0.0372738
	CA12g11230	PREDICTED: tetraspanin-6-like [Solanum tuberosum]	318.275	173.46	463.09	2.66972	1.41669	4.06563e-10	1.71191e-08
	CA03g21730	Plasma membrane isoform 1 [Theobroma cacao]	917.033	579.802	1254.26	2.16326	1.11321	2.16377e-10	9.51476e-09
	CA01g22250	PREDICTED: U-box domain-containing protein 44-like [Solanum tuberosum]	60.6368	33.2778	87.9958	2.64428	1.40288	0.00296181	0.023381
	CA02g30960	PREDICTED: probable WRKY transcription factor 45-like [Solanum tuberosum]	42.8281	0	85.6562	Inf	Inf	2.36241e-10	1.03483e-08
	CA03g11650	DNA binding protein, putative	43.7776	25.8446	61.7105	2.38775	1.25565	0.0017549	0.0152282
	CA03g16180	(S)-N-methylcoclaurine 3'-hydroxylase isozyme, putative	147.449	93.9167	200.982	2.14	1.09761	0.000222083	0.00269022
	CA10g11170	Ammonium transporter	135.571	27.0554	244.087	9.02175	3.17341	6.27591e-14	4.27549e-12
	CA11g16960	CC-NBS-LRR type resistance protein (Fragment)	104.367	60.6326	148.101	2.44259	1.28841	0.00207464	0.0174711

## Sheet: 14D_MOCK.vs.7D_MOCK.SIGS.POSL2F
	Gene ID	Gene Description	Base mean	Base mean A	Base mean B	FC	log2 FC	p value	p adj
	CA07g17090	CYP72A57	84.243	33.4776	135.008	4.0328	2.01178	3.18082e-09	1.3563e-07
	CA10g14810	Subtilase	294.655	223.691	365.619	1.63448	0.708833	0.00250016	0.0243236
	CA09g11730	Ubiquitin activating enzyme E1	2940.4	2541.76	3339.04	1.31367	0.393607	0.00119963	0.0132551
	CA01g02110	Aspartate carbamoyltransferase	370.782	289.75	451.815	1.55933	0.640925	0.000436483	0.00570743
	CA06g19230	Hypersensitive-induced reaction protein	871.924	687.947	1055.9	1.53486	0.618107	4.80953e-06	0.000111571
	CA04g21440	GTP-binding protein hflx, putative	457.448	301.722	613.174	2.03225	1.02308	4.33353e-09	1.81328e-07
	CA07g01510	DNA-directed RNA polymerase	758.516	413.305	1103.73	2.67049	1.41711	3.98513e-16	4.289e-14
	CA10g05550	Pseudo-response regulator 9	834.233	713.932	954.533	1.33701	0.419008	0.00330794	0.0304168
	CA10g19950	IAA-amino acid hydrolase (Fragment)	84.7322	57.0987	112.366	1.96792	0.97667	0.00276707	0.0264491
	CA11g00840	Glutaminyl-tRNA synthetase, putative	906.851	728.642	1085.06	1.48915	0.574493	5.95089e-05	0.0010216
	CA08g14540	UDP-glucose glycoprotein:glucosyltransferase, putative	360.533	274.144	446.922	1.63025	0.705091	0.00115104	0.0128451
	CA04g16210	Argininosuccinate lyase	517.106	344.384	689.827	2.00308	1.00222	2.06065e-09	9.09857e-08
	CA10g01030	Detected protein of unknown function	172.265	112.778	231.753	2.05494	1.0391	1.52312e-05	0.000309969
	CA02g20570	Unknown protein	57.4164	28.6489	86.184	3.00829	1.58894	2.933e-05	0.00054443
	CA05g01470	Tropinone reductase-like 3	52.435	31.4118	73.4582	2.33855	1.22562	0.00157071	0.0165936
	CA02g19780	Protein transport protein Sec24A, putative	681.861	544.678	819.044	1.50372	0.588539	0.000164162	0.0024598
	CA03g28700	Unknown protein	1018.21	748.579	1287.84	1.72037	0.782721	2.8178e-08	1.03239e-06
	CA07g13650	Beta-expansin 3, putative	168.374	95.8279	240.921	2.5141	1.33004	6.07443e-07	1.71047e-05
	CA11g16560	Protein phosphatase 1 regulatory subunit SDS22, putative	249.112	181.874	316.351	1.7394	0.798587	0.000107697	0.0017026
	CA04g11020	121F-specific p53 inducible RNA	232.488	159.996	304.98	1.90617	0.93068	1.82886e-05	0.000361988
	CA11g19620	Putative spindle disassembly related protein CDC48	4072.97	3151.6	4994.34	1.5847	0.664211	2.12324e-08	7.92181e-07
	CA01g05150	Detected protein of unknown function	80.8884	52.3695	109.407	2.08914	1.06291	3.90748e-05	0.000703724
	CA03g14100	PREDICTED: clathrin heavy chain 1-like [Solanum tuberosum]	2742.43	2301.17	3183.69	1.38351	0.468332	0.000115883	0.00180401
	CA06g15000	Putative Sas10/Utp3 family protein, identical	486.508	403.399	569.617	1.41204	0.497783	0.00304581	0.0284335
	CA04g16190	Chromosome-associated kinesin KIF4A, putative	1413.58	1167.11	1660.04	1.42235	0.508274	0.000140644	0.0021389
	CA09g10460	PREDICTED: putative late blight resistance protein homolog R1B-16-like [Solanum tuberosum]	176.335	76.5626	276.108	3.60631	1.85052	6.44922e-09	2.61544e-07
	CA09g17870	Hemolysin III-related family protein (Fragment)	88.2068	60.2596	116.154	1.92756	0.946774	0.00160027	0.0168423
	CA03g29760	SNF1-related protein kinase	757.09	646.38	867.8	1.34255	0.42498	0.00414172	0.0363167
	CA03g04090	Aldo/keto reductase AKR	119.696	89.73	149.663	1.66792	0.738052	0.00243989	0.0238408
	CA01g02860	Detected protein of unknown function	178.786	121.814	235.759	1.93541	0.952638	4.03352e-05	0.000725256
	CA04g15050	Delta-6-desaturase	1597.41	1105.28	2089.54	1.8905	0.918769	3.5387e-12	2.30954e-10
	CA07g19510	Pectinesterase	1162.61	519.19	1806.03	3.47856	1.79849	2.79412e-29	9.3357e-27
	CA03g28260	Glycosyltransferase UGT90A7	59.9939	32.9052	87.0826	2.64647	1.40407	0.000180425	0.00266777
	CA06g22880	Detected protein of unknown function	2523.42	1606.78	3440.05	2.14097	1.09826	1.09167e-15	1.10081e-13
	CA04g04240	Auxin response factor 8	9182.49	6126.53	12238.4	1.99762	0.998279	3.41862e-18	4.52836e-16
	CA01g00810	Cellulose synthase-like protein CslG	630.479	186.976	1073.98	5.74395	2.52204	8.80868e-26	2.3199e-23
	CA10g13260	Cytohesin 1, 2, 3, putative	43.2587	26.334	60.1833	2.28539	1.19244	0.0048058	0.0408594
	CA08g02520	Chromatin remodeling complex subunit (Fragment)	678.768	559.462	798.074	1.4265	0.512483	0.000768156	0.00924513
	CA02g15080	Smg-7, putative	629.386	529.744	729.028	1.37619	0.460681	0.00291095	0.027484
	CA06g15690	26S protease regulatory subunit, putative	4156.47	3642.37	4670.58	1.28229	0.358725	0.00249894	0.0243223
	CA03g09260	Elongation factor Tu	652.183	463.31	841.056	1.81532	0.860224	2.27284e-07	6.96982e-06
	CA01g01800	Translation initiation factor IF-2	586.824	479.116	694.533	1.44961	0.535669	0.000645524	0.00791819
	CA12g00060	2-oxoisovalerate dehydrogenase subunit alpha	58.4214	22.277	94.5658	4.24501	2.08577	1.48587e-07	4.71143e-06
	CA02g12090	Starch synthase IV	238.67	155.465	321.875	2.07039	1.04991	5.34911e-07	1.52542e-05
	CA11g18030	PREDICTED: T-complex protein 1 subunit beta-like [Solanum lycopersicum]	3828.05	3291.19	4364.92	1.32624	0.407347	0.000647426	0.00793717
	CA09g01410	Type 2 histone deacetylase b	4628.19	4080.96	5175.42	1.26819	0.342768	0.00446665	0.0385249
	CA03g06390	MAR-binding protein	3581.93	2659.22	4504.64	1.69397	0.76041	8.2933e-08	2.7876e-06
	CA12g20080	Always early, putative	105.368	65.9596	144.776	2.19492	1.13417	0.000234944	0.00332666
	CA06g21280	Heat stress transcription factor A-1	240.079	173.287	306.871	1.77088	0.824467	5.241e-05	0.000920196
	CA07g06210	PREDICTED: MLP-like protein 34-like [Solanum tuberosum]	176.02	127.215	224.825	1.76728	0.821533	0.000290623	0.00402592
	CA08g08580	Detected protein of unknown function	121.897	40.7456	203.049	4.98334	2.31711	1.49149e-15	1.47086e-13
	CA02g28230	Structural maintenance of chromosomes protein	2331.6	1740.69	2922.52	1.67894	0.747555	2.72572e-09	1.18023e-07
	CA05g05510	SNKR2GH2 protein	205.758	157.183	254.333	1.61807	0.694277	0.002551	0.0247422
	CA04g03570	PREDICTED: polyadenylate-binding protein RBP45-like [Solanum tuberosum]	1061.12	875.422	1246.81	1.42424	0.510193	0.000321579	0.00440567
	CA04g18780	Protein CYPRO4, putative	929.589	761.448	1097.73	1.44163	0.527705	0.000309622	0.00426011
	CA04g23330	Detected protein of confused Function	981.151	742.133	1220.17	1.64414	0.71733	4.16222e-07	1.21007e-05
	CA08g18310	PREDICTED: phospholipase A-2-activating protein-like [Solanum lycopersicum]	433.185	356.282	510.089	1.4317	0.517729	0.00274435	0.0262543
	CA08g09830	p-type ATPase transporter (Fragment)	438.809	355.958	521.66	1.46551	0.551401	0.00154052	0.0163364
	CA08g08740	DNA-directed RNA polymerase	3943.95	3376.01	4511.89	1.33645	0.418411	0.000385463	0.00513809
	CA08g06450	Transcription elongation factor A protein	677.679	578.154	777.204	1.34428	0.426838	0.00459985	0.0394379
	CA03g32520	Prli-interacting factor l, putative	805.058	542.462	1067.65	1.96816	0.976851	5.41539e-11	3.00071e-09
	CA02g15500	Detected protein of unknown function	12.8447	3.90778	21.7816	5.57391	2.47869	0.00305609	0.0285176
	CA10g12300	UDP-glucoronosyl/UDP-glucosyl transferase family protein	338.483	200.692	476.274	2.37317	1.24681	1.29552e-12	8.9511e-11
	CA12g17210	Lrr receptor protein kinase, putative	294.502	211.096	377.908	1.79022	0.840138	0.000114324	0.00178844
	CA01g34260	CDPK1	582.782	415.421	750.142	1.80574	0.852588	1.10742e-07	3.61382e-06
	CA12g19280	Tetratricopeptide repeat-like superfamily protein [Theobroma cacao]	70.3298	36.7632	103.896	2.82609	1.49881	1.79234e-05	0.000357287
	CA11g01500	Transcription factor HBP-1b(C1), putative	132.311	86.3697	178.253	2.06384	1.04533	0.00109027	0.0123183
	CA07g19760	Ubiquitin-activating enzyme E1, putative	438.011	340.6	535.421	1.57199	0.652594	0.000176572	0.00262118
	CA03g31490	Flavonol synthase/flavanone 3-hydroxylase, putative	949.916	403.199	1496.63	3.71189	1.89216	1.19248e-24	2.90163e-22
	CA08g05690	Nucleolar essential protein, putative	841.294	722.545	960.044	1.3287	0.410014	0.00517932	0.0435226
	CA02g04990	Dead box ATP-dependent RNA helicase, putative	803.316	647.051	959.582	1.48301	0.568526	0.000111451	0.00174962
	CA01g00820	Auxin response factor 9	814.188	569.716	1058.66	1.85822	0.893925	0.000134574	0.00205496
	CA12g20670	PREDICTED: RPM1-interacting protein 4-like [Solanum tuberosum]	357.151	243.752	470.551	1.93045	0.948939	3.9484e-07	1.1524e-05
	CA07g04950	Short-chain alcohol dehydrogenase	936.891	807.62	1066.16	1.32013	0.400677	0.00439817	0.0380585
	CA10g20700	BHLH transcription factor PTF1	1881.45	1616.11	2146.78	1.32837	0.409653	0.0012193	0.0134195
	CA04g23490	B2-type cyclin dependent kinase	2888.66	2353.69	3423.63	1.45458	0.540605	9.56711e-06	0.000206169
	CA03g14400	PREDICTED: protein TIC 20-v, chloroplastic-like [Solanum lycopersicum]	272.86	181.924	363.796	1.99972	0.999797	2.48927e-06	6.17275e-05
	CA03g01790	PREDICTED: pleiotropic drug resistance protein 1-like [Solanum lycopersicum]	808.405	474.386	1142.42	2.40821	1.26796	9.52024e-21	1.57867e-18
	CA03g35280	Inter-alpha-trypsin inhibitor heavy chain, putative	270.824	191.507	350.141	1.82835	0.870539	0.000151506	0.00228391
	CA02g18890	PREDICTED: serine/arginine repetitive matrix protein 3-like, partial [Solanum tuberosum]	593.581	495.792	691.369	1.39447	0.479721	0.00298533	0.0280326
	CA10g08010	Multidrug resistance pump, putative	75.4231	50.9756	99.8707	1.95919	0.970256	0.000443227	0.00575193
	CA10g19800	Condensin, putative	1433.59	1020.86	1846.33	1.80861	0.854881	2.76979e-10	1.38403e-08
	CA01g05940	Palmitoyl-protein thioesterase-like	57.8217	28.7981	86.8454	3.01566	1.59248	0.00281958	0.0268074
	CA05g03770	PREDICTED: MATE efflux family protein 6-like [Solanum lycopersicum]	34.1222	2.93705	65.3073	22.2357	4.47481	3.54665e-15	3.35001e-13
	CA05g03230	Aspartyl-tRNA synthetase	715.492	598.49	832.493	1.39099	0.476112	0.00153959	0.0163342
	CA01g08950	Detected protein of unknown function	3024.1	2020.28	4027.92	1.99374	0.99548	2.14122e-14	1.82952e-12
	CA06g07870	Xanthine/uracil permease family protein	47.6746	26.135	69.2143	2.64834	1.40509	0.00138991	0.0150094
	CA04g04180	AMP dependent ligase, putative	82.8433	36.7135	128.973	3.51296	1.81269	1.05952e-07	3.47083e-06
	CA02g11330	Epoxide hydrolase	317.219	188.221	446.217	2.3707	1.24531	9.07419e-11	4.89481e-09
	CA02g07930	Detected protein of unknown function	640.586	516.576	764.597	1.48012	0.565718	0.00131098	0.0142464
	CA09g04670	Detected protein of unknown function	72.5253	50.1789	94.8717	1.89067	0.918896	0.00535027	0.0447074
	CA01g04390	Leucine rich repeat receptor kinase, putative	568.375	458.83	677.92	1.4775	0.563156	0.00121133	0.0133514
	CA02g11800	Pentatricopeptide repeat-containing protein, putative	69.6294	46.0224	93.2365	2.02589	1.01856	0.00150835	0.0160688
	CA07g14520	Cell division protein ftsH, putative	1545.86	994.572	2097.16	2.1086	1.07629	3.47226e-16	3.75508e-14
	CA10g12980	PREDICTED: protein LURP-one-related 15-like [Glycine max]	121.389	78.2305	164.548	2.10337	1.0727	8.47247e-05	0.00139459
	CA09g00970	FtsZ protein	407.691	282.606	532.775	1.88522	0.914735	2.92678e-07	8.75922e-06
	CA02g24460	Detected protein of unknown function	236.758	150.761	322.754	2.14083	1.09817	2.46655e-06	6.12832e-05
	CA02g18070	Cytochrome P450	815.348	616.759	1013.94	1.64397	0.717187	6.28324e-06	0.000142221
	CA12g02850	Detected protein of unknown function	605.239	485.114	725.364	1.49525	0.580383	0.000450115	0.00582107
	CA08g17720	ATP binding protein, putative	2213.97	1876.81	2551.13	1.35929	0.44285	0.00457135	0.0392596
	CA02g28370	Electron transporter, putative	226.578	180.356	272.8	1.51257	0.596998	0.00272957	0.0261352
	CA09g16730	Detected protein of unknown function	710.819	599.934	821.703	1.36965	0.453812	0.00280606	0.0267499
	CA04g20830	Unknown protein	252.469	34.1246	470.814	13.7969	3.78627	2.67143e-22	5.43661e-20
	CA12g14180	ADH1 (Fragment)	248.45	21.3311	475.568	22.2946	4.47862	3.98206e-64	8.10386e-61
	CA05g02690	ATP binding protein, putative	664.401	527.527	801.276	1.51893	0.603054	7.08162e-05	0.00119105
	CA12g00260	Cleft lip and palate transmembrane protein CLPTM1	1781.76	1463.01	2100.51	1.43575	0.521802	4.64003e-05	0.000822421
	CA06g17620	ATP binding protein, putative	1348.94	1125.17	1572.7	1.39774	0.483099	0.000400335	0.00530919
	CA07g15940	Small heat-shock protein, putative	128.197	12.1465	244.247	20.1084	4.32973	1.1067e-36	5.38576e-34
	CA03g26970	Pantothenate kinase, putative	395.249	301.473	489.025	1.62212	0.697881	8.46073e-05	0.00139369
	CA09g03310	HCF152	175.215	118.677	231.753	1.9528	0.965541	1.59465e-05	0.000321312
	CA05g14230	Ethylene responsive element binding protein C3	458.657	269.689	647.625	2.40138	1.26386	2.2635e-07	6.96026e-06
	CA02g07330	Unknown protein	240.462	136.375	344.549	2.52648	1.33713	1.7028e-07	5.34626e-06
	CA10g12290	PREDICTED: UDP-glycosyltransferase 86A1-like [Solanum tuberosum]	127.602	59.5131	195.691	3.2882	1.7173	8.39788e-11	4.56299e-09
	CA02g26570	Proline oxidase/dehydrogenase 2	34.8249	0.472927	69.1768	146.274	7.19253	2.31726e-12	1.53474e-10
	CA10g19840	Detected protein of unknown function	314.605	254.778	374.431	1.46964	0.555459	0.00281987	0.0268074
	CA11g19130	Putative pyridoxine biosynthesis protein	103.77	65.9596	141.58	2.14647	1.10197	5.53265e-05	0.000960853
	CA01g33740	Transferase, putative	284.45	188.246	380.653	2.0221	1.01586	1.98667e-05	0.0003874
	CA07g17630	PREDICTED: ras guanine nucleotide exchange factor K-like [Glycine max]	241.699	168.932	314.466	1.8615	0.896466	1.96427e-05	0.000384708
	CA03g20660	Exportin-1	3461.54	2996.66	3926.43	1.31027	0.389863	0.00110413	0.0124144
	CA08g05000	Heat shock transcription factor A2	266.626	160.22	373.033	2.32826	1.21925	2.43642e-10	1.22565e-08
	CA06g23060	Gland-specific fatty acyl-CoA reductase 1	427.691	348.665	506.718	1.45331	0.539343	0.00353667	0.0320534
	CA01g08850	PREDICTED: protein TRI1-like [Solanum lycopersicum]	91.5748	65.9348	117.215	1.77774	0.830045	0.00536808	0.0448053
	CA03g08890	CCT motif protein	318.398	140.581	496.215	3.52975	1.81957	6.84727e-19	9.70145e-17
	CA03g07060	Pentatricopeptide repeat-containing protein	78.4857	48.0634	108.908	2.26592	1.1801	0.000501226	0.00638614
	CA03g29940	Expansin	431.382	305.629	557.134	1.82291	0.866244	1.78261e-06	4.5974e-05
	CA02g16930	Unknown protein	9.93683	1.46852	18.4051	12.5331	3.64767	0.000570745	0.00712985
	CA09g16790	Myo-inositol oxygenase	259.286	34.8218	483.751	13.8922	3.7962	3.10615e-51	3.47671e-48
	CA06g04640	NbPCL1 protein	18.59	5.79948	31.3805	5.4109	2.43587	0.000147896	0.002234
	CA12g07050	TONSOKU protein	273.948	216.348	331.548	1.53248	0.615869	0.00203637	0.0205528
	CA02g24090	Protein C20orf4, putative	160.072	119.897	200.247	1.67016	0.739985	0.00298195	0.0280126
	CA07g20820	Amino acid permease	1071.49	464.082	1678.91	3.61769	1.85507	2.55446e-38	1.36153e-35
	CA01g27070	PREDICTED: protein ECERIFERUM 1-like [Solanum tuberosum]	654.946	521.579	788.312	1.5114	0.595881	0.000364203	0.00491443
	CA10g03340	PREDICTED: valine--tRNA ligase-like [Solanum tuberosum]	444.988	318.075	571.901	1.79801	0.846399	7.81292e-07	2.1646e-05
	CA03g08090	PREDICTED: 2-hydroxyisoflavanone dehydratase-like [Solanum tuberosum]	331.026	206.766	455.285	2.20193	1.13877	7.72607e-05	0.00128592
	CA03g06240	CRM family member 3A isoform 1 [Theobroma cacao]	441.673	339.679	543.666	1.60053	0.678548	5.93992e-05	0.0010205
	CA04g21720	Nucleic acid binding protein, putative	286.836	197.356	376.316	1.90679	0.931143	2.27668e-06	5.69319e-05
	CA02g03190	AT5g38690/MBB18_24	1937.74	1653.87	2221.61	1.34328	0.425759	0.00100632	0.0114761
	CA02g11370	K+ channel protein	389.686	304.36	475.013	1.5607	0.64219	0.00453355	0.0390189
	CA03g08880	Putative ERD6-like transporter	675.516	289.725	1061.31	3.66315	1.87309	4.11738e-30	1.46304e-27
	CA10g13150	Mate efflux family protein	920.538	764.06	1077.02	1.40959	0.49528	0.000370195	0.00498627
	CA09g00850	Detected protein of unknown function	323.756	211.718	435.794	2.05837	1.0415	8.88497e-09	3.51411e-07
	CA06g23400	Detected protein of unknown function	141.503	79.2012	203.804	2.57325	1.36359	1.21337e-07	3.92521e-06
	CA04g01260	PREDICTED: MLP-like protein 34-like [Solanum tuberosum]	198.548	128.783	268.313	2.08345	1.05897	9.18974e-07	2.50574e-05
	CA07g17390	PREDICTED: trichohyalin-like [Cicer arietinum]	545.508	424.307	666.71	1.57129	0.651952	6.34336e-05	0.00108321
	CA05g20060	RecA	204.072	145.036	263.108	1.81408	0.859238	0.000241214	0.00340467
	CA07g18000	PREDICTED: beta-glucosidase 18-like [Solanum tuberosum]	613.536	521.53	705.543	1.35283	0.435984	0.00530336	0.0443651
	CA01g05130	Detected protein of unknown function	83.4785	58.617	108.34	1.84827	0.886175	0.000538874	0.00679618
	CA12g00880	Alternative oxidase	164.764	122.834	206.694	1.68271	0.750786	0.00127127	0.0138823
	CA06g19680	Ataxia-telangiectasia mutated, putative [Theobroma cacao]	2124.08	1784.34	2463.81	1.38079	0.465497	0.000213673	0.00306755
	CA12g05880	PREDICTED: RING-H2 finger protein ATL38 [Vitis vinifera]	247.717	191.009	304.424	1.59377	0.672442	0.000925779	0.0107122
	CA05g01090	PREDICTED: lysosomal beta glucosidase-like [Solanum lycopersicum]	1168.54	969.383	1367.7	1.4109	0.496617	0.000618173	0.00763042
	CA06g24780	Sorting and assembly machinery (Sam50) protein, putative	2617.88	2298.31	2937.46	1.27809	0.353995	0.00431174	0.03747
	CA05g14990	Glutathione S-transferase	7584.12	4132.25	11036	2.6707	1.41722	2.54695e-18	3.41413e-16
	CA03g25340	Protein binding protein, putative	1544.09	535.442	2552.74	4.76754	2.25325	1.00237e-41	7.47966e-39
	CA04g07970	Unknown protein	241.306	93.389	389.223	4.16776	2.05927	7.06716e-19	9.88784e-17
	CA12g02250	Condensin complex subunit	935.344	744.473	1126.21	1.51277	0.597191	4.60398e-05	0.000817975
	CA08g13690	Histidyl-tRNA synthetase, putative	1064.89	861.483	1268.29	1.47222	0.557995	6.59113e-05	0.00112034
	CA06g17330	Unknown protein	493.558	153.474	833.642	5.43182	2.44144	3.33892e-21	5.93215e-19
	CA11g00960	PREDICTED: 50S ribosomal protein L15, chloroplastic-like [Solanum tuberosum]	711.635	598.366	824.905	1.3786	0.463199	0.00287549	0.0272295
	CA09g10030	Phosphorylase	1201.14	904.594	1497.69	1.65565	0.727395	1.02996e-07	3.3857e-06
	CA07g15620	Glucose-1-phosphate adenylyltransferase	2100.83	1605.21	2596.45	1.61751	0.693777	4.24316e-08	1.50426e-06
	CA07g14290	Tyrosine aminotransferase, putative	323.224	197.953	448.495	2.26566	1.17993	1.03325e-09	4.80881e-08
	CA05g05250	PREDICTED: snakin-1-like [Solanum lycopersicum]	33.1026	10.7277	55.4775	5.17141	2.37056	1.0256e-05	0.000218866
	CA04g22640	Transducin family protein	394.583	300.278	488.888	1.62812	0.703206	6.73935e-05	0.00114293
	CA07g21490	DNA repair protein recA, chloroplast, putative, expressed	425.54	307.646	543.435	1.76643	0.820839	1.48143e-06	3.89697e-05
	CA06g21690	Uroporphyrinogen decarboxylase	1245.61	1053.66	1437.55	1.36434	0.448205	0.0010577	0.0119948
	CA08g12400	Unknown protein	591.2	210.772	971.627	4.60986	2.20472	2.63298e-23	5.95373e-21
	CA08g18540	Coatomer subunit gamma	5650.33	5006.16	6294.51	1.25735	0.330389	0.00437812	0.0379206
	CA06g11530	Pentatricopeptide repeat-containing protein	48.0746	25.7615	70.3876	2.73227	1.4501	0.000533086	0.00673457
	CA07g14280	Aminotransferase family protein	840.863	617.754	1063.97	1.72232	0.784355	7.55245e-06	0.00016723
	CA10g04110	PREDICTED: pentatricopeptide repeat-containing protein At2g20710, mitochondrial-like [Solanum tuberosum]	218.658	159.323	277.993	1.74484	0.803093	0.00321141	0.0297069
	CA10g14680	Detected protein of unknown function	159.515	120.793	198.237	1.64113	0.71469	0.00334917	0.0307199
	CA05g14240	Catalytic, putative	268.492	217.044	319.94	1.47408	0.559811	0.00478071	0.0406923
	CA05g02070	3-hydroxyacyl-CoA dehydratase (Fragment)	605.675	489.769	721.582	1.47331	0.559064	0.000357855	0.00483461
	CA04g15320	E3 ubiquitin protein ligase upl2, putative	6949.23	6158.44	7740.02	1.25682	0.329773	0.00368664	0.0331138
	CA01g27450	RNA binding protein, putative	1454.05	1233.87	1674.22	1.35689	0.440305	0.000813611	0.00965539
	CA08g11850	Kinesin-3, putative	922.103	775.71	1068.5	1.37744	0.461993	0.00149227	0.0159152
	CA11g15710	Leukotriene A-4 hydrolase, putative	599.614	486.857	712.37	1.4632	0.549128	0.00116439	0.0129553
	CA05g02810	Detected protein of unknown function	438.086	254.853	621.318	2.43795	1.28567	7.18864e-14	5.80956e-12
	CA05g03410	UDP-glucuronate decarboxylase 1	1340.41	1114.74	1566.07	1.40487	0.490439	0.000234163	0.0033177
	CA06g26210	Pentatricopeptide repeat-containing protein, putative	76.2332	49.706	102.76	2.06736	1.04779	0.00260702	0.0251263
	CA07g17810	PREDICTED: choline transporter-like protein 2-like [Solanum tuberosum]	422.334	342.02	502.649	1.46965	0.555473	0.00114323	0.012777
	CA04g14240	Detected protein of unknown function	315.86	258.586	373.133	1.44297	0.529045	0.00499388	0.0422103
	CA03g12760	ATP binding protein, putative	292.905	231.108	354.703	1.5348	0.618046	0.00146269	0.0156669
	CA02g25050	Casein kinase 2 catalytic subunit	2322.44	1883.76	2761.11	1.46575	0.551637	8.43231e-06	0.000184522
	CA07g02260	PREDICTED: two-component response regulator ARR12-like [Solanum lycopersicum]	664.122	566.606	761.638	1.34421	0.42676	0.00443325	0.0382881
	CA12g18140	Catalase	24417.1	7387.6	41446.5	5.61029	2.48807	3.81366e-39	2.08226e-36
	CA08g18320	Phospholipase A-2-activating protein, putative	157.762	99.6863	215.837	2.16517	1.11448	1.90643e-05	0.000376012
	CA09g00030	Endo-1,4-beta-glucanase, putative	712.153	550.527	873.779	1.58717	0.666456	1.16573e-05	0.000245726
	CA12g11280	Detected protein of unknown function	274.109	218.836	329.383	1.50516	0.589913	0.00254632	0.0247082
	CA11g00120	Detected protein of unknown function	324.732	205.595	443.87	2.15896	1.11034	4.30843e-09	1.80954e-07
	CA02g03340	Detected protein of unknown function	210.758	16.1538	405.362	25.094	4.64927	8.54097e-21	1.42685e-18
	CA12g02240	PREDICTED: condensin complex subunit 3-like [Solanum tuberosum]	86.7481	57.0739	116.422	2.03985	1.02847	0.00453764	0.0390313
	CA11g14350	Arginine/serine-rich splicing factor RSP41, putative	3049.11	2483.34	3614.88	1.45565	0.541664	6.52918e-06	0.000147045
	CA02g05760	RD22-like protein	61.1202	35.1952	87.0452	2.47321	1.30639	0.00380388	0.0338998
	CA01g31190	Squalene monooxygenase isoform 1 [Theobroma cacao]	104.777	35.2201	174.334	4.94984	2.30738	4.91702e-10	2.36715e-08
	CA05g16980	PREDICTED: probable methionine--tRNA ligase-like [Solanum lycopersicum]	1973.22	1707.11	2239.33	1.31177	0.391515	0.00193417	0.0197169
	CA11g07920	ATP-citrate synthase	984.42	772.05	1196.79	1.55014	0.632403	9.45521e-06	0.000204309
	CA12g18250	Cysteine protease 14	79.7749	47.8395	111.71	2.3351	1.22349	0.000297282	0.00410546
	CA08g06760	Methylenetetrahydrofolate dehydrogenase, putative	429.618	339.481	519.756	1.53103	0.614506	0.000294014	0.00407038
	CA06g08090	Isopropylmalate synthase, putative	1480.64	1139.11	1822.16	1.59964	0.677746	3.62745e-07	1.07555e-05
	CA12g19360	Phosphatidylinositol 4-kinase	462.941	370.046	555.837	1.50207	0.586955	0.00123746	0.0135793
	CA03g20030	Detected protein of unknown function	233.2	178.116	288.285	1.61852	0.694679	0.000487981	0.00624582
	CA08g14070	PREDICTED: embryogenesis-associated protein EMB8-like [Solanum lycopersicum]	77.3905	47.9639	106.817	2.22703	1.15512	0.000217984	0.00311742
	CA12g18280	PREDICTED: pyrophosphate--fructose 6-phosphate 1-phosphotransferase subunit alpha-like [Solanum lycopersicum]	1837.63	1405.19	2270.07	1.61549	0.691974	8.98689e-08	2.98045e-06
	CA03g06800	DNA damage-binding protein 1	699.589	557.198	841.98	1.5111	0.595597	0.000107187	0.00169575
	CA10g15740	Glucosyltransferase	805.44	608.869	1002.01	1.64569	0.718692	1.38927e-06	3.66748e-05
	CA04g05210	PREDICTED: HMG1/2-like protein-like [Solanum tuberosum]	5858	4807.13	6908.86	1.43721	0.523272	1.38541e-05	0.000285054
	CA02g18280	Detected protein of confused Function	1082.85	875.546	1290.14	1.47353	0.559278	5.27183e-05	0.000924159
	CA07g13840	NADPH:protochlorophyllide oxidoreductase	4035.97	3337.16	4734.78	1.4188	0.504676	2.04588e-05	0.000397217
	CA09g00430	Nucleolar phosphoprotein, putative	2446.42	2007.64	2885.2	1.43711	0.523172	4.81569e-05	0.000851533
	CA06g24770	StPCL1 protein	184.924	120.295	249.552	2.0745	1.05276	4.11394e-06	9.64341e-05
	CA08g01320	Trehalose-6-phosphate synthase	2189.9	1573.75	2806.04	1.78303	0.834334	6.08315e-09	2.47595e-07
	CA07g17050	Epidermis-specific secreted glycoprotein EP1, putative	130.9	72.5312	189.269	2.60948	1.38376	0.00018571	0.00273507
	CA03g26780	Aldose-1-epimerase, putative	227.574	104.39	350.758	3.36006	1.74849	6.33007e-15	5.73705e-13
	CA07g20110	PREDICTED: mitochondrial import inner membrane translocase subunit TIM22-3-like [Cicer arietinum]	800.185	583.456	1016.91	1.74291	0.801499	5.2792e-08	1.83795e-06
	CA02g03080	LeOPT1	180.317	135.304	225.33	1.66536	0.735833	0.00259178	0.0250301
	CA02g11190	PREDICTED: phospholipase A1-II 1-like [Solanum lycopersicum]	82.2906	24.3676	140.214	5.75409	2.52459	3.31731e-13	2.47538e-11
	CA03g37080	Detected protein of unknown function	925.075	766.152	1084	1.41486	0.500661	0.000438848	0.00572497
	CA02g04220	histone H3 family protein [Populus trichocarpa]	8400.76	7067.31	9734.2	1.37736	0.461901	7.13343e-05	0.00119797
	CA10g10960	Tubulin beta chain	5848.97	4976.82	6721.13	1.35049	0.43348	0.000199388	0.00290026
	CA04g00330	Acylamino-acid-releasing enzyme, putative	708.775	599.834	817.715	1.36323	0.447033	0.00331527	0.0304537
	CA11g18360	Lethal leaf spot 1-like protein	138.746	86.32	191.172	2.21469	1.14711	1.76348e-05	0.000352161
	CA12g04060	Acetolactate synthase, putative	1239.53	933.988	1545.06	1.65427	0.726191	8.65286e-08	2.89975e-06
	CA03g35520	Threonine synthase, putative	668.009	564.988	771.031	1.36468	0.448568	0.00450677	0.0388332
	CA01g01880	PREDICTED: ethylene-responsive transcription factor ERF118-like [Cucumis sativus]	723.278	574.993	871.563	1.51578	0.600061	6.25845e-05	0.00107111
	CA03g36180	Unknown protein	443.736	332.834	554.638	1.66641	0.736742	1.70087e-05	0.000341487
	CA11g16550	F-box family protein	36.3481	8.63705	64.0591	7.41679	2.89079	2.04408e-05	0.000397212
	CA08g14800	Tip120, putative	2762.59	2403.84	3121.33	1.29848	0.37682	0.00194042	0.0197626
	CA08g05800	PREDICTED: non-specific lipid-transfer protein-like [Solanum lycopersicum]	1395.53	596.948	2194.12	3.67556	1.87796	2.28527e-39	1.27895e-36
	CA05g14970	Pre-mRNA-splicing factor SF2	1309.63	1032.01	1587.25	1.53803	0.62108	4.16669e-06	9.75686e-05
	CA04g01700	Calmodulin, putative	473.501	244.049	702.953	2.88037	1.52625	7.9474e-10	3.73761e-08
	CA05g04430	PREDICTED: probable peptide/nitrate transporter At5g13400-like [Solanum tuberosum]	80.6966	51.1497	110.244	2.15532	1.1079	0.00116617	0.0129661
	CA02g19580	At4g25680	535.01	341.448	728.572	2.13378	1.09341	8.53969e-09	3.38353e-07
	CA10g16430	PREDICTED: growth-regulating factor 3-like [Solanum tuberosum]	426.804	246.514	607.094	2.46272	1.30025	0.00412151	0.0361678
	CA04g13190	Group II plp decarboxylase, putative	3673.74	3048.9	4298.57	1.40987	0.495567	3.33953e-05	0.000612777
	CA03g07210	PREDICTED: proteasome subunit beta type-2-A-like [Solanum lycopersicum]	733.671	614.096	853.245	1.38943	0.474495	0.00161814	0.0170065
	CA02g11910	3-oxoacyl-[acyl-carrier-protein] synthase	1961.54	1583.63	2339.45	1.47727	0.562935	1.09665e-05	0.000232478
	CA07g14560	WRKY transcription factor 5	47.2201	23.3223	71.1179	3.04935	1.6085	2.87333e-05	0.00053424
	CA06g05400	Protein disulfide isomerase-like protein	10005	7142.6	12867.5	1.80151	0.84921	7.95558e-08	2.69024e-06
	CA11g00040	ALG2-interacting protein X	1368.2	1189.22	1547.19	1.30101	0.379637	0.00420828	0.0367995
	CA01g31300	DNA polymerase V	2075.32	1725.7	2424.94	1.40519	0.490765	9.53413e-05	0.00153991
	CA11g17910	Elongation factor 1-alpha	48174.4	42485.2	53863.6	1.26782	0.34235	0.00382447	0.0340416
	CA04g19770	Allene oxide synthase	181.197	122.71	239.685	1.95327	0.965889	5.58903e-05	0.00096914
	CA05g03970	Chorismate synthase	667.298	388.264	946.331	2.43734	1.28531	0.00114004	0.012754
	CA06g04630	Pumilio-like protein	2034.2	1780.93	2287.46	1.28442	0.361114	0.00335339	0.0307408
	CA11g19600	Elongation factor 1-alpha	250.692	205.122	296.261	1.44431	0.530384	0.00292359	0.0275712
	CA07g07300	Pre-mRNA-processing-splicing factor	6193.09	5213.8	7172.39	1.37566	0.460119	9.89563e-05	0.00158571
	CA02g19670	Detected protein of unknown function	365.386	303.215	427.556	1.41007	0.49577	0.00598714	0.0488797
	CA03g33870	MYB transcription factor MYB109	139.449	100.358	178.54	1.77903	0.831092	0.000954442	0.010957
	CA01g01360	Binding protein	78.4889	43.7822	113.196	2.58543	1.3704	4.09467e-05	0.000733384
	CA07g17620	Bifunctional methylthioribulose-1-phosphate dehydratase/enolase-phosphatase E1, putative [Theobroma cacao]	1540.74	1316.73	1764.75	1.34025	0.422501	0.00128705	0.0140273
	CA12g07300	Cationic amino acid transporter	18.5669	2.41438	34.7195	14.3803	3.84602	1.93139e-07	6.03857e-06
	CA09g12860	PREDICTED: heterogeneous nuclear ribonucleoprotein A3 homolog 2-like [Solanum tuberosum]	1097.52	906.236	1288.8	1.42214	0.508065	0.00212764	0.0212888
	CA03g18970	Pyruvate kinase	3824.78	3362.89	4286.67	1.2747	0.350153	0.00348509	0.0316757
	CA01g09090	AP-1 complex subunit gamma-2, putative	648.663	545.399	751.927	1.37867	0.46328	0.00298727	0.0280387
	CA07g02810	PREDICTED: homeobox protein knotted-1-like 3 [Vitis vinifera]	717.587	566.457	868.717	1.5336	0.616921	3.02821e-05	0.000561172
	CA03g35450	Os05g0357600 protein	574.424	484.841	664.008	1.36954	0.453688	0.00487018	0.0413283
	CA01g17440	histone H3 family protein [Populus trichocarpa]	5253.02	4350.12	6155.91	1.41511	0.500916	0.000319136	0.00437756
	CA08g16520	Pyruvate kinase	890.066	758.063	1022.07	1.34826	0.431101	0.00271071	0.025988
	CA12g00320	Androgen induced inhibitor of proliferation (As3) / pds5, putative	1590.38	1245.07	1935.7	1.55469	0.636628	9.6695e-07	2.61427e-05
	CA09g16650	Detected protein of unknown function	305.71	226.527	384.892	1.6991	0.764767	0.000826362	0.00976712
	CA07g19520	Thiazole biosynthetic enzyme	13339.8	953.354	25726.3	26.9851	4.75409	9.46048e-265	2.11782e-260
	CA08g13350	Germin-like protein	309.735	170.052	449.418	2.64284	1.40209	1.35568e-11	8.07136e-10
	CA11g12470	PREDICTED: auxin-induced protein 5NG4-like [Solanum lycopersicum]	160.968	115.218	206.719	1.79416	0.84331	0.00101085	0.0115159
	CA04g21910	Thaumatin-like protein 1	36.7774	13.6648	59.8901	4.38281	2.13186	0.000563357	0.00705331
	CA04g00730	3-isopropylmalate dehydratase, putative	1821.28	1556.13	2086.43	1.34078	0.423076	0.000977156	0.0111948
	CA09g01320	GRF domain class transcription factor	68.5289	43.1849	93.873	2.17375	1.12018	0.00219912	0.0218216
	CA06g21330	PREDICTED: myb-like protein X-like [Solanum tuberosum]	1136.24	884.928	1387.55	1.56798	0.648908	1.40649e-05	0.000288858
	CA05g16900	Chaperonin-60kD, ch60, putative	5179.15	4090.62	6267.68	1.53221	0.615613	1.51515e-07	4.79069e-06
	CA11g01110	3-ketoacyl-CoA synthase	519.23	357.725	680.734	1.90295	0.928241	2.89252e-08	1.05459e-06
	CA01g18710	Unknown protein	1246.62	1014.81	1478.44	1.45687	0.542868	9.38988e-05	0.0015232
	CA01g21020	Detected protein of unknown function	409.037	218.612	599.462	2.74212	1.45529	1.709e-16	1.93221e-14
	CA04g20320	Zinc finger protein	603.904	512.37	695.438	1.3573	0.440736	0.00580277	0.04767
	CA02g24510	Chromosome-associated kinesin KIF4A, putative	79.7394	44.4296	115.049	2.58947	1.37266	3.62904e-05	0.000658878
	CA03g06170	PREDICTED: protein WVD2-like 1-like isoform X1 [Solanum tuberosum]	501.057	226.752	775.362	3.41943	1.77376	1.71905e-25	4.47474e-23
	CA09g16410	SNW domain-containing protein	2694.93	2183.74	3206.12	1.46818	0.554029	5.85669e-06	0.000133832
	CA11g18940	PREDICTED: serine/threonine-protein phosphatase 6 regulatory subunit 3-like isoform X1 [Solanum tuberosum]	1562.29	1316.31	1808.28	1.37376	0.458127	0.000429804	0.00562996
	CA03g27740	Detected protein of confused Function	303.502	177.245	429.759	2.42467	1.27779	2.09137e-09	9.19792e-08
	CA09g17890	PAP26	85.6456	57.6463	113.645	1.97142	0.979234	0.00240373	0.0235286
	CA02g03570	Kinase, putative	105.183	55.8793	154.487	2.76466	1.4671	0.000132319	0.00202505
	CA07g06830	Groes chaperonin, putative	2114.96	1835.17	2394.75	1.30492	0.383961	0.00314131	0.0291911
	CA12g13020	Chloroplast post-illumination chlorophyll fluorescence increase protein	213.922	48.0634	379.78	7.90165	2.98215	4.13967e-36	1.97171e-33
	CA05g00570	Autoinhibited calcium ATPase	718.999	617.93	820.068	1.32712	0.408299	0.00502283	0.0423986
	CA07g18210	Myosin VIII-2	2289.71	1962.46	2616.97	1.33352	0.415234	0.00256307	0.0248384
	CA07g13460	Formiminotransferase-cyclodeaminase, putative	1253.46	522.4	1984.52	3.79886	1.92556	1.06292e-41	7.67562e-39
	CA07g06400	Xylem serine proteinase 1, putative	681.464	518.021	844.908	1.63103	0.705782	0.000861095	0.0100871
	CA09g03970	Lipoxygenase	22.3428	2.41438	42.2713	17.5081	4.12995	5.21725e-08	1.82205e-06
	CA07g11890	Putative aconitase	2637.94	2316.6	2959.28	1.27742	0.353236	0.0041916	0.0366822
	CA08g08770	PREDICTED: NAD(P)H:quinone oxidoreductase-like [Solanum lycopersicum]	563.887	435.607	692.168	1.58897	0.668095	2.11137e-05	0.000408514
	CA01g22420	ATP-dependent RNA helicase, putative	2169.35	1862.15	2476.54	1.32993	0.411355	0.000950689	0.0109195
	CA07g15790	Serine-threonine protein kinase, plant-type, putative	966.482	613.773	1319.19	2.14931	1.10388	8.42345e-15	7.54269e-13
	CA02g19570	Nematode resistance-like protein	1462.02	1209.4	1714.63	1.41775	0.503605	0.00204304	0.0205923
	CA04g20920	Auxilin-like protein	2094.72	1789.4	2400.05	1.34126	0.423588	0.00148828	0.0158802
	CA10g18420	PREDICTED: metacaspase-9-like [Solanum tuberosum]	36.4388	10.6034	62.2742	5.87305	2.55411	4.66295e-07	1.3469e-05
	CA10g07000	D-3-phosphoglycerate dehydrogenase, putative	215.89	155.117	276.664	1.78358	0.834774	0.000182011	0.00268944
	CA03g01500	Glutathione reductase	2093.91	1731.18	2456.65	1.41906	0.504935	5.14644e-05	0.000906438
	CA09g02700	Polyubiquitin protein (Fragment)	66.7799	42.1147	91.4452	2.17134	1.11858	0.0019614	0.0199384
	CA03g32710	Phosphoethanolamine n-methyltransferase, putative	10492.2	9085.61	11898.7	1.30962	0.389148	0.00186437	0.0191098
	CA10g11630	Bipolar kinesin KRP-130, putative	312.35	245.444	379.256	1.54518	0.627777	0.00160984	0.0169271
	CA08g10280	PREDICTED: mediator of RNA polymerase II transcription subunit 14-like [Solanum tuberosum]	109.195	75.2437	143.147	1.90244	0.927855	0.00205546	0.0207042
	CA01g19200	F-box family protein	62.8697	31.8101	93.9293	2.95281	1.56209	0.00140156	0.0151019
	CA07g06320	Glycosyltransferase	69.7965	13.4907	126.102	9.34737	3.22456	1.88047e-14	1.61908e-12
	CA01g05200	Diaminopimelate decarboxylase	2252.97	1762.14	2743.81	1.55709	0.638848	3.99835e-07	1.16394e-05
	CA10g15360	PREDICTED: cell division cycle protein 48 homolog [Solanum lycopersicum]	1680.65	1404.74	1956.57	1.39283	0.47802	0.000147243	0.00222564
	CA02g28890	Protein P21, putative	21.9964	2.43925	41.5536	17.0354	4.09046	5.48535e-07	1.56228e-05
	CA05g06090	Aspartic proteinase nepenthesin-1, putative	702.744	493.626	911.862	1.84727	0.885397	5.84029e-06	0.000133682
	CA02g00780	Sterol reductase	72.2542	49.98	94.5284	1.89133	0.919398	0.00464339	0.0397047
	CA11g13200	PREDICTED: histone H2A-like [Solanum tuberosum]	6291.89	5337.88	7245.91	1.35745	0.4409	0.000814752	0.00965539
	CA01g10700	AT3g20810/MOE17_10	132.725	47.7148	217.735	4.56325	2.19006	1.22541e-16	1.40677e-14
	CA11g01580	Transmembrane Fragile-X-F-associated protein [Theobroma cacao]	426.328	358.845	493.812	1.37612	0.460601	0.00611319	0.0497455
	CA11g19230	Os05g0125500 protein	269.134	215.676	322.592	1.49573	0.580849	0.00370145	0.033184
	CA03g16270	Unknown protein	15.6053	0.472927	30.7376	64.9944	6.02224	2.39488e-05	0.000453953
	CA05g05840	Heavy metal transport/detoxification domain-containing protein	245.516	193.374	297.659	1.53929	0.622268	0.00291579	0.0275181
	CA08g01450	Flavin-binding, kelch repeat, f-box 1/adagio3	828.423	298.461	1358.39	4.5513	2.18628	3.46421e-46	3.23124e-43
	CA06g08150	Acyl-[acyl-carrier-protein] desaturase	1157.52	948.351	1366.68	1.44111	0.527182	0.000114757	0.00179302
	CA03g23970	P40-like protein	4396.23	3677.09	5115.38	1.39115	0.476276	0.000260266	0.00363786
	CA02g27210	PREDICTED: receptor-like protein kinase FERONIA-like [Solanum tuberosum]	48.0794	30.9637	65.195	2.10553	1.07418	0.00191973	0.0195965
	CA03g01800	PREDICTED: pleiotropic drug resistance protein 1-like [Solanum lycopersicum]	84.3569	61.8529	106.861	1.72766	0.788821	0.00321026	0.0297069
	CA07g07860	PREDICTED: DEAD-box ATP-dependent RNA helicase 53-like isoform X3 [Solanum tuberosum]	1230.63	892.123	1569.13	1.75887	0.81465	2.8669e-09	1.2342e-07
	CA03g36160	Detected protein of unknown function	968.517	640.256	1296.78	2.02541	1.01821	1.55593e-12	1.0523e-10
	CA11g06520	PREDICTED: serine carboxypeptidase-like 50-like [Solanum tuberosum]	97.7163	69.942	125.491	1.79421	0.843349	0.00575882	0.0474134
	CA07g04220	Putative steroid 5beta-reductase	248.925	106.381	391.47	3.67988	1.87966	2.3024e-09	1.00864e-07
	CA10g04520	Dead box ATP-dependent RNA helicase, putative	681.817	569.667	793.967	1.39374	0.478962	0.00178024	0.018376
	CA01g34070	S1 RNA-binding domain-containing protein	355.834	283.551	428.118	1.50984	0.594396	0.00114304	0.012777
	CA12g14290	DEAD-box ATP-dependent RNA helicase 39 isoform 1 [Theobroma cacao]	258.712	206.566	310.859	1.50489	0.589657	0.00445585	0.0384622
	CA03g21980	WD-40 repeat protein-like protein	870.864	725.058	1016.67	1.40219	0.487682	0.00157798	0.0166547
	CA02g25120	Formamidase	438.384	351.975	524.793	1.49099	0.576274	0.00110071	0.0123946
	CA02g24600	Alpha tubulin	28.0187	13.1919	42.8455	3.24788	1.6995	0.00324214	0.029954
	CA11g19070	Protein binding protein, putative	344.213	262.843	425.584	1.61916	0.695242	0.0001535	0.00231242
	CA11g09100	ALBINO3-like protein (Fragment)	629.779	531.361	728.198	1.37044	0.454639	0.00307327	0.028654
	CA07g13940	Protein phosphatase-2c, putative	945.737	783.177	1108.3	1.41513	0.500933	0.000397051	0.00526875
	CA07g20170	Chitin-inducible gibberellin-responsive protein	488.935	244.673	733.197	2.99664	1.58335	1.28908e-20	2.12186e-18
	CA05g00870	Pentatricopeptide repeat-containing protein, putative	380.021	294.777	465.265	1.57836	0.65843	0.000936621	0.0108066
	CA06g14190	STYLOSA protein	3260.75	2873.38	3648.13	1.26963	0.34441	0.00401532	0.0354444
	CA03g06720	Argonaute protein group	635.502	516.699	754.304	1.45985	0.545821	0.00334974	0.0307199
	CA01g27240	Chloroplast, plasma membrane, plastid, chloroplast envelope, putative [Theobroma cacao]	665.308	560.034	770.581	1.37596	0.460433	0.00280189	0.0267476
	CA08g04600	Heat shock protein binding protein, putative	1054.46	887.692	1221.24	1.37574	0.460211	0.000957245	0.0109814
	CA05g18750	2-oxoglutarate dehydrogenase, putative	3142.21	2553.24	3731.19	1.46136	0.54731	6.03529e-06	0.000137443
	CA01g20150	Detected protein of unknown function	143.883	100.458	187.309	1.86456	0.898834	0.000507134	0.00644673
	CA04g12530	PREDICTED: uncharacterized LOC101207438 [Cucumis sativus]	34.6062	13.167	56.0455	4.25652	2.08967	2.0259e-05	0.000394021
	CA06g01790	Pentatricopeptide repeat-containing protein	492.289	353.892	630.686	1.78214	0.833614	5.29964e-07	1.51517e-05
	CA05g17180	Putative 26S proteasome subunit RPN2a	1134.81	859.914	1409.71	1.63936	0.713136	2.78335e-07	8.37475e-06
	CA02g30110	PREDICTED: glucuronokinase 1-like [Solanum tuberosum]	293.516	237.653	349.379	1.47012	0.555935	0.00509327	0.0429608
	CA03g24180	DNA-directed RNA polymerase	2085.92	1762.22	2409.62	1.36738	0.451417	0.000342274	0.00465784
	CA01g04200	Sterol-4-methyl-oxidase	772.5	622.683	922.316	1.4812	0.566765	0.000271506	0.00378687
	CA06g21630	Chloroplast-specific ribosomal protein (Precursor)	409.859	228.345	591.373	2.58983	1.37286	2.49416e-14	2.11494e-12
	CA12g16580	Cysteine proteinase	203.16	154.122	252.198	1.63636	0.71049	0.00100262	0.0114455
	CA08g10000	Poly(RC)-binding protein, putative	1855.96	1582.09	2129.84	1.34622	0.428917	0.000838146	0.00986993
	CA09g16480	Hexokinase 5	194.627	142.572	246.681	1.73022	0.790955	0.00343001	0.0313021
	CA07g14490	Detected protein of unknown function	95.1624	68.7474	121.577	1.76846	0.822498	0.00455779	0.0391685
	CA05g12820	Pectinesterase	216.056	98.5166	333.596	3.38619	1.75966	3.7087e-06	8.83223e-05
	CA01g17080	Tex protein-relatedtranscription accessory protein, putative	1841.15	1356.43	2325.87	1.7147	0.777956	1.57379e-09	7.13177e-08
	CA11g06660	F-box and wd40 domain protein, putative	64.4631	43.0854	85.8407	1.99234	0.994464	0.00499487	0.0422103
	CA06g17940	Detected protein of unknown function	92.611	47.018	138.204	2.93938	1.55551	3.80726e-07	1.1161e-05
	CA07g01530	Pentatricopeptide repeat-containing protein, putative	398.609	247.834	549.383	2.21674	1.14844	3.03332e-10	1.5023e-08
	CA12g08540	PREDICTED: 26S proteasome non-ATPase regulatory subunit 12-like [Solanum lycopersicum]	215.924	151.558	280.29	1.84939	0.88705	8.06339e-05	0.00133709
	CA10g14530	Ubiquitin ligase E3 alpha, putative	114.293	76.4884	152.097	1.98849	0.991677	0.00067037	0.00818707
	CA09g13440	60S ribosomal protein L8, putative	4428.87	3900.93	4956.81	1.27067	0.345593	0.00544714	0.0453476
	CA03g25730	PREDICTED: high mobility group nucleosome-binding domain-containing protein 5-like [Solanum tuberosum]	238.564	165.621	311.508	1.88085	0.911386	9.23175e-07	2.51414e-05
	CA03g01810	PREDICTED: F-box protein PP2-B10-like [Solanum tuberosum]	191.925	135.901	247.948	1.82447	0.86748	0.000636687	0.00782265
	CA11g12290	Detected protein of unknown function	168.471	87.6389	249.302	2.84465	1.50825	1.4231e-08	5.43645e-07
	CA08g08350	Dead box ATP-dependent RNA helicase, putative	1344.9	1008.09	1681.72	1.66823	0.738317	4.43462e-08	1.55845e-06
	CA06g23450	Aquaporin-like protein	38923.3	33075.2	44771.4	1.35362	0.436825	9.21258e-05	0.00150097
	CA12g13590	6-phosphogluconate dehydrogenase, decarboxylating	838.184	711.269	965.099	1.35687	0.440282	0.00279671	0.0267096
	CA06g09810	Nuclear movement protein nudc, putative	494.148	394.215	594.082	1.507	0.591679	0.00037114	0.00499546
	CA09g12650	Phosphoenolpyruvate carboxylase, putative	1316.8	1093.71	1539.89	1.40795	0.493598	0.000213767	0.00306755
	CA12g04050	Leucine zipper-ef-hand containing transmembrane protein, putative	815.673	699.869	931.478	1.33093	0.412438	0.00365314	0.032843
	CA08g12610	WD-repeat protein, putative	1691.25	1481.23	1901.27	1.28358	0.360169	0.00483646	0.0410732
	CA03g14390	PREDICTED: formin-like protein 1-like [Vitis vinifera]	1169.63	1003.31	1335.95	1.33155	0.413107	0.00240507	0.0235314
	CA07g12630	NBS-LRR type disease resistance protein	1160.39	894.014	1426.76	1.5959	0.67437	8.28742e-06	0.000181885
	CA04g04170	AMP dependent ligase, putative	227.686	125.821	329.551	2.6192	1.38913	1.60247e-10	8.3815e-09
	CA02g27840	Pentatricopeptide repeat-containing protein, putative	151.032	113.426	188.639	1.6631	0.733877	0.00442568	0.0382523
	CA01g03550	Hydroxymethylglutaryl-CoA synthase	533.623	360.711	706.535	1.95873	0.969916	8.32656e-09	3.3167e-07
	CA01g11300	1,3-beta-glucan synthase, putative	949.826	705.371	1194.28	1.69312	0.759688	5.80782e-05	0.00100187
	CA01g24860	AT3g06130/F28L1_7	2645.87	2005.89	3285.84	1.63809	0.712016	5.28568e-09	2.1791e-07
	CA04g03500	PREDICTED: uncharacterized GPI-anchored protein At1g61900-like isoform X1 [Solanum tuberosum]	366.004	294.478	437.529	1.48578	0.571218	0.00114574	0.0127934
	CA02g11920	Detected protein of unknown function	1230.17	515.803	1944.55	3.76994	1.91454	8.66558e-23	1.86527e-20
	CA08g00580	Biotin carboxylase	2107.93	1752.06	2463.79	1.40622	0.491825	0.000113418	0.00177925
	CA06g22110	Lupus la ribonucleoprotein, putative	1141.65	920.299	1363	1.48104	0.566615	3.76198e-05	0.000680255
	CA09g07430	NEDD8-activating enzyme E1 regulatory subunit, putative	475.028	365.068	584.989	1.60241	0.680245	3.76809e-05	0.000680811
	CA01g22260	Aquarius	739.208	581.739	896.678	1.54137	0.624217	3.24352e-05	0.000597118
	CA02g20600	Detected protein of unknown function	302.036	218.662	385.41	1.76258	0.817687	4.06253e-05	0.000729301
	CA12g12510	Pseudo response regulator	1499.53	1100.43	1898.63	1.72535	0.786892	1.64443e-09	7.42181e-08
	CA08g06130	PREDICTED: eukaryotic translation initiation factor 3 subunit L-like [Citrus sinensis]	371.87	292.961	450.779	1.5387	0.621714	0.000799076	0.00953017
	CA05g00880	NUC173 domain-containing protein	574.975	470.752	679.199	1.44279	0.528865	0.000799731	0.00953289
	CA12g12570	ATP-dependent Clp protease regulatory subunit ClpC	3034.13	2545.59	3522.68	1.38383	0.468671	0.000105297	0.00167294
	CA12g02350	Disease resistance protein A19 (Fragment)	74.124	51.5977	96.6504	1.87315	0.905468	0.00551386	0.0457499
	CA06g25450	Detected protein of unknown function	795.666	582.088	1009.24	1.73383	0.793966	5.69538e-07	1.61991e-05
	CA02g07670	PREDICTED: probable esterase KAI2-like [Solanum tuberosum]	336.534	153.325	519.744	3.38981	1.7612	3.14551e-16	3.41822e-14
	CA06g00280	Detected protein of unknown function	50.2854	18.4935	82.0773	4.43816	2.14996	4.78822e-07	1.37947e-05
	CA10g12800	Putative disease resistance protein	122.042	84.1295	159.954	1.90129	0.926977	0.000457174	0.00589873
	CA03g31130	Pitrilysin, putative	565.316	459.328	671.304	1.46149	0.547442	0.000526796	0.00665887
	CA11g19980	Protein YME1, putative	1173.26	739.021	1607.51	2.17518	1.12114	4.51884e-16	4.74924e-14
	CA07g06310	Glycosyltransferase	6.7935	0	13.587	Inf	Inf	0.000258767	0.00362047
	CA03g14900	Guanine nucleotide-exchange, putative	1941.76	1630.97	2252.54	1.38111	0.465823	0.00232145	0.0228531
	CA02g10130	Pentatricopeptide repeat-containing protein, putative	288.492	80.9686	496.015	6.12602	2.61495	7.90138e-35	3.33736e-32
	CA03g15370	Detected protein of unknown function	243.509	178.962	308.056	1.72135	0.783539	0.00196297	0.0199384
	CA11g18930	Auxin response factor 10	313.983	238.649	389.316	1.63133	0.70605	0.000250154	0.00351212
	CA03g32730	Protein WUSCHEL, putative	91.2367	51.9463	130.527	2.51273	1.32926	5.80909e-05	0.00100187
	CA08g06060	PREDICTED: peroxisomal fatty acid beta-oxidation multifunctional protein AIM1-like [Solanum tuberosum]	257.747	186.254	329.239	1.76769	0.821862	0.000569936	0.00712372
	CA10g00370	PREDICTED: telomere length regulation protein TEL2 homolog [Vitis vinifera]	472.303	384.208	560.399	1.45858	0.544565	0.000902599	0.0104746
	CA06g16540	Myo-inositol oxygenase	97.2763	15.5565	178.996	11.5062	3.52434	1.86209e-21	3.41678e-19
	CA07g19680	PREDICTED: rab3 GTPase-activating protein catalytic subunit-like [Solanum tuberosum]	334.074	275.961	392.187	1.42117	0.507081	0.00592782	0.0484661
	CA01g08180	PREDICTED: protein TOPLESS-like isoform X1 [Solanum tuberosum]	3998.65	3533.69	4463.61	1.26316	0.337034	0.00408199	0.035962
	CA11g06530	Os01g0805200 protein	260.857	195.315	326.4	1.67114	0.740834	0.000378873	0.00507275
	CA07g19540	Ubiquitin2	36990.2	20811.9	53168.6	2.55472	1.35316	7.44006e-33	2.97416e-30
	CA02g25180	Speckle-type POZ protein-like B	196.139	141.751	250.526	1.76737	0.821604	0.00545427	0.0453853
	CA01g01340	MTERF-like protein isoform 2 [Theobroma cacao]	296.7	237.529	355.87	1.49822	0.583247	0.00315687	0.0292992
	CA03g02370	Predicted membrane protein (Fragment)	320.92	263.714	378.126	1.43385	0.519893	0.00606616	0.0493807
	CA03g27050	PREDICTED: basic blue protein-like [Solanum tuberosum]	266.657	189.441	343.874	1.81521	0.860134	0.000326654	0.00446973
	CA10g13530	CYP86A33 fatty acid omega-hydroxylase	147.16	8.38796	285.932	34.0883	5.09121	8.66548e-12	5.27134e-10
	CA04g11400	Cyclin A-like protein	1178.65	881.768	1475.53	1.67338	0.742764	8.97664e-08	2.98045e-06
	CA03g07780	ACS2	81.4986	55.3811	107.616	1.94319	0.958427	0.00360454	0.0325322
	CA05g01680	Detected protein of unknown function	110.766	65.9348	155.598	2.35988	1.23871	0.000335673	0.00458473
	CA12g10210	Translational activator GCN1, putative	3175.85	2729.83	3621.87	1.32677	0.407923	0.00212831	0.0212888
	CA10g21260	Unknown protein	308.557	166.89	450.224	2.69772	1.43174	1.46177e-13	1.13229e-11
	CA01g10370	JHL05D22.16 protein	719.445	387.12	1051.77	2.71691	1.44196	9.16797e-20	1.38672e-17
	CA06g26650	RPM1 interacting protein 4 transcript 2	325.024	238.102	411.947	1.73013	0.790879	2.23409e-06	5.59422e-05
	CA03g09170	Detected protein of unknown function	86.7512	59.1645	114.338	1.93254	0.950498	0.00236503	0.0232334
	CA02g18160	Nuclear acid binding protein, putative	2646.61	2289.37	3003.85	1.31208	0.39186	0.00142362	0.0152996
	CA03g21710	U3 small nucleolar RNA-associated protein, putative	916.014	734.193	1097.84	1.4953	0.580431	4.70647e-05	0.000833537
	CA11g15770	Strictosidine synthase, putative	779.788	646.828	912.748	1.41112	0.496836	0.00095755	0.0109814
	CA01g21080	Subtilisin-like protease	31.0912	16.0792	46.1033	2.86727	1.51968	0.00158642	0.0167226
	CA06g09790	Elongation factor 1-alpha	27673.4	24470.4	30876.4	1.26179	0.335467	0.00271544	0.0260222
	CA06g00420	Pectinesterase	2726.5	1388.74	4064.25	2.92658	1.54921	2.79945e-13	2.11966e-11
	CA11g15700	Regulator of nonsense transcripts, putative	188.355	127.364	249.346	1.95774	0.969192	1.8142e-05	0.000360245
	CA10g19340	Detected protein of unknown function	171.665	94.8074	248.522	2.62134	1.3903	9.04745e-10	4.24604e-08
	CA11g01460	NRC1	951.504	342.466	1560.54	4.55678	2.18801	5.86924e-22	1.15253e-19
	CA11g02460	Detected protein of unknown function	17.7909	3.85803	31.7237	8.22278	3.03963	7.98107e-05	0.00132617
	CA05g00530	S-formylglutathione hydrolase	1294.6	816.953	1772.24	2.16933	1.11725	2.59402e-16	2.86058e-14
	CA02g31160	Glycerophosphodiester phosphodiesterase, putative	177.828	119.947	235.709	1.96512	0.974615	0.000342615	0.00465965
	CA06g25190	Tetratricopeptide repeat-like superfamily protein [Theobroma cacao]	794.071	540.073	1048.07	1.94061	0.956509	2.74709e-11	1.58496e-09
	CA02g15410	PREDICTED: protein YLS7-like [Citrus sinensis]	8.85398	1.46852	16.2394	11.0583	3.46706	0.00302614	0.028297
	CA04g05150	PREDICTED: ruvB-like 2-like [Solanum lycopersicum]	959.018	785.193	1132.84	1.44276	0.528828	0.000212376	0.0030574
	CA10g13750	Pentatricopeptide repeat-containing protein	210.083	142.498	277.669	1.94858	0.962425	3.35647e-05	0.00061538
	CA12g00850	UTP:alpha-D-glucose-1-phosphate uridylyltransferase	6199.56	4969.45	7429.68	1.49507	0.580213	5.93957e-07	1.68095e-05
	CA11g01280	2-oxoacid dehydrogenases acyltransferase family protein	1182.54	940.187	1424.9	1.51555	0.599844	1.91115e-05	0.000376611
	CA06g12480	Formyltetrahydrofolate deformylase	34.3717	15.5814	53.162	3.4119	1.77058	0.000546452	0.00686854
	CA11g15500	Beta-D-glucan exohydrolase	10767.4	9082.22	12452.5	1.37108	0.455318	6.27447e-05	0.00107304
	CA06g24560	Spotted leaf protein, putative	1201.22	904.843	1497.59	1.65508	0.726902	2.66891e-07	8.05204e-06
	CA12g22780	Tap46	340.665	124.427	556.903	4.47574	2.16213	9.00473e-30	3.14969e-27
	CA01g06650	AT4g17080/dl4570w	650.468	536.488	764.447	1.42491	0.51087	0.00350121	0.0318093
	CA02g06970	PREDICTED: pentatricopeptide repeat-containing protein At1g50270-like [Solanum lycopersicum]	117.711	79.7985	155.623	1.9502	0.963621	0.000424996	0.00557677
	CA01g31260	MADS-box protein 14	215.895	141.801	289.988	2.04504	1.03213	1.93161e-06	4.91375e-05
	CA05g04130	CTV.22	257.488	190.263	324.714	1.70666	0.771178	0.000199537	0.00290055
	CA03g10070	At1g03070	403.315	339.431	467.2	1.37642	0.46092	0.00304442	0.0284324
	CA12g03480	Putative 7-transmembrane G-protein-coupled receptor	708.336	384.781	1031.89	2.68177	1.42318	5.37186e-20	8.35101e-18
	CA10g16730	Bipolar kinesin KRP-130, putative	812.769	665.569	959.969	1.44233	0.528399	0.000385598	0.00513809
	CA01g17180	Zinc finger family protein	251.462	194.743	308.182	1.58251	0.66221	0.00173686	0.0180257
	CA03g23680	EMB2016	294.485	220.206	368.765	1.67464	0.743847	0.00176801	0.0182896
	CA12g14090	GIGANTEA	1468.22	676.172	2260.26	3.34273	1.74103	8.86725e-23	1.8905e-20
	CA07g08630	Metal transporter	141.671	108.796	174.546	1.60434	0.681978	0.00461711	0.0395707
	CA02g28030	Pho1-like protein	311.961	228.37	395.551	1.73206	0.792491	3.67473e-05	0.000665554
	CA01g21700	Chromatin remodeling complex subunit	660.995	528.697	793.293	1.50047	0.585412	0.000204967	0.00296983
	CA07g16330	Heme-binding protein, putative	1145.38	868.104	1422.66	1.63881	0.712647	2.58766e-07	7.81747e-06
	CA12g04670	Amine oxidase, putative	361.802	293.782	429.821	1.46306	0.548992	0.00325488	0.0300345
	CA04g22590	Cell division protease ftsH, putative	1829.33	1513.31	2145.34	1.41765	0.503498	9.49453e-05	0.00153573
	CA01g07890	Protein disulfide isomerase L-2	2875.51	2250.42	3500.61	1.55554	0.637411	3.49731e-07	1.03834e-05
	CA06g28000	Pleckstrin homology domain-containing protein	1108.58	942.501	1274.66	1.35242	0.435547	0.00138383	0.014951
	CA06g03810	Receptor-like kinase	57.7807	35.4937	80.0676	2.25583	1.17366	0.00226032	0.0223398
	CA09g16710	Mitochondrial-processing peptidase subunit beta, mitochondrial, putative	1074.28	911.064	1237.49	1.35829	0.441789	0.00146464	0.0156728
	CA04g02450	Detected protein of unknown function	1116.22	767.969	1464.47	1.90693	0.931254	2.15323e-11	1.26184e-09
	CA05g08720	Auxin-induced protein 5NG4	49.1482	25.6372	72.6593	2.83414	1.50291	0.00123868	0.013586
	CA02g14060	Phosphoribosylformylglycinamidine synthase, putative	1309.55	1057.54	1561.55	1.47658	0.562257	2.83992e-05	0.000528731
	CA03g04900	FACT complex subunit SPT16, putative	103.064	43.1103	163.019	3.78144	1.91893	4.66896e-10	2.26232e-08
	CA06g06500	Glucose-methanol-choline (Gmc) oxidoreductase, putative	50.121	24.1935	76.0484	3.14333	1.6523	0.000522329	0.00660986
	CA03g25280	Detected protein of unknown function	1172.15	983.495	1360.8	1.38364	0.468465	0.000612223	0.00758032
	CA06g04280	Detected protein of unknown function	135.368	85.4736	185.262	2.16748	1.11602	1.80436e-05	0.000358724
	CA10g05130	PREDICTED: thylakoid membrane phosphoprotein 14 kDa, chloroplastic-like [Solanum lycopersicum]	982.974	827.008	1138.94	1.37718	0.461718	0.00105994	0.0120141
	CA02g09360	B2 protein, putative	397.509	307.222	487.795	1.58776	0.666992	0.00019036	0.00278705
	CA07g02800	Peptidyl-prolyl cis-trans isomerase, putative	240.54	190.362	290.719	1.52719	0.610881	0.00368769	0.0331138
	CA10g01950	Glycolate oxidase	6879.33	5544.18	8214.48	1.48164	0.567195	0.000217026	0.00311033
	CA01g13590	5-methyltetrahydropteroyltriglutamate--homocysteine methyltransferase, putative	575.671	434.934	716.408	1.64716	0.719984	0.000302305	0.00416969
	CA02g02070	Eukaryotic translation initiation factor 6	1908.47	1503.58	2313.36	1.53857	0.621588	7.73038e-07	2.14439e-05
	CA01g25130	PREDICTED: uncharacterized LOC101210043 [Cucumis sativus]	248.498	175.851	321.144	1.82623	0.868868	1.74579e-05	0.000349563
	CA03g24810	DNA photolyase, putative	2372.22	2081.34	2663.11	1.27952	0.355599	0.00487269	0.0413338
	CA01g01620	PREDICTED: probable membrane-associated kinase regulator 2-like [Glycine max]	533.721	309.188	758.255	2.45241	1.2942	9.56893e-06	0.000206169
	CA11g02090	Spotted leaf protein, putative	58.4925	31.188	85.797	2.75097	1.45994	0.0034087	0.0311458
	CA01g20980	Cinnamyl alcohol dehydrogenase	1321.93	697.53	1946.33	2.79032	1.48043	1.55609e-21	2.90289e-19
	CA03g33890	Detected protein of unknown function	287.657	203.454	371.86	1.82773	0.870056	9.92635e-06	0.000212642
	CA11g05830	Potyviral capsid protein interacting protein 1	567.671	407.68	727.661	1.78488	0.835829	2.79118e-07	8.38703e-06
	CA07g03670	Detected protein of unknown function	348.061	287.484	408.639	1.42143	0.507344	0.00556982	0.0461288
	CA11g01360	PREDICTED: serine/threonine-protein phosphatase 2A 65 kDa regulatory subunit A beta isoform-like [Cucumis sativus]	2084.44	1746.16	2422.71	1.38745	0.472434	0.000198208	0.00288496
	CA01g26880	Pentatricopeptide repeat-containing protein	211.598	166.89	256.305	1.53577	0.618963	0.00395715	0.0349723
	CA11g04160	Pentatricopeptide repeat-containing protein	140.754	102.25	179.258	1.75314	0.809944	0.00309106	0.0287784
	CA07g11390	PREDICTED: benzyl alcohol O-benzoyltransferase-like [Solanum lycopersicum]	1777.43	1173.29	2381.58	2.02984	1.02136	3.77708e-15	3.53782e-13
	CA02g09960	Detected protein of unknown function	685.838	589.654	782.022	1.32624	0.407339	0.0059964	0.0489374
	CA03g23500	Detected protein of unknown function	370.32	288.256	452.383	1.56938	0.650192	0.000407473	0.00538364
	CA07g20940	PREDICTED: photosystem I reaction center subunit V, chloroplastic-like [Solanum tuberosum]	4809.48	4236.08	5382.89	1.27073	0.345653	0.00333981	0.0306539
	CA02g04600	Detected protein of unknown function	393.838	324.994	462.681	1.42366	0.509603	0.00346581	0.0315261
	CA03g09000	PREDICTED: protease Do-like 2, chloroplastic-like [Solanum tuberosum]	404.212	328.28	480.144	1.4626	0.54854	0.00155917	0.0164957
	CA02g19420	DNA topoisomerase	401.255	293.856	508.653	1.73096	0.79157	2.84134e-05	0.000528731
	CA04g21220	Putative cysteine proteinase	7325.22	5779.95	8870.48	1.5347	0.617954	6.26544e-08	2.14462e-06
	CA09g00510	Thioredoxin family protein isoform 2 [Theobroma cacao]	245.861	173.76	317.961	1.82989	0.871756	2.3663e-05	0.000449677
	CA01g24970	PREDICTED: LEC14B homolog [Solanum lycopersicum]	204.766	157.333	252.198	1.60296	0.680742	0.00187594	0.0192108
	CA07g19040	Aconitate hydratase	66.8651	43.6081	90.1221	2.06664	1.04729	0.00110346	0.0124144
	CA06g04670	Pentatricopeptide repeat-containing protein, putative	66.7752	43.16	90.3905	2.09431	1.06648	0.0028523	0.0270329
	CA01g03850	Detected protein of confused Function	166.586	119.225	213.946	1.79447	0.84356	0.00037313	0.00501072
	CA12g01200	Acyltransferase, putative	54.8605	32.9798	76.7412	2.32692	1.21842	0.00354752	0.032108
	CA03g26290	Ribonucleoprotein, chloroplast, putative	1623.26	1343.26	1903.26	1.41689	0.502729	0.000109792	0.00172598
	CA09g13520	Detected protein of unknown function	168.457	128.46	208.454	1.62272	0.698417	0.00411847	0.0361553
	CA04g19090	Patatin T5, putative	757.392	495.568	1019.22	2.05666	1.0403	1.30186e-12	8.96719e-11
	CA10g12410	Indole-3-acetamide hydrolase	141.201	63.52	218.883	3.44589	1.78488	0.00296453	0.027884
	CA08g00820	PREDICTED: cysteine-rich receptor-like protein kinase 2-like [Solanum lycopersicum]	211.067	129.505	292.629	2.2596	1.17607	8.10672e-08	2.72898e-06
	CA09g07420	Putative aconitase	2571.01	1767.52	3374.51	1.90918	0.93295	4.60894e-14	3.77933e-12
	CA04g21490	Mitogen-activated protein kinase 9	987.084	806.175	1167.99	1.44881	0.534866	0.00011926	0.00184885
	CA01g12050	Detected protein of unknown function	121.828	64.4662	179.19	2.77959	1.47487	8.07652e-08	2.72291e-06
	CA05g01160	Detected protein of unknown function	4075.92	2520.48	5631.37	2.23424	1.15979	7.23147e-22	1.40768e-19
	CA03g19620	Splicing factor 3a	819.834	672.216	967.452	1.4392	0.525265	0.000380677	0.00508405
	CA01g06880	Lon protease homolog	1256.12	1062.77	1449.47	1.36386	0.447699	0.000827154	0.00977133
	CA09g02510	Ethylene signaling protein	1436.02	1195.61	1676.43	1.40215	0.487641	0.000196247	0.00286015
	CA01g10850	Pentatricopeptide repeat-containing protein, putative	63.1589	34.523	91.7948	2.65895	1.41086	0.000127758	0.00196834
	CA01g05120	Glucose-1-phosphate adenylyltransferase	720.731	576.064	865.397	1.50226	0.587132	8.54877e-05	0.00140612
	CA07g03430	Heparanase, putative	339.395	254.43	424.36	1.66788	0.738019	0.000247184	0.00347721
	CA02g22050	Pentatricopeptide repeat-containing protein	47.177	29.1964	65.1576	2.2317	1.15814	0.00466247	0.039807
	CA03g08860	Putative sugar transporter	1123.36	938.619	1308.1	1.39364	0.478862	0.000522668	0.00661042
	CA02g21870	Microspherule protein	315.768	257.716	373.82	1.45051	0.536562	0.00421271	0.0368094
	CA08g03860	Puromycin-sensitive aminopeptidase, putative	1430.35	1252.11	1608.58	1.28469	0.361424	0.00579457	0.0476201
	CA04g02600	P(E)-nerolidol/(E,E)-geranyl linalool synthase	6046.42	4924.22	7168.62	1.45579	0.5418	0.000240193	0.00339241
	CA06g18250	F-box family protein	263.332	168.21	358.454	2.13099	1.09152	5.05307e-06	0.000116617
	CA04g18270	Polyadenylation factor subunit, putative	1045.32	850.456	1240.18	1.45825	0.544238	8.75751e-05	0.00143623
	CA07g03710	Iron(III)-zinc(II) purple acid phosphatase, putative	1869.52	1513.61	2225.42	1.47027	0.556078	0.00046476	0.00598282
	CA12g02460	PREDICTED: cysteine-rich repeat secretory protein 60-like [Solanum lycopersicum]	281.001	222.271	339.73	1.52845	0.612068	0.00256835	0.0248681
	CA08g12000	Chaperone protein dnaJ	223.436	163.704	283.167	1.72975	0.790563	0.000169726	0.00252962
	CA01g05740	PfkB-like carbohydrate kinase family protein	137.661	90.0288	185.293	2.05816	1.04135	9.7437e-05	0.00156585
	CA05g15070	AMP dependent ligase, putative	219.744	153.45	286.038	1.86405	0.89844	3.27975e-05	0.000602301
	CA08g01260	Cytochrome B561, putative	151.37	45.5992	257.142	5.63916	2.49548	2.25823e-21	4.10998e-19
	CA01g21030	RNA polymerase sigma factor	20.0732	0.945854	39.2006	41.4447	5.37312	0.000910308	0.0105532
	CA10g16790	Detected protein of unknown function	607.025	407.306	806.743	1.98068	0.985995	2.24743e-10	1.13826e-08
	CA01g10940	3-phosphoshikimate 1-carboxyvinyltransferase	1406	1200.89	1611.12	1.34161	0.423961	0.0042041	0.0367772
	CA01g18700	Eukaryotic translation initiation factor 3 subunit, putative	1597.53	1235.59	1959.48	1.58587	0.665271	9.68381e-06	0.000208361
	CA07g08820	24K germin like protein (Precursor)	429.453	216.672	642.234	2.96408	1.56759	0.000950253	0.0109195
	CA08g17060	PREDICTED: 18.5 kDa class I heat shock protein-like [Cicer arietinum]	265.636	165.023	366.249	2.21938	1.15016	1.86487e-05	0.00036814
	CA01g09470	Threonyl-tRNA synthetase, putative	615.684	485.114	746.253	1.5383	0.621341	9.47857e-05	0.00153425
	CA03g00110	Beta-galactosidase	204.98	109.294	300.667	2.751	1.45996	3.3987e-11	1.9213e-09
	CA05g05830	PREDICTED: putative GEM-like protein 8-like [Solanum lycopersicum]	43.7999	23.3472	64.2527	2.75205	1.46051	0.00559042	0.0462822
	CA10g12010	PREDICTED: F-box protein SKIP24-like [Solanum lycopersicum]	88.4254	34.971	141.88	4.05707	2.02044	9.63081e-10	4.50094e-08
	CA07g21510	Detected protein of unknown function	120.578	80.1972	160.959	2.00704	1.00507	0.00122507	0.0134764
	CA03g35090	RSH1	843.203	662.658	1023.75	1.54491	0.627523	1.22622e-05	0.000256189
	CA11g18250	DNA ligase	1079.77	848.862	1310.68	1.54404	0.626711	6.85381e-06	0.000153429
	CA01g26540	utp-glucose-1-phosphate uridylyltransferase, putative [Ricinus communis]	346.951	266.303	427.6	1.60569	0.68319	0.00265539	0.0255452
	CA03g23720	Mitochondrial protein, putative	615.922	509.482	722.363	1.41784	0.503691	0.00169001	0.0176458
	CA12g16680	Subtilisin-like protease preproenzyme	121.913	93.14	150.686	1.61785	0.694075	0.00314024	0.0291911
	CA07g11230	Protein disulfide isomerase family	1597.84	1280.04	1915.64	1.49655	0.581639	9.29747e-06	0.000201679
	CA02g07680	Sigma factor sigb regulation protein rsbq, putative	496.59	265.706	727.474	2.73789	1.45306	6.99804e-08	2.38444e-06
	CA03g03390	PREDICTED: putative late blight resistance protein homolog R1B-23-like [Solanum lycopersicum]	1087.45	938.443	1236.46	1.31756	0.397872	0.0036334	0.032705
	CA03g22720	Poly(A) polymerase, putative	324.352	266.128	382.576	1.43756	0.523625	0.00453039	0.0390066
	CA10g22160	Detected protein of confused Function	286.634	175.851	397.417	2.25997	1.1763	1.44431e-09	6.58498e-08
	CA04g21850	Beta-tubulin	12664.8	9581.03	15748.6	1.64373	0.716973	2.34178e-10	1.18337e-08
	CA08g06830	AT-hook DNA-binding protein	242.519	179.983	305.055	1.69491	0.76121	0.000191358	0.00279983
	CA05g14740	Phospholipase C	1386.87	884.531	1889.2	2.13582	1.09479	4.38458e-13	3.22872e-11
	CA03g31860	GTP binding protein, putative	571.741	419.453	724.029	1.72613	0.787537	8.79115e-06	0.000191999
	CA03g15850	PME inhibitor	13.0634	5.82436	20.3024	3.48578	1.80148	0.0036907	0.0331143
	CA09g06200	Acetyl Co-enzyme a carboxylase carboxyltransferase alpha subunit [Theobroma cacao]	2283.89	1987.75	2580.03	1.29796	0.37625	0.00251882	0.0244945
	CA04g07290	Ubiquitin-protein ligase, putative	594.729	454.275	735.182	1.61836	0.694534	4.4013e-06	0.000102955
	CA11g16570	Detected protein of unknown function	522.77	293.98	751.559	2.55649	1.35417	4.07065e-16	4.36008e-14
	CA02g19170	Peroxidase 31, putative	881.286	741.883	1020.69	1.37581	0.460279	0.00352973	0.0320034
	CA10g01580	Detected protein of unknown function	1561.4	1325.91	1796.89	1.35521	0.438513	0.000813877	0.00965539
	CA06g24030	Auxin response factor 10	106.012	71.2364	140.788	1.97634	0.982835	0.000491908	0.00628889
	CA10g16460	PREDICTED: cell division protein FtsZ homolog 2-1, chloroplastic-like [Solanum tuberosum]	798.784	560.358	1037.21	1.85098	0.888286	2.61121e-09	1.13504e-07
	CA02g16890	3-ketoacyl-CoA synthase	363.179	282.506	443.851	1.57112	0.651794	0.000492208	0.00628914
	CA06g06260	Cytosolic ascorbate peroxidase	5631.76	4370.54	6892.98	1.57715	0.657316	1.0418e-05	0.000222111
	CA02g15130	30S ribosomal protein S5, putative	1200.5	1036.91	1364.08	1.31553	0.395642	0.00376154	0.0336285
	CA11g18090	Xyloglucan endotransglycosylase 1	137.29	71.0623	203.518	2.86393	1.518	2.28966e-08	8.51433e-07
	CA07g12860	GH3 family protein	68.9461	29.3211	108.571	3.70283	1.88863	0.000182417	0.00269189
	CA01g07220	Detected protein of unknown function	98.4374	65.7855	131.089	1.99268	0.994707	0.000820617	0.00970654
	CA03g28880	Histone deacetylase hda1, putative	587.722	469.509	705.936	1.50356	0.588385	0.000404368	0.00534745
	CA02g22600	Nucleolar RNA-associated protein, putative	109.576	62.5496	156.603	2.50366	1.32404	7.2898e-06	0.000161734
	CA12g19040	PREDICTED: 3-hexulose-6-phosphate isomerase-like [Solanum lycopersicum]	744.212	553.588	934.836	1.68869	0.7559	3.23696e-07	9.63597e-06
	CA07g02330	Lysosomal pro-X carboxypeptidase, putative	456.976	232.874	681.077	2.92466	1.54827	2.39042e-09	1.04515e-07
	CA04g17820	PREDICTED: LOW QUALITY PROTEIN: calcium-transporting ATPase 1, chloroplastic-like [Solanum lycopersicum]	1373.23	995.891	1750.58	1.7578	0.813773	1.08462e-09	5.02698e-08
	CA02g24850	Ocs element-binding factor, putative	57.9438	36.9622	78.9255	2.1353	1.09444	0.00171736	0.0178564
	CA01g12090	Neutral amino acid transport protein	120.512	48.785	192.24	3.94055	1.9784	5.79897e-08	2.00024e-06
	CA07g17380	Ring finger protein, putative	163.564	113.401	213.728	1.88471	0.914345	0.000213065	0.00306337
	CA06g17600	Serine carboxypeptidase, putative	668.44	531.361	805.52	1.51596	0.600228	0.000103817	0.00165178
	CA03g07190	Emb|CAB10253.1	769.176	642.198	896.153	1.39545	0.480728	0.0012993	0.0141538
	CA01g05190	Bifunctional dihydrofolate reductase-thymidylate synthase	1442.96	1157.75	1728.16	1.49268	0.577909	1.37455e-05	0.00028334
	CA01g31450	Transporter, putative	753.289	589.43	917.149	1.55599	0.637836	1.66478e-05	0.000334539
	CA03g33180	DNA-binding protein (Fragment)	2825.65	2473.04	3178.26	1.28517	0.361955	0.00337302	0.0308575
	CA05g01870	PREDICTED: nudix hydrolase 17, mitochondrial-like [Solanum tuberosum]	302.375	214.904	389.847	1.81406	0.859219	3.30101e-06	7.96298e-05
	CA02g17980	Pectinesterase	138.765	100.782	176.749	1.75378	0.810468	0.00541307	0.0450975
	CA04g17230	PREDICTED: symplekin-like isoform X1 [Citrus sinensis]	435.787	359.02	512.554	1.42765	0.513641	0.00296761	0.0279013
	CA09g04940	Phantastica	4392.02	3498.94	5285.11	1.51049	0.595016	0.00429516	0.0373536
	CA01g06000	Mutt domain protein, putative	523.958	294.229	753.687	2.56156	1.35702	4.58416e-16	4.79537e-14
	CA09g01310	PREDICTED: growth-regulating factor 3-like [Solanum tuberosum]	90.2928	50.9258	129.66	2.54605	1.34826	4.04552e-05	0.000726831
	CA08g19330	farnesylated protein 6 [Arabidopsis thaliana]	1224.73	842.242	1607.21	1.90826	0.932255	6.27319e-12	3.92267e-10
	CA03g36010	Detected protein of unknown function	276.255	218.065	334.444	1.53369	0.617005	0.00437251	0.0378951
	CA08g11180	PREDICTED: translation initiation factor eIF-2B subunit epsilon-like [Fragaria vesca] subsp. vesca	309.614	236.534	382.694	1.61793	0.694147	0.000416326	0.00548228
	CA05g08640	Transcription factor jumonji domain-containing protein, putative isoform 1 [Theobroma cacao]	104.434	74.9449	133.923	1.78695	0.837497	0.00203329	0.020531
	CA03g12550	Detected protein of unknown function	176.415	121.689	231.141	1.89943	0.92557	0.000114951	0.00179323
	CA06g00160	Pentatricopeptide repeat-containing protein, putative	2251.73	1954.77	2548.7	1.30384	0.382762	0.00216671	0.0216246
	CA01g25840	Spo0B-associated GTP-binding protein, putative	302.667	226.279	379.056	1.67517	0.744308	0.000116764	0.00181519
	CA09g04210	PREDICTED: auxin-induced protein 5NG4-like [Cucumis sativus]	387.585	299.557	475.612	1.58772	0.666955	0.00254381	0.0246946
	CA04g08840	Serine/arginine rich splicing factor, putative	542.186	417.288	667.084	1.59862	0.676825	4.01445e-05	0.000722408
	CA03g03530	Nicotiana tabacum wound inducive mRNA , complete cds	1687.29	836.194	2538.38	3.03563	1.602	3.47146e-26	9.47708e-24
	CA08g16860	Mitotic checkpoint protein bub3, putative	897.975	750.72	1045.23	1.3923	0.477472	0.00118557	0.0131322
	CA10g21210	DNA-directed RNA polymerase	421.848	347.769	495.928	1.42603	0.512002	0.0030986	0.0288301
	CA04g11000	PREDICTED: protein PIR-like [Solanum lycopersicum]	208.246	137.644	278.848	2.02586	1.01854	6.95602e-06	0.000154943
	CA07g11440	PREDICTED: condensin complex subunit 2-like [Glycine max]	725.466	577.034	873.897	1.51446	0.598806	9.91435e-05	0.00158757
	CA03g25710	mRNA, clone: RTFL01-28-H06	775.709	636.547	914.871	1.43724	0.523301	0.000697939	0.00847292
	CA04g12290	PREDICTED: 40S ribosomal protein S15a-1-like [Brachypodium distachyon]	3067.63	2688.04	3447.23	1.28243	0.358881	0.0029775	0.0279825
	CA12g18560	PREDICTED: DNA-directed RNA polymerase III subunit RPC3 [Vitis vinifera]	176.99	133.438	220.543	1.65278	0.724897	0.0017943	0.018465
	CA06g17800	PREDICTED: uncharacterized LOC101217184 [Cucumis sativus]	291.302	174.109	408.495	2.34621	1.23033	3.01891e-09	1.29219e-07
	CA12g09310	PREDICTED: UPF0202 protein At1g10490-like [Cicer arietinum]	1603.47	1259.8	1947.14	1.54559	0.628157	1.00592e-06	2.71307e-05
	CA05g17940	PREDICTED: CASP-like protein GSVIVT00013502001-like [Solanum lycopersicum]	119.785	78.1559	161.415	2.06529	1.04634	0.00018884	0.00277024
	CA01g10350	CLB1	917.701	762.792	1072.61	1.40616	0.491763	0.000618286	0.00763042
	CA06g14450	Ripening regulated protein-like	355.864	268.469	443.259	1.65106	0.723393	0.00328496	0.0302622
	CA11g12480	PREDICTED: auxin-induced protein 5NG4-like [Solanum lycopersicum]	956.666	746.737	1166.59	1.56226	0.64363	4.40995e-06	0.000103049
	CA12g01450	KANADI-like transcription factor FEATHERED	91.1538	63.6447	118.663	1.86446	0.898756	0.00589689	0.0483368
	CA08g05110	PREDICTED: elongation factor 2-like [Solanum lycopersicum]	14371.5	12204.1	16538.9	1.35519	0.438499	0.000108907	0.00171448
	CA12g08080	PREDICTED: rubisco accumulation factor 1, chloroplastic-like [Solanum tuberosum]	1275.87	403.125	2148.62	5.32992	2.41411	1.85781e-41	1.29965e-38
	CA12g09670	DNA binding protein, putative	104.681	74.4222	134.94	1.81317	0.858511	0.00132093	0.0143336
	CA12g05990	Alkaline/neutral invertase isoform 1 [Theobroma cacao]	429.427	340.377	518.477	1.52324	0.607148	0.000311926	0.00428654
	CA03g22160	Alanyl-tRNA synthetase, putative	2811.48	2358.84	3264.11	1.38378	0.468611	0.000128202	0.00197381
	CA07g00160	Adenylosuccinate lyase	544.894	430.131	659.658	1.53362	0.616941	0.000142841	0.00216789
	CA02g28280	Delta(3,5),delta(2,4)-dienoyl-CoA isomerase 1	894.273	726.004	1062.54	1.46355	0.549471	0.000107967	0.00170328
	CA03g02420	Chaperonin-60kD, ch60, putative	2889.24	2529.94	3248.55	1.28404	0.360693	0.00288159	0.0272728
	CA12g13860	Cleavage and polyadenylation specificity factor, putative	140.252	89.7801	190.723	2.12434	1.08701	0.000353694	0.00479286
	CA03g36020	Detected protein of unknown function	1677.19	1180.85	2173.53	1.84064	0.880211	9.61131e-11	5.17209e-09
	CA11g00250	U-box domain containing protein	36.7899	17.8714	55.7085	3.11719	1.64025	0.000410218	0.00541157
	CA10g18690	PREDICTED: transcription elongation factor SPT6-like isoform X1 [Solanum tuberosum]	3618.98	3096.04	4141.91	1.33781	0.41987	0.000424388	0.00557205
	CA12g10600	Heat shock 70 kDa protein, putative	963.139	691.855	1234.42	1.78422	0.835296	1.30488e-08	5.01047e-07
	CA07g17060	CYP72A58	1383.97	1130.07	1637.87	1.44935	0.535404	4.45177e-05	0.000792455
	CA07g11280	Tetratricopeptide repeat-like superfamily protein, putative [Theobroma cacao]	210.467	117.134	303.8	2.59361	1.37496	9.35294e-10	4.38023e-08
	CA11g09890	Sister-chromatide cohesion protein 3	833.647	715.5	951.793	1.33025	0.411696	0.00531637	0.0444407
	CA03g12370	Glucose-6-phosphate isomerase (Fragment)	393.31	317.029	469.59	1.48122	0.566784	0.00193301	0.019714
	CA05g06340	P30 dbc protein, putative	2832.98	2464.72	3201.25	1.29883	0.377208	0.00179398	0.018465
	CA01g20860	Lipoic acid synthase	506.495	386.822	626.168	1.61875	0.694881	2.13152e-05	0.000411679
	CA04g00110	Ankyrin-like protein	529.25	340.825	717.676	2.1057	1.0743	1.26032e-10	6.68567e-09
	CA05g08500	Aminophospholipid ATPase (Fragment)	73.6494	47.6153	99.6835	2.09352	1.06593	0.00038643	0.00514306
	CA10g21830	B-type cyclin	302.288	237.778	366.798	1.54261	0.625373	0.00163084	0.0171078
	CA03g25320	Replication factor C / DNA polymerase III gamma-tau subunit, putative	176.468	130.027	222.909	1.71432	0.77764	0.00478517	0.0407099
	CA12g08270	PREDICTED: vestitone reductase-like [Solanum tuberosum]	178.191	129.604	226.778	1.74978	0.807172	0.00328764	0.0302744
	CA05g02740	PREDICTED: probable LRR receptor-like serine/threonine-protein kinase At3g47570-like [Solanum tuberosum]	476.502	399.914	553.09	1.38302	0.467824	0.00422976	0.0369152
	CA01g08010	GTP-binding protein alpha subunit, gna, putative	514.145	377.837	650.452	1.72152	0.783679	1.70521e-06	4.40794e-05
	CA02g00470	Reticuline oxidase, putative	300.535	222.794	378.276	1.69787	0.763726	0.000129363	0.00198896
	CA08g12150	Xaa-Pro aminopeptidase	678.353	527.776	828.93	1.57061	0.651324	2.82829e-05	0.000527178
	CA11g08510	Cathepsin B	403.692	243.304	564.081	2.31842	1.21314	1.09253e-11	6.57458e-10
	CA02g28550	Voltage-dependent anion channel	91.7159	65.4618	117.97	1.80212	0.849695	0.00369694	0.0331569
	CA04g17700	Transcription factor Ntlim1	125.663	87.4901	163.836	1.87263	0.905065	0.00548577	0.0455542
	CA03g06610	PREDICTED: geraniol 8-hydroxylase-like [Solanum tuberosum]	17.366	6.27241	28.4596	4.53727	2.18182	0.0024829	0.0241767
	CA08g18890	peptidyl-prolyl cis-trans isomerase [Solanum lycopersicum]	18959	16499.1	21418.8	1.29818	0.376489	0.000844874	0.00992827
	CA05g13310	Unknown protein	199.163	143.543	254.782	1.77496	0.827785	0.000494198	0.00631018
	CA04g04510	Sugar transporter, putative	240.501	189.789	291.212	1.53439	0.61767	0.00421164	0.0368094
	CA06g15120	Myb domain protein 3, putative [Theobroma cacao]	281.647	178.514	384.779	2.15545	1.10799	1.22864e-08	4.76678e-07
	CA02g09990	Phosphate-responsive 1 family protein	213.722	92.2936	335.149	3.63134	1.8605	1.04941e-15	1.06299e-13
	CA03g11730	PREDICTED: putative GPI-anchored protein PB15E9.01c-like [Solanum tuberosum]	897.168	715.998	1078.34	1.50606	0.590784	3.87246e-05	0.000697978
	CA01g20990	PREDICTED: cinnamoyl-CoA reductase 1-like [Solanum tuberosum]	439.747	197.107	682.387	3.46201	1.79161	3.74816e-15	3.52548e-13
	CA12g04200	Amino acid transporter (Fragment)	30.3924	9.70726	51.0775	5.26179	2.39555	5.78925e-07	1.64256e-05
	CA02g22280	PREDICTED: auxilin-like protein 1-like [Solanum tuberosum]	1456.4	1169.13	1743.66	1.49142	0.576689	1.31227e-05	0.000272509
	CA02g09120	Leucine-rich repeat protein, putative	151.717	110.464	192.97	1.74691	0.804803	0.00104561	0.0118697
	CA11g02060	Importin, putative	1999.14	1584.28	2414	1.52372	0.607602	2.12632e-06	5.36637e-05
	CA07g01270	At4g30840	330.842	251.891	409.794	1.62687	0.702096	0.000207033	0.00299395
	CA03g04230	PREDICTED: pathogenesis-related protein STH-2-like [Solanum tuberosum]	1242.19	505.726	1978.65	3.9125	1.96809	7.78644e-18	9.84787e-16
	CA06g02400	Gamma-interferon-inducible lysosomal thiol reductase	222.988	168.881	277.094	1.64076	0.714367	0.000988005	0.011296
	CA04g19780	TRNA-processing ribonuclease BN [Theobroma cacao]	330.386	260.478	400.294	1.53677	0.619899	0.00120369	0.0132869
	CA03g07740	Protein TIME FOR COFFEE	3610.57	3200.16	4020.98	1.25649	0.329404	0.00552308	0.0457925
	CA08g19080	Detected protein of unknown function	3603.03	2428.78	4777.29	1.96695	0.975957	9.631e-14	7.61836e-12
	CA04g15880	Ankyrin repeat-containing protein, putative	221.804	119.424	324.184	2.71456	1.44072	1.1033e-12	7.7913e-11
	CA03g16810	Peroxidase 66, putative	75.48	40.1483	110.812	2.76005	1.4647	4.82099e-05	0.000851797
	CA08g16410	Beta-phellandrene synthase	9.7902	1.44365	18.1367	12.5631	3.65112	0.000285461	0.00396488
	CA02g18150	Abnormal spindle-like microcephaly-associated protein-like protein	967.572	782.854	1152.29	1.47191	0.55769	9.23692e-05	0.00150274
	CA02g23580	PREDICTED: chloroplastic group IIA intron splicing facilitator CRS1, chloroplastic-like [Vitis vinifera]	239.532	174.034	305.03	1.75271	0.809585	9.25234e-05	0.00150416
	CA02g13150	PREDICTED: probable LRR receptor-like serine/threonine-protein kinase At1g07650-like [Solanum tuberosum]	457.605	250.348	664.863	2.65576	1.40912	3.58806e-18	4.69721e-16
	CA07g19880	Trigger factor, putative	840.819	649.341	1032.3	1.58976	0.668811	3.77764e-06	8.95829e-05
	CA11g03550	Phosphorylase	6632.46	3954.14	9310.78	2.35469	1.23554	6.34241e-26	1.69025e-23
	CA06g20200	Detected protein of confused Function	19226.8	16659.7	21793.9	1.30818	0.387566	0.00052191	0.0066083
	CA06g06240	Detected protein of confused Function	3397.42	2567.85	4227	1.64612	0.719071	4.02206e-06	9.43792e-05
	CA01g05820	E3 ubiquitin-protein ligase HOS1	188.485	147.003	229.968	1.56438	0.645586	0.00483239	0.0410543
	CA06g12750	PREDICTED: GATA transcription factor 26-like [Solanum lycopersicum]	382.491	293.557	471.425	1.6059	0.683386	5.3788e-05	0.000937771
	CA12g17600	Nicotiana tabacum wound inducive mRNA , complete cds	319.417	179.036	459.798	2.56818	1.36075	4.25353e-08	1.50426e-06
	CA06g04260	PREDICTED: histone H4-like [Glycine max]	958.51	810.084	1106.94	1.36645	0.450428	0.00181548	0.0186428
	CA01g23210	Protein translocase subunit SecA	1094.29	932.445	1256.13	1.34714	0.429896	0.00178746	0.0184312
	CA01g07790	ATP binding protein, putative	224.95	175.353	274.548	1.56569	0.646797	0.0032534	0.0300333
	CA06g18260	DOF domain class transcription factor	259.044	166.418	351.67	2.11318	1.07941	7.18746e-08	2.44156e-06
	CA01g28860	PREDICTED: serine carboxypeptidase-like 18-like isoform X1 [Solanum tuberosum]	959.936	751.542	1168.33	1.55458	0.636522	1.0114e-05	0.000216249
	CA02g31230	Transport inhibitor response protein	403.192	312.922	493.462	1.57695	0.657135	9.81947e-05	0.00157689
	CA03g06560	Pyruvate kinase	1172.45	857.923	1486.97	1.73322	0.793456	1.69858e-08	6.44482e-07
	CA06g01130	NBS-LRR resistance protein-like protein	279.569	221.823	337.315	1.52065	0.604688	0.00288772	0.0272992
	CA02g25070	Detected protein of unknown function	293.476	228.967	357.986	1.56348	0.644763	0.000633453	0.00779575
	CA01g02500	UDP-N-acetylmuramyl-tripeptide synthetase	647.276	514.634	779.918	1.51548	0.599777	7.83346e-05	0.00130282
	CA05g12210	Glucan endo-1,3-beta-glucosidase, putative	387.635	286.439	488.831	1.70658	0.771108	1.82826e-05	0.000361988
	CA08g17030	Pentatricopeptide repeat-containing protein, putative	218.627	169.653	267.602	1.57734	0.657498	0.00217551	0.0217027
	CA10g21900	Cytochrome P450	207.111	151.707	262.515	1.73041	0.791114	0.000444458	0.00576123
	CA06g03070	B3 domain-containing protein	453.438	372.858	534.017	1.43223	0.518259	0.00316079	0.0293234
	CA10g02850	PHB2	2409.55	2012.17	2806.92	1.39497	0.480238	0.000102943	0.0016402
	CA12g21230	ATP:citrate lyase	1813.97	1567.28	2060.66	1.31481	0.394849	0.00219337	0.021789
	CA11g13190	PREDICTED: histone H2A-like [Solanum tuberosum]	7864.45	6401.42	9327.48	1.4571	0.543095	3.07125e-05	0.000568207
	CA03g10530	Detected protein of unknown function	447.413	347.097	547.729	1.57803	0.658123	8.42813e-05	0.00139036
	CA02g10710	40S ribosomal protein S4-like protein	10250.7	9110.8	11390.5	1.25022	0.322183	0.00489086	0.0414723
	CA07g03530	1,2-diacylglycerol 3-beta-galactosyltransferase, putative	897.219	671.045	1123.39	1.6741	0.743383	9.04705e-06	0.000197011
	CA01g05240	PREDICTED: phosphatidylinositol/phosphatidylcholine transfer protein SFH8-like isoform X1 [Solanum tuberosum]	1557.16	1192.45	1921.87	1.61169	0.688579	1.64406e-07	5.1691e-06
	CA10g06410	DNA binding protein, putative	719.329	558.963	879.695	1.5738	0.654251	0.000376302	0.00504728
	CA03g00660	Selenium-binding protein	861.701	629.653	1093.75	1.73706	0.796652	5.89425e-08	2.02686e-06
	CA02g17030	PLAC8 family protein [Theobroma cacao]	175.032	126.194	223.87	1.77401	0.827014	0.00330854	0.0304168
	CA10g01540	Apoptosis inhibitor, putative	1505.72	1278.05	1733.4	1.35628	0.439658	0.000859926	0.010084
	CA01g10510	Lipoxygenase	763.984	577.905	950.063	1.64398	0.717191	0.000184744	0.00272263
	CA03g31810	PREDICTED: twist-related protein 1-like [Solanum tuberosum]	99.6901	56.3519	143.028	2.53813	1.34377	5.22764e-06	0.000120521
	CA05g12800	PREDICTED: actin-related protein 6-like isoform X2 [Citrus sinensis]	293.929	220.206	367.653	1.66959	0.739494	9.22421e-05	0.00150177
	CA10g21730	Detected protein of unknown function	161.324	121.341	201.308	1.65903	0.730341	0.00140184	0.0151019
	CA04g20280	Unknown protein	7.10484	0.472927	13.7368	29.0462	4.86028	0.000339096	0.00462302
	CA03g06140	Nucleic acid binding protein, putative	464.426	387.095	541.756	1.39954	0.484954	0.00379514	0.0338478
	CA01g24590	Mitogen-activated protein kinase kinase kinase	1530.05	1304.73	1755.37	1.34539	0.428025	0.0012111	0.0133514
	CA03g30510	Amino acid binding protein, putative	277.209	182.82	371.598	2.03259	1.02332	4.37273e-08	1.53912e-06
	CA03g01730	PREDICTED: F-box/kelch-repeat protein At3g23880-like [Solanum tuberosum]	255.638	137.545	373.732	2.71717	1.4421	1.79698e-11	1.05861e-09
	CA01g02520	PREDICTED: GMP synthase [glutamine-hydrolyzing]-like [Solanum tuberosum]	302.247	208.657	395.838	1.89708	0.923779	2.31945e-05	0.000441524
	CA03g02190	3-ketoacyl CoA thiolase 2	3268.21	2101.37	4435.04	2.11054	1.07762	6.9635e-19	9.80409e-17
	CA02g09190	SET domain protein	576.538	341.422	811.655	2.37728	1.24931	2.56956e-14	2.17064e-12
	CA04g08380	PREDICTED: putative elongation of fatty acids protein DDB_G0272012-like [Solanum tuberosum]	195.262	101.901	288.622	2.83236	1.50201	3.32542e-11	1.88463e-09
	CA12g15710	PREDICTED: wall-associated receptor kinase-like 20-like [Solanum tuberosum]	68.9562	32.8803	105.032	3.19438	1.67553	1.8732e-06	4.7924e-05
	CA02g18740	Phosphofructokinase beta subunit	3597.58	3011.94	4183.21	1.38887	0.473915	8.36048e-05	0.00138171
	CA05g08590	PREDICTED: kirola-like [Solanum tuberosum]	597.543	390.704	804.383	2.05881	1.04181	0.00577218	0.0474884
	CA05g20700	Photosystem I light-harvesting chlorophyll a/b-binding protein	2646.83	1964.03	3329.64	1.69531	0.761547	3.73738e-09	1.58157e-07
	CA03g29060	PREDICTED: uridine-cytidine kinase C-like isoform X3 [Glycine max]	848.202	618.576	1077.83	1.74243	0.801102	1.78494e-08	6.72688e-07
	CA08g19290	Kinase protein with adenine nucleotide alpha hydrolases-like domain, putative isoform 1 [Theobroma cacao]	1844.76	1418.66	2270.87	1.60072	0.678718	2.29547e-05	0.00043773
	CA07g09050	Double Clp-N motif-containing P-loop nucleoside triphosphate hydrolases superfamily protein, putative [Theobroma cacao]	1312.11	1070.36	1553.85	1.45171	0.537751	0.000401009	0.00531497
	CA02g25020	Subtilisin-like protease	1516.58	1170.02	1863.13	1.59239	0.671192	4.25776e-07	1.23464e-05
	CA10g20310	Calcium ATPase	580.494	474.512	686.476	1.4467	0.532767	0.00552112	0.0457925
	CA07g17360	Transcription factor RF2a, putative	320.881	227.324	414.437	1.82311	0.866403	1.14367e-05	0.000241741
	CA08g03280	PREDICTED: probable protein arginine N-methyltransferase 4.2 [Vitis vinifera]	787.949	529.569	1046.33	1.97581	0.982444	3.16001e-11	1.8e-09
	CA09g01920	Xyloglucan endotraglucosylase/hydrolase	1546.93	1065.01	2028.85	1.905	0.929794	5.61464e-12	3.57072e-10
	CA12g18590	PREDICTED: eukaryotic initiation factor 4A-2-like [Solanum lycopersicum]	2251.82	1813.4	2690.24	1.48354	0.56904	0.000615445	0.00761179
	CA11g00280	GABA-specific permease, putative	103.304	72.7796	133.829	1.83882	0.878782	0.00227622	0.0224572
	CA12g21130	PREDICTED: serine carboxypeptidase-like 33-like [Solanum tuberosum]	554.764	418.607	690.92	1.65052	0.72292	3.20358e-06	7.75302e-05
	CA12g21530	Protein arginine n-methyltransferase, putative	483.088	374.178	591.997	1.58213	0.661866	9.86558e-05	0.00158316
	CA10g16360	Fructose-bisphosphate aldolase	3435.34	2969.08	3901.6	1.31408	0.39405	0.00100362	0.0114511
	CA01g04590	PREDICTED: 21 kDa protein-like [Solanum lycopersicum]	6124.62	5205.13	7044.1	1.3533	0.436481	0.00154279	0.0163527
	CA06g05410	Thiamine biosynthesis protein ThiC variant L1	2802.49	602.821	5002.15	8.29791	3.05275	2.93304e-101	2.18863e-97
	CA02g12290	Cold acclimation protein COR413-TM1	628.984	535.343	722.625	1.34983	0.432783	0.00492186	0.0416878
	CA12g14570	Endo-beta-1,4-glucanase (Precursor)	316.084	252.912	379.256	1.49956	0.584537	0.00318755	0.0295105
	CA02g26830	DNA-directed RNA polymerase	385.611	287.484	483.738	1.68266	0.750745	1.76312e-05	0.000352161
	CA03g22600	Armadillo/beta-catenin repeat family protein	458.71	379.752	537.668	1.41584	0.501657	0.005372	0.0448053
	CA04g07620	PREDICTED: transcriptional regulator ATRX homolog isoform X2 [Glycine max]	406.781	336.27	477.291	1.41937	0.505251	0.00482501	0.0410071
	CA06g13940	PREDICTED: E3 ubiquitin-protein ligase RNF13-like [Solanum tuberosum]	552.371	461.891	642.851	1.39178	0.47693	0.00423434	0.0369407
	CA06g15570	Detected protein of unknown function	341.995	276.956	407.035	1.46967	0.555494	0.00548049	0.0455405
	CA01g00230	Calmodulin binding protein, putative	1532.26	969.653	2094.88	2.16044	1.11132	0.00039597	0.00525752
	CA02g15240	PREDICTED: auxin-repressed 12.5 kDa protein-like isoform X1 [Solanum tuberosum]	3599.53	1588.6	5610.45	3.53169	1.82036	2.41304e-26	6.7523e-24
	CA08g17910	Detected protein of unknown function	408.509	51.797	765.221	14.7734	3.88493	2.73903e-84	1.5329e-80
	CA03g04410	PREDICTED: heterogeneous nuclear ribonucleoprotein 27C-like [Solanum lycopersicum]	2670.67	2297.21	3044.12	1.32514	0.406143	0.000905312	0.0105007
	CA05g03960	Chorismate synthase	1853.41	1604.54	2102.29	1.31022	0.389806	0.00228024	0.022487
	CA05g05100	Centromere/kinetochore protein zw10-like protein	356.987	278.897	435.077	1.55999	0.641538	0.000256751	0.00359676
	CA03g21230	Pseudo-response regulator 5	1049.24	491.933	1606.55	3.26579	1.70743	1.95812e-15	1.92256e-13
	CA03g35850	DNA repair/transcription protein met18/mms19, putative	606.489	507.267	705.711	1.3912	0.476334	0.00180276	0.0185292
	CA02g19650	Detected protein of unknown function	503.677	275.81	731.544	2.65235	1.40727	5.75485e-08	1.98809e-06
	CA03g00760	Detected protein of unknown function	472.51	394.09	550.931	1.39798	0.483344	0.00411471	0.0361365
	CA11g03260	PREDICTED: cytosolic sulfotransferase 12-like [Solanum tuberosum]	1421.61	552.317	2290.9	4.1478	2.05235	1.10392e-09	5.10585e-08
	CA12g18670	Precursor of carboxylase p-protein 1, glycine decarboxylase complex	1502.56	1277.13	1728	1.35303	0.436197	0.00202021	0.0204451
	CA04g12810	Mitogen-activated kinase kinase kinase alpha	73.5488	44.0312	103.066	2.34075	1.22697	0.000602981	0.00747416
	CA12g04490	PREDICTED: U4/U6.U5 tri-snRNP-associated protein 1-like [Solanum tuberosum]	1860.75	1373.43	2348.07	1.70964	0.773693	1.21159e-09	5.53522e-08
	CA10g14710	Detected protein of unknown function	447.696	232.352	663.04	2.8536	1.51278	3.53825e-18	4.65925e-16
	CA08g13120	Detected protein of unknown function	74.1902	19.8128	128.568	6.48911	2.69802	2.80273e-13	2.11966e-11
	CA03g07730	Vacuole membrane protein, putative	1006.4	837.04	1175.76	1.40466	0.490221	0.000885362	0.0103157
	CA03g24340	Plastid RNA-binding protein	501.37	396.057	606.683	1.53181	0.615236	0.000210434	0.00303921
	CA01g20120	histone H3 family protein [Populus trichocarpa]	4311.49	3658.04	4964.94	1.35726	0.440702	0.000218077	0.00311742
	CA01g02300	DNA repair and transcription factor XPB1	698.983	597.17	800.795	1.34098	0.423291	0.00489296	0.0414743
	CA08g17890	Maternal effect embryo arrest 14 isoform 1 [Theobroma cacao]	1450.83	141.576	2760.08	19.4954	4.28506	5.7442e-28	1.7615e-25
	CA01g30720	Anthranilate N-benzoyltransferase protein, putative	200.866	135.728	266.004	1.95984	0.970733	1.42443e-05	0.000292276
	CA09g04390	PREDICTED: serine/threonine-protein kinase AFC1 [Vitis vinifera]	504.321	421.817	586.824	1.39118	0.476309	0.00246395	0.0240131
	CA01g31800	PREDICTED: M-phase inducer phosphatase-like [Solanum tuberosum]	125.303	84.4283	166.177	1.96826	0.97692	0.000297546	0.00410657
	CA12g22260	PREDICTED: pentatricopeptide repeat-containing protein At1g18485-like [Solanum lycopersicum]	75.5031	49.7312	101.275	2.03645	1.02605	0.00282715	0.0268513
	CA06g00240	Unknown protein	2319.6	1366.43	3272.78	2.39512	1.2601	1.31342e-23	3.00024e-21
	CA10g03350	PREDICTED: valine--tRNA ligase-like [Solanum lycopersicum]	131.33	96.0273	166.632	1.73526	0.795153	0.0032683	0.0301335
	CA02g11220	PREDICTED: protein YLS7-like [Citrus sinensis]	413.107	292.214	533.999	1.82742	0.869808	0.000115082	0.00179402
	CA05g19900	Detected protein of unknown function	290.839	233.323	348.356	1.49302	0.578234	0.00137758	0.0148978
	CA06g15810	Cucumisin-like serine protease subtilisin-like protease	990.706	612.505	1368.91	2.23493	1.16023	7.71251e-12	4.75626e-10
	CA08g04570	Importin subunit alpha	3091.33	2673.13	3509.53	1.31289	0.392745	0.00121268	0.0133598
	CA07g04920	Heat shock protein, putative	3134.38	2145.95	4122.8	1.9212	0.942006	1.4921e-14	1.28966e-12
	CA06g21870	Transaminase mtnE, putative	1288.26	1048.09	1528.43	1.45831	0.544294	5.69575e-05	0.000984596
	CA11g01370	Catalytic, putative	17.8278	6.32215	29.3334	4.63978	2.21406	0.000186963	0.0027481
	CA03g35080	Detected protein of unknown function	166.188	130.276	202.101	1.55132	0.6335	0.00587991	0.0482153
	CA03g13340	WD-repeat protein-like protein	613.881	495.395	732.367	1.47835	0.563989	0.000303083	0.00417784
	CA03g14650	Cytochrome P450, putative	54.6144	24.2681	84.9607	3.50091	1.80773	1.35242e-05	0.00027955
	CA03g03220	Importin-7, putative	2802.03	2434.38	3169.67	1.30204	0.380776	0.00178047	0.018376
	CA10g11870	Sensory transduction histidine kinase, putative	784.906	638.514	931.297	1.45854	0.544524	0.000193519	0.00282407
	CA12g10430	Ubiquitin carboxyl-terminal hydrolase	1153.83	968.413	1339.26	1.38294	0.467738	0.000572196	0.00714001
	CA08g13590	Serine/threonine-protein kinase PBS1, putative	299.636	185.21	414.062	2.23564	1.16069	5.66982e-09	2.32038e-07
	CA01g20830	DNA topoisomerase 2	6661.82	5118.91	8204.73	1.60283	0.680618	3.85747e-09	1.62624e-07
	CA10g08040	Cytochrome c biogenesis protein family	687.817	588.982	786.653	1.33561	0.417503	0.00539919	0.0449986
	CA11g00420	Phosphatidic acid phosphatase, putative	907.239	424.083	1390.4	3.2786	1.71308	6.49058e-29	2.07569e-26
	CA01g24960	Sugar transporter ERD6-like protein	81.6062	6.24754	156.965	25.1243	4.65101	2.98204e-14	2.49089e-12
	CA07g05700	PREDICTED: pre-mRNA-processing factor 40 homolog B-like [Vitis vinifera]	1133.15	946.907	1319.4	1.39338	0.478591	0.000427608	0.00560775
	CA10g13540	CYP86A33 fatty acid omega-hydroxylase	45.6834	5.3763	85.9905	15.9944	3.99949	5.02609e-15	4.61124e-13
	CA10g21860	Calmodulin-binding protein, putative	247.624	171.296	323.953	1.89119	0.919294	1.48292e-05	0.000302338
	CA11g13850	UDP-glucosyltransferase family 1 protein	373.881	241.536	506.226	2.09586	1.06754	5.95385e-09	2.42774e-07
	CA09g13840	PREDICTED: zinc finger protein CONSTANS-LIKE 9-like isoform X1 [Solanum tuberosum]	58.679	21.082	96.2759	4.56673	2.19116	0.000166059	0.00248488
	CA11g17840	UDP-glucose glucosyltransferase	405.308	249.824	560.791	2.24474	1.16655	0.000921444	0.0106767
	CA04g09190	Ribosomal RNA methyltransferase, putative	1018.25	791.615	1244.89	1.5726	0.653147	3.88769e-06	9.16102e-05
	CA07g21330	Porphobilinogen deaminase, putative	1397.56	1176.07	1619.04	1.37665	0.461162	0.000614889	0.00760912
	CA07g06880	RRP12-like protein	507.393	389.511	625.275	1.60528	0.682828	0.000114894	0.00179323
	CA05g00590	Nucleoporin interacting component%3B Protein prenyltransferase	1075.22	927.815	1222.63	1.31776	0.398083	0.00410468	0.0360909
	CA03g24690	Tubulin gamma chain	448.241	354.564	541.919	1.52841	0.61203	0.000467309	0.00601217
	CA09g08590	Importin beta-1, putative isoform 1 [Theobroma cacao]	1318.69	1102.77	1534.61	1.39159	0.476739	0.000451793	0.0058394
	CA12g02140	NADH-ubiquinone oxidoreductase, putative	2019.79	1753.16	2286.42	1.30417	0.383133	0.00257515	0.0249152
	CA08g19520	Neutral amino acid transport protein	64.5281	37.0368	92.0194	2.48454	1.31298	0.000201701	0.0029263
	CA06g03570	PREDICTED: B3 domain-containing protein At5g60140-like [Solanum tuberosum]	182.461	120.868	244.053	2.01918	1.01377	7.51096e-05	0.00125665
	CA01g10720	Downstream neighbor of son, putative isoform 1 [Theobroma cacao]	775.658	618.378	932.939	1.50869	0.593293	8.66926e-05	0.00142489
	CA01g33780	Nudix hydrolase	306.428	35.3942	577.462	16.3152	4.02814	3.82018e-58	5.34491e-55
	CA04g21280	JHL18I08.5 protein	149.422	106.755	192.09	1.79935	0.847479	0.00117732	0.0130602
	CA11g16170	BEL5 protein	814.294	492.856	1135.73	2.30439	1.20439	8.44172e-14	6.77335e-12
	CA10g19480	DNA-directed RNA polymerase	637.945	412.21	863.681	2.09524	1.06712	7.20498e-12	4.46789e-10
	CA01g30070	GTP-binding protein alpha subunit, gna, putative	608.505	422.888	794.123	1.87786	0.909089	1.31545e-08	5.0424e-07
	CA01g03840	Serine protease	44.7113	23.2726	66.15	2.8424	1.50711	0.00108871	0.0123183
	CA03g06970	Chlorophyllase	218.514	80.2967	356.731	4.44267	2.15143	8.38959e-25	2.08677e-22
	CA01g23500	Unknown protein	23.6765	5.79948	41.5536	7.16504	2.84098	3.3159e-06	7.98169e-05
	CA12g05520	Detected protein of unknown function	268.303	205.893	330.712	1.60623	0.683678	0.000580272	0.00722468
	CA07g06410	3-hydroxybutyryl-CoA dehydratase, putative	528.741	420.025	637.458	1.51767	0.601854	0.000379689	0.00507749
	CA10g21610	Beta-1,3-glucanase 11 (Precursor)	30.7064	10.5288	50.884	4.83286	2.27288	0.00434929	0.0377198
	CA10g19980	At3g57030	677.332	539.326	815.337	1.51177	0.596238	0.000926508	0.0107132
	CA11g01150	Alpha-glucosidase	2225.59	1375.42	3075.76	2.23624	1.16107	6.91751e-20	1.05344e-17
	CA04g21900	Zeamatin, putative	850.762	527.203	1174.32	2.22745	1.1554	2.2849e-15	2.21427e-13
	CA08g01590	Isocitrate dehydrogenase [NADP]	4366.03	3465.39	5266.66	1.51979	0.60387	2.77059e-07	8.34756e-06
	CA01g34660	Detected protein of confused Function	1164.04	946.632	1381.44	1.45932	0.545297	0.000224229	0.00319719
	CA05g05940	PREDICTED: putative UPF0481 protein At3g02645-like [Solanum tuberosum]	72.7969	41.7412	103.853	2.48801	1.31499	4.83628e-05	0.000853824
	CA02g10830	Glucan endo-1,3-beta-glucosidase, putative	49.5363	22.8245	76.2482	3.34063	1.74012	0.00143688	0.0154347
	CA02g23560	Sterol-C5(6)-desaturase homolog	1018.98	852.175	1185.79	1.39148	0.476622	0.00330222	0.0303837
	CA01g13800	Sterol delta-7 reductase	1010.41	861.633	1159.18	1.34533	0.42796	0.00218701	0.021765
	CA08g14840	Mitotic checkpoint protein-like	460.833	381.819	539.847	1.41388	0.499661	0.0041126	0.0361321
	CA07g05300	PREDICTED: U-box domain-containing protein 34-like [Solanum lycopersicum]	20.8229	6.77021	34.8755	5.15132	2.36494	0.000391629	0.00520915
	CA08g05020	Calmodulin binding protein, putative	687.204	518.766	855.642	1.64938	0.721923	3.31502e-06	7.98169e-05
	CA12g21400	Putative glyoxysomal fatty acid beta-oxidation multifunctional protein	2566.4	1767.87	3364.93	1.90339	0.928568	7.81734e-14	6.29493e-12
	CA11g11830	Hop-interacting protein THI033	2078.35	1650.26	2506.44	1.51882	0.60295	3.73204e-05	0.000675387
	CA07g04900	Protein binding protein, putative	386.425	307.322	465.527	1.51478	0.599112	0.000745901	0.00900147
	CA10g00200	Unknown protein	277.968	148.87	407.066	2.73438	1.45121	3.65559e-12	2.372e-10
	CA06g06820	Detected protein of unknown function	501.019	408.899	593.14	1.45058	0.536625	0.00133318	0.0144526
	CA05g01140	PREDICTED: leucine-rich repeat receptor-like tyrosine-protein kinase At2g41820-like [Solanum lycopersicum]	605.487	484.691	726.282	1.49844	0.583464	0.000212513	0.0030574
	CA03g02010	S-adenosyl-L-methionine:salicylic acid carboxyl methyltransferase	465.782	360.936	570.628	1.58097	0.660807	0.000159853	0.00240004
	CA02g15880	Detected protein of unknown function	343.488	167.463	519.513	3.10226	1.63332	8.51404e-19	1.17651e-16
	CA03g30160	At1g18800	978.487	753.682	1203.29	1.59655	0.674959	8.68483e-05	0.0014264
	CA03g05970	Serine-threonine protein kinase, plant-type, putative	840.976	653.199	1028.75	1.57494	0.655301	2.31398e-06	5.76846e-05
	CA11g01070	PREDICTED: zinc finger protein CONSTANS-LIKE 16-like [Solanum lycopersicum]	201.221	3.8829	398.559	102.645	6.68152	6.94637e-74	1.94377e-70
	CA01g30560	PREDICTED: autophagy-related protein 18a-like [Solanum tuberosum]	47.0375	28.5742	65.5009	2.2923	1.1968	0.00191183	0.0195336
	CA11g02350	Rubisco subunit binding-protein beta subunit, rubb, putative	270.723	114.496	426.951	3.72896	1.89877	3.82482e-19	5.48861e-17
	CA12g19680	Putative glycosyltransferase	290.097	236.981	343.213	1.44827	0.534329	0.00590871	0.0483983
	CA11g18120	RNA splicing factor	614.524	454.648	774.401	1.7033	0.768333	7.96924e-06	0.000175763
	CA11g09110	Far upstream element-binding protein	1168.73	978.866	1358.58	1.38792	0.472921	0.000576059	0.0071802
	CA03g25190	Transferase, transferring glycosyl groups, putative	662.868	559.861	765.876	1.36798	0.452042	0.00396906	0.0350499
	CA01g01470	aldose 1-epimerase, putative [Ricinus communis]	652.804	557.844	747.764	1.34045	0.422722	0.00457205	0.0392596
	CA03g06750	Stem-specific protein TSJT1, putative	1264.76	964.082	1565.43	1.62375	0.69933	2.84584e-07	8.52837e-06
	CA10g13400	Lactoylglutathione lyase, putative	714.573	436.478	992.667	2.27427	1.1854	6.07602e-12	3.84231e-10
	CA01g17040	Kinesin POK1	148.951	107.278	190.623	1.77692	0.829376	0.00394757	0.0349014
	CA10g07200	Nitrite reductase	1305.26	934.162	1676.36	1.79451	0.843587	3.77878e-07	1.11305e-05
	CA05g00190	PREDICTED: protein EARLY RESPONSIVE TO DEHYDRATION 15-like [Solanum tuberosum]	1885.67	1080.77	2690.57	2.4895	1.31586	6.46808e-18	8.22695e-16
	CA06g22410	EIL1	848.914	731.679	966.148	1.32045	0.401033	0.00464309	0.0397047
	CA07g17450	Pentatricopeptide repeat-containing protein, putative	91.7974	50.5524	133.042	2.63178	1.39604	9.39279e-06	0.000203156
	CA09g11890	PREDICTED: F-box protein At2g27310-like isoform X1 [Citrus sinensis]	904.221	509.879	1298.56	2.54681	1.34869	4.50389e-11	2.5206e-09
	CA12g00240	ATP binding protein, putative	543.938	420.748	667.129	1.58558	0.665007	2.29561e-05	0.00043773
	CA06g23610	Detected protein of unknown function	221.406	122.959	319.853	2.60129	1.37923	0.00300925	0.0281862
	CA01g22440	Long-chain-fatty-acid CoA ligase, putative	1366.11	874.673	1857.55	2.12371	1.08659	4.79098e-15	4.43186e-13
	CA08g06770	PREDICTED: K(+) efflux antiporter 2, chloroplastic-like [Solanum lycopersicum]	587.216	496.812	677.62	1.36393	0.447775	0.00389565	0.0345216
	CA09g13100	CT099 (Fragment)	1261.95	946.235	1577.66	1.6673	0.737517	9.67358e-08	3.1846e-06
	CA02g21390	Detected protein of unknown function	2756.84	2405.74	3107.95	1.29189	0.369486	0.00258767	0.0250011
	CA09g05990	Glutathione s-transferase, putative	107.236	60.11	154.362	2.56799	1.36064	0.00070369	0.00852886
	CA12g21540	Auxin-induced protein 5NG4, putative	222.733	134.832	310.634	2.30386	1.20406	3.09357e-06	7.50299e-05
	CA08g11670	Mitochondrial inner membrane translocase complex, subunit Tim44-related protein	191.558	139.162	243.954	1.75302	0.809842	0.000514248	0.00652236
	CA09g02210	RNA polymerase sigma factor rpoD, putative	386.232	291.665	480.799	1.64846	0.72112	5.34895e-05	0.00093475
	CA03g24850	PREDICTED: indole-3-acetic acid-induced protein ARG2-like [Cucumis sativus]	173.014	133.661	212.368	1.58885	0.667981	0.00354844	0.032108
	CA01g16490	PREDICTED: importin-5-like [Solanum tuberosum]	1705.2	1385.18	2025.23	1.46207	0.54801	0.00085804	0.0100671
	CA02g28340	Alpha-tubulin	6887.88	5740.45	8035.3	1.39977	0.485189	2.69688e-05	0.000504364
	CA05g00180	Unknown protein	313.421	207.088	419.754	2.02693	1.0193	1.04509e-07	3.4304e-06
	CA03g00750	Chaperone protein dnaJ 20, chloroplast, putative	2276.64	1512.57	3040.71	2.0103	1.00741	6.46865e-07	1.81463e-05
	CA06g14400	T-complex protein 1 subunit eta	4218.69	3506.02	4931.37	1.40654	0.492155	3.67004e-05	0.000665554
	CA07g13410	Pentatricopeptide repeat-containing protein, putative	222.104	154.494	289.714	1.87524	0.907075	0.000883122	0.010302
	CA05g19280	DAG protein, chloroplast, putative	1858.18	1536.41	2179.95	1.41886	0.504731	7.34039e-05	0.00122904
	CA11g13830	Phototropin 1	2693.41	1382.36	4004.46	2.89683	1.53447	7.52198e-09	3.01229e-07
	CA12g08490	Ribonucleoside-diphosphate reductase	443.111	338.061	548.16	1.62148	0.697312	5.25589e-05	0.000922088
	CA01g18560	Beta-glucosidase 01	191.92	116.313	267.526	2.30005	1.20167	2.14995e-05	0.000413833
	CA02g01090	PREDICTED: KH domain-containing protein At4g18375-like [Solanum tuberosum]	2601.37	1883.66	3319.08	1.76204	0.817246	2.89526e-11	1.66188e-09
	CA11g00410	ER Phosphatidate Phosphatase	391.287	273.098	509.477	1.86555	0.8996	9.58252e-07	2.59703e-05
	CA06g08200	Seed ripening regulated protein	5675.15	4932.07	6418.22	1.30133	0.379981	0.0011671	0.0129661
	CA08g17410	Detected protein of unknown function	18.0306	6.34703	29.7141	4.68158	2.227	0.000867442	0.0101402
	CA04g11410	DPP6 N-terminal domain-like protein	746.257	477.299	1015.22	2.127	1.08882	3.03296e-13	2.28605e-11
	CA06g16050	Casein kinase I isoform delta-like protein	2004.6	1351.7	2657.49	1.96604	0.975291	2.78311e-10	1.38759e-08
	CA03g16930	Peptidyl-prolyl cis-trans isomerase	960.728	785.294	1136.16	1.4468	0.532865	0.000325614	0.00445822
	CA04g17300	Detected protein of unknown function	464.994	374.153	555.836	1.48559	0.571032	0.00396861	0.0350499
	CA12g12560	ATP-dependent Clp protease ATP-binding subunit clpA homolog CD4A, chloroplastic	604.658	406.685	802.63	1.97359	0.980823	1.90791e-09	8.5421e-08
	CA12g18010	AMP dependent CoA ligase, putative	1128.98	856.554	1401.4	1.63609	0.710251	2.53282e-07	7.66213e-06
	CA12g21490	Condensin, putative	552.648	466.546	638.75	1.3691	0.453232	0.0061285	0.049852
	CA10g00490	SNF4b family protein [Populus trichocarpa]	220.115	168.185	272.045	1.61754	0.6938	0.00214041	0.0213907
	CA03g36910	Detected protein of unknown function	898.302	738.598	1058.01	1.43245	0.518484	0.000289387	0.00401321
	CA03g20020	Carboxylesterase np, putative	300.994	235.14	366.848	1.56013	0.641664	0.00094818	0.0109075
	CA12g08470	ATPase (Fragment)	190.32	149.044	231.596	1.55388	0.635877	0.00464753	0.0397249
	CA10g03290	mRNA, clone: RTFL01-22-H10	286.186	170.524	401.849	2.35655	1.23668	4.77052e-08	1.67125e-06
	CA03g22170	Alanyl-tRNA synthetase	337.61	235.638	439.583	1.8655	0.899559	0.000410231	0.00541157
	CA03g10290	ATP binding protein, putative	576.468	466.247	686.688	1.4728	0.558562	0.00204262	0.0205923
	CA07g19380	DNA polymerase	1165.24	943.944	1386.55	1.46888	0.554721	4.61907e-05	0.000820004
	CA11g01480	NRC1	581.695	302.742	860.648	2.84284	1.50733	3.67842e-21	6.48386e-19
	CA09g12070	PREDICTED: pentatricopeptide repeat-containing protein At3g46790, chloroplastic [Vitis vinifera]	185.391	139.835	230.947	1.65157	0.723842	0.00122642	0.013478
	CA04g16200	Argininosuccinate lyase, putative	537.003	444.967	629.039	1.41368	0.499451	0.00218758	0.021765
	CA05g09520	Phosphoenolpyruvate carboxylase	1448.97	1207.33	1690.6	1.40028	0.485712	0.000211113	0.00304313
	CA02g19440	PREDICTED: probable RNA-binding protein 19-like [Vitis vinifera]	476.397	382.615	570.178	1.49021	0.575519	0.000494966	0.00631357
	CA03g22360	DNA binding protein, putative	1357.72	1035.87	1679.58	1.62143	0.697262	5.95741e-07	1.68175e-05
	CA04g04150	Oligopeptide transporter, putative	881.715	584.178	1179.25	2.01865	1.01339	4.16273e-11	2.34138e-09
	CA07g01620	PREDICTED: replication factor C subunit 1-like [Cucumis sativus]	1659.02	1443.57	1874.48	1.2985	0.376849	0.00342352	0.0312557
	CA04g22730	BTB/POZ domain-containing protein	1311.98	691.655	1932.31	2.79375	1.4822	2.36235e-22	4.85171e-20
	CA03g24700	PREDICTED: kelch domain-containing protein 4-like [Solanum tuberosum]	208.35	145.385	271.315	1.86618	0.90009	7.61443e-05	0.00127206
	CA04g04250	Lectin-like protein kinase	128.828	84.7765	172.88	2.03924	1.02803	0.000503968	0.00641377
	CA02g23540	Peptidyl-tRNA hydrolase, putative	380.839	259.059	502.618	1.94017	0.956181	1.37882e-07	4.41412e-06
	CA02g10110	DCD (Development and Cell Death) domain protein	1090.97	919.923	1262.02	1.37187	0.456144	0.00355159	0.0321236
	CA12g21770	Polyprotein, putative	975.906	827.482	1124.33	1.35873	0.442264	0.00206043	0.020721
	CA08g07760	PREDICTED: proline iminopeptidase-like [Solanum lycopersicum]	485.274	396.206	574.341	1.4496	0.535657	0.00150883	0.0160688
	CA04g22290	CDSP32 protein (Chloroplast Drought-induced Stress Protein of 32kDa)	1328.75	851.751	1805.74	2.12004	1.08409	3.15834e-15	3.00862e-13
	CA08g08700	DNA binding protein, putative	391.349	219.185	563.513	2.57095	1.3623	2.95785e-11	1.69346e-09
	CA11g15690	Initiation factor eIF-4 gamma, middle%3B Up-frameshift suppressor 2	1252.63	1028.77	1476.49	1.4352	0.521247	8.70447e-05	0.00142858
	CA10g16570	Inosine-uridine preferring ribonucleoside hydrolase	85.2274	53.4645	116.99	2.18818	1.12973	0.00202242	0.0204489
	CA12g17200	Ubiquitin carboxyl-terminal hydrolase	1112.57	798.709	1426.43	1.78592	0.836669	1.7703e-09	7.95783e-08
	CA02g23270	TCP domain class transcription factor	3474.85	2566.48	4383.23	1.70788	0.772205	1.81718e-10	9.37313e-09
	CA04g04810	PREDICTED: protein ECERIFERUM 1-like [Solanum tuberosum]	1941.54	1699.72	2183.35	1.28454	0.36125	0.00409128	0.0360013
	CA03g04860	Transducin/WD40 repeat-like superfamily protein, putative isoform 1 [Theobroma cacao]	1197.9	1041.09	1354.71	1.30124	0.379886	0.00584917	0.0479984
	CA09g16870	Gamma glutamyl transpeptidases, putative	2553.68	1416.12	3691.25	2.6066	1.38217	8.02637e-29	2.53068e-26
	CA04g00410	Flotillin-1, putative	129.677	93.4636	165.889	1.77491	0.827745	0.00592705	0.0484661
	CA10g00480	NADPH:protochlorophyllide oxidoreductase	9038.99	4163.79	13914.2	3.34171	1.74059	5.78533e-35	2.58523e-32
	CA01g15460	ADP,ATP carrier protein-like	3657.51	3007.96	4307.07	1.43189	0.517922	1.46606e-05	0.000299719
	CA09g03910	PREDICTED: probable membrane-associated kinase regulator 4-like [Citrus sinensis]	36.3167	17.0499	55.5835	3.26005	1.7049	0.00225537	0.0223006
	CA03g28350	Phosphoglycerate/bisphosphoglycerate mutase family protein	236.952	85.5731	388.33	4.538	2.18206	5.16564e-23	1.14493e-20
	CA12g11460	Trehalose-6-phosphate synthase, putative	64.0331	32.2084	95.8578	2.97617	1.57346	0.00139997	0.0151019
	CA03g00900	Adenosylhomocysteinase	12766.3	9967.59	15564.9	1.56156	0.642984	3.75397e-06	8.93054e-05
	CA02g23370	3-ketoacyl-CoA synthase	424.884	327.309	522.458	1.59622	0.674662	0.000798781	0.00953017
	CA01g01600	Late embryogenesis abundant hydroxyproline-rich glycoprotein	12.9182	4.85363	20.9827	4.3231	2.11206	0.00515398	0.0433585
	CA11g19690	Putative rubisco subunit binding-protein alpha subunit	9780.72	7326.57	12234.9	1.66993	0.739787	1.16875e-10	6.24433e-09
	CA03g36370	Chaperonin-60kD, ch60, putative	418.029	303.513	532.544	1.7546	0.811144	0.000375803	0.0050436
	CA11g03170	Nop14, putative	897.141	752.561	1041.72	1.38423	0.469088	0.00105382	0.0119568
	CA11g15620	Kinesin, putative	334.44	237.928	430.951	1.81127	0.856999	0.000275904	0.00384581
	CA07g15920	HSF domain class transcription factor	43.7003	29.4952	57.9053	1.96321	0.973215	0.00207728	0.0208717
	CA01g11370	10-formyltetrahydrofolate synthetase	882.354	666.591	1098.12	1.64736	0.720157	2.05402e-06	5.19563e-05
	CA06g25000	Tubulin beta chain, putative	6668.44	5502.03	7834.84	1.42399	0.509941	1.08873e-05	0.000231236
	CA12g04830	Pectate lyase-like protein 1	446.69	309.065	584.315	1.89059	0.918837	0.000798806	0.00953017
	CA03g01490	At4g13670	309.831	179.186	440.475	2.4582	1.2976	3.66862e-10	1.80496e-08
	CA07g13930	PREDICTED: probable protein phosphatase 2C 52-like [Solanum tuberosum]	752.161	597.196	907.126	1.51898	0.603098	0.000197307	0.00287373
	CA10g18330	PREDICTED: probable inactive leucine-rich repeat receptor-like protein kinase At3g03770-like [Solanum tuberosum]	246.293	178.688	313.898	1.75668	0.812853	0.000116401	0.00181081
	CA02g27700	PREDICTED: pentatricopeptide repeat-containing protein At3g29290-like [Vitis vinifera]	225.717	140.257	311.177	2.21861	1.14966	5.89348e-08	2.02686e-06
	CA08g15370	PREDICTED: vacuolar iron transporter homolog 4-like [Solanum lycopersicum]	135.999	24.3925	247.605	10.1508	3.34353	3.98149e-13	2.94157e-11
	CA01g21370	Chaperonin containing t-complex protein 1, theta subunit, tcpq, putative	2772.63	2220.35	3324.9	1.49746	0.582522	1.26464e-05	0.000263106
	CA06g07990	PREDICTED: F-box protein SKIP16-like [Vitis vinifera]	479.081	361.807	596.354	1.64826	0.720948	1.57816e-05	0.000319138
	CA06g27720	3-ketoacyl-CoA synthase	198.684	20.9079	376.459	18.0056	4.17037	7.62256e-45	6.56303e-42
	CA01g08570	Cutin-deficient 1 protein	1178.23	916.019	1440.44	1.5725	0.653058	4.36979e-05	0.00078008
	CA02g24820	PREDICTED: growth-regulating factor 1-like [Citrus sinensis]	849.453	620.243	1078.66	1.7391	0.798337	9.34007e-06	0.000202212
	CA03g00460	Detected protein of unknown function	447.404	325.89	568.918	1.74573	0.803833	2.20245e-06	5.52116e-05
	CA08g12220	Zinc finger protein	64.9183	30.7147	99.1219	3.22718	1.69028	5.81229e-06	0.000133177
	CA01g24550	Peroxisomal membrane protein pmp34, putative	349.086	264.137	434.034	1.64321	0.71652	8.88651e-05	0.00145419
	CA01g25580	Tubby-like F-box protein	913.002	731.032	1094.97	1.49784	0.582886	5.37876e-05	0.000937771
	CA07g19720	Imidazole glycerol phosphate synthase subunit hisF	652.669	525.039	780.299	1.48617	0.571602	0.000217622	0.00311688
	CA11g17540	Detected protein of unknown function	1222.25	1059.01	1385.48	1.30828	0.387671	0.00361646	0.0325918
	CA01g27620	Hop-interacting protein THI101	684.389	573.051	795.727	1.38858	0.473609	0.00246185	0.0240031
	CA01g27760	Polypeptide with a gag-like domain	105.492	76.762	134.222	1.74855	0.806158	0.00386887	0.0343412
	CA05g11480	Cyclic nucleotide-gated calmodulin-binding ion channel	82.1206	56.775	107.466	1.89284	0.920555	0.000101882	0.00162619
	CA02g17210	PREDICTED: putative pentatricopeptide repeat-containing protein At5g59900-like [Solanum lycopersicum]	324.077	260.23	387.924	1.4907	0.575991	0.00296287	0.0278801
	CA07g17800	PREDICTED: choline transporter-like protein 2-like [Solanum tuberosum]	542.327	394.041	690.614	1.75265	0.809536	8.97333e-07	2.45571e-05
	CA02g16070	DNA-directed RNA polymerase	1685.3	1466.02	1904.59	1.29915	0.377572	0.00385192	0.034239
	CA12g16700	Subtilisin-like protease preproenzyme	20.7253	7.26801	34.1827	4.70317	2.23363	0.0035472	0.032108
	CA07g01150	Senescence-associated protein	725.088	242.907	1207.27	4.97008	2.31327	4.07158e-10	1.9901e-08
	CA05g10210	DNA repair helicase rad5,16, putative	668.679	550.8	786.559	1.42803	0.514026	0.000830083	0.00980076
	CA10g01820	BED zinc finger,hAT family dimerization domain isoform 1 [Theobroma cacao]	600.368	506.296	694.44	1.37161	0.455868	0.00371503	0.0332659
	CA03g35170	Cytochrome P450	913.714	745.345	1082.08	1.45179	0.537833	0.00111802	0.0125391
	CA05g08780	Desacetoxyvindoline 4-hydroxylase, putative	274.882	209.552	340.211	1.62351	0.699119	0.000340262	0.00463328
	CA03g19860	PREDICTED: ATP-dependent Clp protease ATP-binding subunit clpX-like, mitochondrial-like isoform X2 [Citrus sinensis]	728.202	541.54	914.864	1.68937	0.756489	3.99796e-07	1.16394e-05
	CA01g08200	Dopamine-responsive protein, putative	560.3	428.688	691.912	1.61402	0.690662	1.43731e-05	0.000294383
	CA03g25790	EMB1417	144.401	69.5437	219.258	3.1528	1.65664	1.94638e-10	9.97063e-09
	CA07g02880	116 kD U5 small nuclear ribonucleoprotein component, putative	1839.09	1552.42	2125.77	1.36933	0.453471	0.000441173	0.00574191
	CA08g00600	Dihydroorotate dehydrogenase	637.928	518.268	757.587	1.46177	0.547714	0.00031934	0.00437768
	CA12g19470	Pentatricopeptide repeat-containing protein (Fragment)	162.989	122.66	203.318	1.65757	0.729071	0.00239192	0.0234335
	CA03g28180	Putative RNA-dependent RNA polymerase RdRP2	1241.87	1018.81	1464.93	1.43788	0.523939	9.08131e-05	0.00148282
	CA03g32270	Nucleoporin, putative	618.894	525.66	712.127	1.35473	0.438004	0.00513235	0.0432309
	CA01g24240	Pentatricopeptide repeat-containing protein, putative	132.182	100.01	164.354	1.64338	0.71667	0.00584178	0.0479553
	CA02g02700	3beta-hydroxysteroid-dehydrogenase/decarboxylase isoform 2	601.172	483.896	718.449	1.48472	0.570191	0.00110033	0.0123946
	CA06g19880	Receptor-like protein kinase	96.9201	53.5893	140.251	2.61715	1.38799	2.68107e-06	6.59544e-05
	CA01g00560	Carbon-nitrogen hydrolase family protein isoform 1 [Theobroma cacao]	438.591	313.794	563.388	1.79541	0.844314	3.38308e-06	8.12592e-05
	CA10g03430	Indole-3-acetic acid-amido synthetase GH3.5, putative	1163.48	768.79	1558.18	2.02679	1.0192	1.65973e-13	1.27679e-11
	CA05g18970	Detected protein of unknown function	142.61	94.5339	190.686	2.01712	1.01229	3.44462e-05	0.000628388
	CA06g10800	Ubiquitin carboxyl-terminal hydrolase	754.695	576.513	932.877	1.61814	0.694333	7.82539e-06	0.000173102
	CA01g10980	Chlororespiratory reduction 4	154.075	54.9082	253.241	4.61208	2.20542	1.04644e-14	9.29589e-13
	CA12g22800	Cytosine-specific methyltransferase	6495.34	5636.33	7354.35	1.30481	0.383841	0.000840505	0.00988211
	CA11g16360	UMP synthase	1724.71	1349.98	2099.43	1.55515	0.637058	1.19366e-05	0.000251139
	CA01g08600	Amino acid transporter, putative	177.165	129.555	224.775	1.73498	0.794921	0.00113064	0.0126553
	CA02g28060	Protein 1	204.517	150.538	258.496	1.71715	0.780017	0.000379461	0.00507747
	CA10g02290	PREDICTED: protein MEI2-like 2-like [Solanum lycopersicum]	871.106	696.733	1045.48	1.50055	0.585487	7.12583e-05	0.00119759
	CA01g00390	Detected protein of unknown function	93.0511	63.6199	122.482	1.92522	0.945025	0.00235293	0.0231426
	CA04g22770	Catalase	1646.4	1297.19	1995.61	1.53841	0.621437	1.80832e-06	4.65299e-05
	CA10g12440	Single-stranded DNA binding protein (Precursor)	1332.54	765.853	1899.24	2.47989	1.31028	1.28348e-21	2.43492e-19
	CA10g07390	Ribose-phosphate pyrophosphokinase	970.784	735.711	1205.86	1.63904	0.712848	3.79964e-07	1.1161e-05
	CA04g17500	ATP binding protein, putative	647.343	540.918	753.768	1.3935	0.478711	0.00209128	0.0209935
	CA07g01970	APO protein 2, chloroplast, putative	329.632	264.037	395.227	1.49686	0.581938	0.00179722	0.0184808
	CA03g24530	PREDICTED: ribonuclease J-like [Vitis vinifera]	514.254	214.232	814.276	3.80091	1.92635	1.84605e-29	6.35779e-27
	CA06g23630	ATP binding protein, putative	734.309	542.113	926.504	1.70906	0.773204	7.36543e-07	2.04823e-05
	CA02g26580	Proline oxidase/dehydrogenase 1	3441.26	1513.69	5368.84	3.54687	1.82654	3.311e-41	2.24606e-38
	CA06g01080	Transport inhibitor response 1 (Fragment)	7.98574	1.96632	14.0052	7.12251	2.83239	0.00187996	0.0192431
	CA12g02500	Detected protein of unknown function	46.5669	28.2008	64.9329	2.30252	1.20321	0.00549567	0.0456159
	CA05g15360	Ferritin	1637.03	1142.34	2131.71	1.86609	0.900016	1.10262e-07	3.60339e-06
	CA11g17740	cDNA sequence BC003883	365.715	276.981	454.449	1.64072	0.714333	7.07078e-05	0.00119012
	CA01g26380	Citrate synthase	1303.01	1135.63	1470.39	1.29478	0.372709	0.00535246	0.044709
	CA09g09350	PREDICTED: auxin-induced in root cultures protein 12-like [Solanum tuberosum]	630.613	281.661	979.566	3.47783	1.79819	1.87517e-26	5.31361e-24
	CA08g18550	At3g18870	85.0974	50.702	119.493	2.35677	1.23681	0.000258294	0.00361612
	CA06g01470	WD-repeat protein, putative	419.414	337.34	501.488	1.4866	0.572014	0.000846294	0.00993974
	CA02g27480	Unknown protein	133.832	96.4753	171.188	1.77443	0.827354	0.00112265	0.0125847
	CA02g17480	PREDICTED: DAG protein, chloroplastic-like isoform X1 [Citrus sinensis]	796.622	603.493	989.752	1.64004	0.71373	1.46707e-06	3.86375e-05
	CA05g13020	Potassium channel TORK1	318.333	236.783	399.883	1.68882	0.756015	0.00162466	0.017051
	CA01g01080	PREDICTED: F-box protein At2g26160-like isoform X4 [Solanum tuberosum]	135.76	92.5178	179.002	1.93479	0.952175	0.000221313	0.00316165
	CA07g13550	Two pore channel 1	439.626	352.2	527.052	1.49646	0.581552	0.000867402	0.0101402
	CA08g18140	PREDICTED: long chain acyl-CoA synthetase 2-like isoform X1 [Solanum tuberosum]	221.381	164.202	278.561	1.69645	0.762522	0.000353651	0.00479286
	CA08g18480	PREDICTED: protein EARLY FLOWERING 4-like [Solanum tuberosum]	51.2872	24.7411	77.8333	3.14592	1.65348	1.81523e-05	0.000360245
	CA06g05770	PREDICTED: heat shock protein 83-like [Cucumis sativus]	146.634	87.0168	206.251	2.37025	1.24504	1.65254e-10	8.58627e-09
	CA08g08530	Eukaryotic translation initiation factor 3 subunit, putative	419.344	326.214	512.473	1.57097	0.651655	0.000172055	0.00255752
	CA02g23570	Serine-threonine protein kinase, plant-type, putative	319.26	234.792	403.727	1.71951	0.781997	0.000661216	0.0080841
	CA06g11230	Kinesin heavy chain, putative	637.491	520.558	754.423	1.44926	0.535316	0.000441962	0.00574884
	CA12g06420	Hippocampus abundant transcript 1 protein, putative	200.301	156.76	243.841	1.55551	0.637388	0.00352771	0.0319981
	CA07g11650	Detected protein of unknown function	785.038	635.651	934.424	1.47003	0.555841	0.000179734	0.0026593
	CA05g12040	Detected protein of unknown function	423.794	347.023	500.565	1.44245	0.528526	0.00179486	0.018465
	CA04g01810	Serine-threonine protein kinase, plant-type, putative	361.574	291.517	431.632	1.48064	0.566222	0.00286077	0.0271016
	CA10g14540	Ubiquitin ligase E3 alpha, putative	289.98	215.053	364.907	1.69682	0.762835	0.000101076	0.00161621
	CA12g19550	Allyl alcohol dehydrogenase	1906.43	1507.76	2305.1	1.52882	0.61242	9.11997e-07	2.48975e-05
	CA01g02060	Monodehydroascorbate reductase	1583.46	1212.96	1953.95	1.6109	0.687863	1.51177e-07	4.78678e-06
	CA01g18660	DNA-directed RNA polymerase	911.418	725.73	1097.11	1.51173	0.596198	2.5145e-05	0.000473419
	CA12g03370	Bet v I allergen family protein	5422.64	4721.44	6123.85	1.29703	0.375213	0.00122616	0.013478
	CA08g17080	PREDICTED: upstream activation factor subunit spp27 [Vitis vinifera]	788.455	670.547	906.364	1.35168	0.43475	0.0051532	0.0433585
	CA08g15290	Receptor protein kinase CLAVATA1, putative	1728.48	1490.71	1966.25	1.319	0.399449	0.00186315	0.019106
	CA02g30330	PREDICTED: BAG family molecular chaperone regulator 2-like [Cicer arietinum]	154.851	105.386	204.316	1.93874	0.955123	0.000187532	0.00275465
	CA12g13130	Detected protein of unknown function	149.559	109.692	189.425	1.72687	0.788162	0.00302155	0.0282778
	CA07g05090	Afadin-and alpha-actinin-binding protein	1206.3	958.778	1453.83	1.51634	0.60059	9.50435e-06	0.000205173
	CA01g02390	Peptidase M1 family protein	5173.69	3541.68	6805.7	1.9216	0.942308	1.28676e-15	1.28595e-13
	CA11g18010	PREDICTED: putative late blight resistance protein homolog R1B-16-like [Solanum tuberosum]	42.5507	15.5814	69.5201	4.46175	2.15761	6.81242e-08	2.32474e-06
	CA08g12980	Detected protein of unknown function	5069.37	4085.62	6053.13	1.48157	0.567127	1.56844e-06	4.08744e-05
	CA11g01860	Pho1-like protein	309.278	181.525	437.03	2.40754	1.26756	2.37626e-08	8.80712e-07
	CA03g37040	Chaperone protein dnaJ	606.221	506.993	705.449	1.39144	0.476576	0.00119144	0.0131841
	CA01g17540	PREDICTED: transcription factor bHLH49-like [Solanum lycopersicum]	356.278	260.304	452.252	1.7374	0.796931	1.10823e-05	0.000234488
	CA10g14660	PREDICTED: actin-depolymerizing factor 1-like [Solanum lycopersicum]	390.215	288.753	491.677	1.70276	0.767874	1.14593e-05	0.000241779
	CA10g00940	PREDICTED: regulator of ribonuclease-like protein 3-like isoform X1 [Solanum tuberosum]	96.9156	54.3607	139.471	2.56565	1.35933	6.35538e-05	0.00108439
	CA07g12030	Isocitrate lyase	7667.59	4395.59	10939.6	2.48876	1.31543	3.82835e-21	6.69543e-19
	CA02g08010	Pentatricopeptide repeat-containing protein, putative	137.323	98.6904	175.957	1.78292	0.834238	0.00125928	0.0137648
	CA04g01230	PREDICTED: probable LRR receptor-like serine/threonine-protein kinase At1g07650-like [Solanum lycopersicum]	391.937	274.591	509.284	1.8547	0.891184	4.79419e-07	1.37947e-05
	CA02g07530	Nucleotide binding protein, putative	846.42	672.688	1020.15	1.51653	0.600775	2.28157e-05	0.000435796
	CA02g19740	Ctp synthase, putative	794.451	563.519	1025.38	1.81961	0.863627	9.4079e-09	3.68836e-07
	CA02g14040	Pentatricopeptide repeat-containing protein	36.6646	20.3106	53.0186	2.61039	1.38426	0.0060087	0.0490136
	CA10g06490	Sodium-dependent phosphate transport protein, putative	593.89	474.337	713.444	1.50409	0.588888	0.00022438	0.0031973
	CA01g13150	GRAS family transcription factor	1203.03	1036.54	1369.53	1.32125	0.401906	0.00262706	0.0253052
	CA01g03330	Acetylornithine aminotransferase, putative	965.163	828.453	1101.87	1.33004	0.411467	0.00414664	0.0363456
	CA10g08760	LAX1 protein	575.968	440.064	711.871	1.61766	0.693904	0.000317629	0.00435956
	CA11g03370	6-phosphogluconolactonase, putative	650.047	349.487	950.607	2.72001	1.44361	5.69581e-20	8.79354e-18
	CA02g25790	Serine/threonine protein kinase SAPK3	1136.29	775.411	1497.18	1.93082	0.94921	1.10786e-11	6.64893e-10
	CA11g18430	Zinc finger protein, putative	70.5802	19.4643	121.696	6.25228	2.64438	4.50264e-12	2.90478e-10
	CA12g21550	PREDICTED: probable protein phosphatase 2C 40-like [Solanum tuberosum]	1062.17	882.888	1241.45	1.40613	0.491725	0.000540686	0.00681137
	CA02g13240	Carboxy-terminal domain RNA polymerase II polypeptide A small phosphatase, putative	246.499	197.729	295.269	1.4933	0.578501	0.00592051	0.0484594
	CA09g14640	Nuclear pore complex protein Nup205	1246.97	969.656	1524.28	1.57198	0.652584	1.4987e-06	3.92855e-05
	CA07g16080	Interactor of constitutive active rops 1 isoform 1 [Theobroma cacao]	748.726	611.284	886.167	1.44968	0.535737	0.000413553	0.00544897
	CA01g03090	Increased size exclusion limit 1a	266.034	201.961	330.107	1.63451	0.708855	0.000371324	0.00499546
	CA03g27760	BRASSINOSTEROID INSENSITIVE 1-associated receptor kinase 1, putative	804.308	628.732	979.885	1.55851	0.640167	1.85282e-05	0.000366083
	CA12g20940	Soluble diacylglycerol acyltransferase	1326.3	912.585	1740.01	1.90669	0.931069	0.00408132	0.035962
	CA11g17850	Zinc finger protein, putative	126.367	38.3312	214.402	5.5934	2.48373	1.80166e-19	2.65341e-17
	CA09g04590	PREDICTED: pentatricopeptide repeat-containing protein At3g53700, chloroplastic [Vitis vinifera]	290.287	229.266	351.308	1.53232	0.615714	0.00169363	0.0176672
	CA02g19090	Global transcription factor group	482.589	381.794	583.385	1.52801	0.611654	0.000168088	0.00251021
	CA12g16060	PREDICTED: pollen-specific protein SF3-like [Solanum lycopersicum]	653.825	538.155	769.496	1.42988	0.515891	0.000811566	0.00964316
	CA07g21400	Transducin family protein	1412.17	1214.03	1610.31	1.32642	0.407533	0.00189096	0.0193293
	CA04g01690	Cysteine protease	39.7082	15.4321	63.9843	4.14617	2.05178	3.10691e-07	9.27352e-06
	CA04g11940	Pentatricopeptide repeat-containing protein, putative	76.8967	48.4866	105.307	2.17188	1.11894	0.000797444	0.00952592
	CA06g25240	PREDICTED: pentatricopeptide repeat-containing protein At2g29760, chloroplastic-like [Solanum tuberosum]	54.795	24.6167	84.9733	3.45185	1.78737	5.42717e-05	0.000944733
	CA06g27900	PREDICTED: pre-mRNA-splicing factor SLU7-like [Solanum lycopersicum]	1577.76	1341.29	1814.23	1.35259	0.435728	0.000814524	0.00965539
	CA06g04910	PREDICTED: caldesmon-like isoform X1 [Solanum tuberosum]	1216.08	886.547	1545.61	1.7434	0.801904	4.53237e-09	1.89294e-07
	CA04g02550	PREDICTED: stem-specific protein TSJT1-like [Solanum tuberosum]	1059.53	471.699	1647.37	3.49242	1.80423	2.37055e-14	2.01776e-12
	CA03g34990	Rubisco subunit binding-protein beta subunit, rubb, putative	3571.9	3078.45	4065.36	1.32059	0.401178	0.000896967	0.0104309
	CA11g07440	PREDICTED: threonine--tRNA ligase, mitochondrial-like [Solanum lycopersicum]	415.928	335.822	496.034	1.47707	0.562742	0.001957	0.0199044
	CA01g03830	PREDICTED: subtilisin-like protease-like [Solanum tuberosum]	316.642	175.801	457.482	2.60227	1.37977	7.05168e-13	5.12051e-11
	CA05g17370	glycine-rich RNA-binding protein, putative [Ricinus communis]	1355.43	948.051	1762.82	1.85941	0.894846	1.25525e-11	7.49336e-10
	CA12g13960	Hydroxymethylglutaryl-CoA synthase	689.746	567.65	811.842	1.43018	0.516196	0.000566198	0.00708491
	CA01g18140	Rubisco subunit binding-protein beta subunit, rubb, putative	16871.9	14312.9	19430.9	1.35758	0.441039	8.78255e-05	0.00143928
	CA03g34090	ATP/ADP transporter	1619.32	1106.25	2132.39	1.92758	0.946791	2.40858e-13	1.84022e-11
	CA06g20870	Dihydroxyacetone kinase family protein	866.592	727.198	1005.99	1.38337	0.468188	0.000855461	0.0100421
	CA12g15240	PREDICTED: dentin sialophosphoprotein-like isoform X3 [Glycine max]	91.9393	64.3419	119.537	1.85784	0.893623	0.00548621	0.0455542
	CA11g05420	Plastid alpha-amylase	337.41	275.711	399.109	1.44756	0.533625	0.00547142	0.0454989
	CA09g01850	Pectate lyase, putative	390.91	302.22	479.601	1.58692	0.666233	0.00175981	0.0182301
	CA05g19630	Catalytic, putative	464.517	365.89	563.144	1.53911	0.622096	0.000618314	0.00763042
	CA08g19230	Calcium lipid binding protein, putative	1379.96	1114.54	1645.38	1.47629	0.561972	2.22455e-05	0.000426725
	CA08g06900	Synaptotagmin, putative	292.219	227.076	357.362	1.57376	0.654213	0.000453783	0.00586173
	CA02g22410	PREDICTED: laccase-11-like [Solanum tuberosum]	143.356	106.656	180.057	1.68821	0.755495	0.0026837	0.0257753
	CA03g36300	FVE	148.211	109.493	186.929	1.70722	0.771647	0.00358009	0.0323552
	CA02g23470	Alpha/beta-Hydrolases superfamily protein [Theobroma cacao]	205.937	162.833	249.04	1.52942	0.612987	0.00590871	0.0483983
	CA08g11370	LysM receptor-like kinase	106.395	65.6359	147.154	2.24197	1.16477	1.31403e-05	0.000272622
	CA02g22850	Adenylosuccinate synthetase, chloroplastic	737.772	517.347	958.196	1.85213	0.889188	2.20453e-08	8.21142e-07
	CA12g00270	PREDICTED: uncharacterized LOC101210380 [Cucumis sativus]	623.195	508.387	738.003	1.45166	0.537699	0.000713574	0.00863463
	CA03g23000	Unknown protein	126.691	94.8824	158.5	1.67049	0.74027	0.00555809	0.0460487
	CA03g15990	UDP-D-glucuronate 4-epimerase 2	148.561	104.863	192.258	1.83342	0.874536	0.00227488	0.0224539
	CA03g35250	Aldehyde dehydrogenase family 7 member A1	1181.49	890.853	1472.12	1.65249	0.72464	9.38129e-08	3.09293e-06
	CA04g04500	Detected protein of unknown function	568.794	438.718	698.871	1.59298	0.671732	2.12015e-05	0.000409859
	CA05g06940	Detected protein of unknown function	945.608	741.361	1149.86	1.55101	0.633205	1.09009e-05	0.000231307
	CA06g22340	Far1-related sequence 3 isoform 3 [Theobroma cacao]	712.304	600.183	824.424	1.37362	0.457984	0.00191913	0.0195965
	CA03g04580	PREDICTED: U-box domain-containing protein 72-like [Solanum lycopersicum]	2319.37	2018.29	2620.44	1.29835	0.376677	0.00245009	0.0239215
	CA03g13390	Farnesyl pyrophosphate synthase	2039.35	1785.71	2292.98	1.28407	0.360727	0.00408621	0.035985
	CA01g04150	PREDICTED: uncharacterized N-acetyltransferase p20 [Vitis vinifera]	6.87941	0.970726	12.7881	13.1738	3.71959	0.000547558	0.00687859
	CA12g21250	Detected protein of unknown function	401.689	335.149	468.229	1.39708	0.482412	0.00512045	0.0431576
	CA01g33770	Detected protein of unknown function	45.8651	23.7952	67.935	2.85498	1.51348	0.001167	0.0129661
	CA01g05720	Acyl-coenzyme A oxidase	286.518	217.99	355.046	1.62873	0.703744	0.000424373	0.00557205
	CA08g08900	PREDICTED: thioredoxin-like protein CITRX, chloroplastic-like [Solanum tuberosum]	135.106	97.7445	172.468	1.76448	0.819239	0.0026449	0.0254552
	CA08g03060	Erecta, putative	8359.44	7209.42	9509.45	1.31903	0.399478	0.00564042	0.0465927
	CA03g14320	Pentatricopeptide repeat-containing protein	1047.56	852.871	1242.24	1.45654	0.542549	0.000103054	0.0016408
	CA05g15500	DREB2	31.4955	14.9841	48.0069	3.20386	1.67981	0.000378882	0.00507275
	CA11g19700	Allene oxide synthase 2	1194.02	976.327	1411.72	1.44595	0.53202	9.57149e-05	0.0015426
	CA10g18810	Os01g0282800 protein	10010.2	7849.53	12170.9	1.55053	0.632762	3.06482e-08	1.11018e-06
	CA01g32470	Sarcosine oxidase	175.422	42.6871	308.157	7.21897	2.85179	5.48587e-22	1.08915e-19
	CA05g05480	HJTR2GH1 protein	53.254	30.4908	76.0172	2.49312	1.31795	0.00060142	0.00746108
	CA06g11240	Replication factor C / DNA polymerase III gamma-tau subunit, putative	513.612	414.999	612.225	1.47525	0.560956	0.000875407	0.0102227
	CA07g11210	PREDICTED: GDSL esterase/lipase At2g04570-like [Solanum tuberosum]	167.16	104.639	229.68	2.19497	1.1342	3.01597e-06	7.34662e-05
	CA12g00660	PREDICTED: CAP-Gly domain-containing linker protein 1-like [Solanum tuberosum]	758.987	644.563	873.411	1.35504	0.43834	0.00387909	0.0344046
	CA08g13490	Detected protein of unknown function	1149.51	987.279	1311.75	1.32865	0.409965	0.00288645	0.0272987
	CA12g03700	Pentatricopeptide repeat-containing protein	82.2556	52.0706	112.44	2.15938	1.11062	0.000589901	0.00733641
	CA04g13100	PREDICTED: pleckstrin homology domain-containing family A member 8-like isoform X1 [Citrus sinensis]	13.3996	4.33096	22.4682	5.1878	2.37512	0.00362026	0.0326084
	CA07g01140	Auxin-induced protein 5NG4, putative	45.8594	2.46412	89.2546	36.2217	5.17878	3.79996e-07	1.1161e-05
	CA09g16750	Meiotic coiled-coil protein, putative	150.407	101.478	199.336	1.96432	0.974032	0.000106821	0.00169236
	CA11g11520	Alpha-glucan water dikinase, chloroplast, putative	2525.91	2089.95	2961.87	1.4172	0.50304	3.50593e-05	0.000638079
	CA02g20630	DNA-directed RNA polymerase	3556.44	3047.96	4064.93	1.33366	0.415387	0.000515186	0.00653055
	CA10g05420	Pyruvate orthophosphate dikinase regulatory protein	286.389	90.7003	482.078	5.31507	2.41009	2.02822e-15	1.9827e-13
	CA06g20950	Fused compound leaf 1	205.34	150.811	259.868	1.72314	0.785042	0.0044073	0.0381228
	CA02g15650	Double-stranded RNA binding protein, putative	465.244	328.13	602.358	1.83573	0.876353	2.27677e-07	6.97028e-06
	CA03g33420	Detected protein of unknown function	116.479	68.9464	164.011	2.37882	1.25025	8.35686e-06	0.000183229
	CA03g19630	PREDICTED: probable plastid-lipid-associated protein 14, chloroplastic-like [Solanum tuberosum]	279.517	229.539	329.495	1.43546	0.521515	0.00538041	0.0448588
	CA07g06640	Pentatricopeptide repeat-containing protein	627.508	505.723	749.293	1.48163	0.567182	0.000243045	0.0034262
	CA07g17640	Dynamin family protein	555.804	426.049	685.559	1.60911	0.68626	3.43754e-05	0.000627674
	CA01g15890	Galactokinase, putative	471.587	374.85	568.325	1.51614	0.600403	0.000538626	0.00679618
	CA09g08360	Stem-specific protein tsjt1, putative	2030.87	1432.62	2629.11	1.83518	0.875923	6.10034e-10	2.91178e-08
	CA07g01310	DNA-directed RNA polymerase	275.244	182.247	368.24	2.02055	1.01475	3.6328e-07	1.07571e-05
	CA06g19870	Protein binding protein, putative	305.703	53.1408	558.265	10.5054	3.39306	1.33784e-15	1.32518e-13
	CA01g05140	Detected protein of unknown function	107.374	78.6288	136.119	1.73116	0.791743	0.00344084	0.0313627
	CA01g07450	Putative RNA recognition motif-containing protein	529.286	437.797	620.775	1.41795	0.503808	0.00213189	0.0213151
	CA11g20340	Alcohol dehydrogenase	501.502	305.056	697.947	2.28793	1.19404	2.87612e-09	1.23579e-07
	CA10g06990	RNA binding protein, putative	1476.49	1266.5	1686.48	1.3316	0.413165	0.00163318	0.0171243
	CA02g27380	serine carboxypeptidase S10 family protein [Populus trichocarpa]	290.048	203.505	376.591	1.85052	0.887933	0.00119895	0.0132551
	CA01g08370	PREDICTED: growth-regulating factor 4-like [Solanum tuberosum]	404.277	324.048	484.506	1.49517	0.580307	0.00492685	0.0417142
	CA02g20120	Mitotic control protein dis3, putative	408.404	285.219	531.589	1.86379	0.89824	4.18617e-07	1.21546e-05
	CA12g01070	Isoleucyl tRNA synthetase, putative	1523.17	1289.62	1756.71	1.36219	0.44593	0.000685289	0.00834651
	CA09g17880	Plant synaptotagmin	758.826	574.122	943.53	1.64343	0.716711	1.02467e-06	2.76032e-05
	CA09g18300	Leucine aminopeptidase, putative	3033.14	2494.59	3571.69	1.43177	0.517801	1.95988e-05	0.000384184
	CA06g15990	Threonine synthase	637.291	516.452	758.13	1.46796	0.553812	0.000395866	0.00525752
	CA10g16270	cDNA sequence BC003883	1538.68	1343.16	1734.2	1.29113	0.368633	0.00464211	0.0397047
	CA02g03320	Phytoalexin-deficient 4-1 protein	226.487	159.897	293.078	1.83292	0.874142	0.00308282	0.0287191
	CA02g21170	Poly(A) polymerase, putative	305.396	244.051	366.742	1.50273	0.587585	0.00192134	0.019604
	CA01g04560	Hsp70-interacting protein 1	2715.11	2181.5	3248.72	1.48921	0.574551	3.2703e-06	7.89739e-05
	CA04g03580	PREDICTED: beta-glucosidase 47-like [Solanum tuberosum]	1913.22	1249.74	2576.7	2.06178	1.04389	9.21035e-09	3.6236e-07
	CA12g05430	Protein tyrosine phosphatase	1172.13	837.562	1506.69	1.7989	0.847118	3.7093e-10	1.82097e-08
	CA12g20630	PREDICTED: UDP-glucuronate 4-epimerase 6-like [Solanum tuberosum]	452.505	354.342	550.668	1.55406	0.636043	0.00424283	0.0370004
	CA12g10220	Protein ILITYHIA	517.738	404.445	631.03	1.56024	0.641764	0.00578165	0.0475489
	CA01g01740	Cation proton exchanger	29.6267	14.6604	44.593	3.04174	1.6049	0.00303409	0.0283596
	CA08g05460	DEAD-box ATP-dependent RNA helicase (Fragment)	830.761	628.957	1032.57	1.64171	0.715202	1.85792e-06	4.76774e-05
	CA01g17050	Armadillo/beta-catenin-like repeats-containing protein	1261.51	1077.41	1445.61	1.34175	0.424115	0.00162434	0.017051
	CA09g00260	Bipolar kinesin KRP-130, putative	754.993	608.372	901.615	1.48201	0.567557	0.000189934	0.00278352
	CA08g14180	ATP phosphoribosyltransferase	1263.1	1065.14	1461.07	1.37172	0.455988	0.000781253	0.0093675
	CA02g14550	Inosine-5'-monophosphate dehydrogenase	424.363	165.82	682.906	4.11837	2.04207	1.74741e-27	5.21567e-25
	CA02g03960	Putative transducin family protein / WD-40 repeat family protein	360.45	264.809	456.09	1.72234	0.784366	1.82685e-05	0.000361988
	CA03g26760	RNA binding protein, putative	20.9601	6.81995	35.1002	5.14669	2.36364	0.000356671	0.00482151
	CA03g21220	NDR1/HIN1-like protein [Vitis vinifera]	516.612	384.582	648.642	1.68662	0.754133	3.32912e-06	8.00491e-05
	CA11g16030	Hyoscyamine 6 beta-hydroxylase	150.734	56.0541	245.414	4.37817	2.13033	0.000144555	0.00218945
	CA12g18540	Nucleic acid binding protein, putative	3215.55	2608.44	3822.66	1.46549	0.551388	4.57224e-06	0.000106508
	CA12g03160	Ovarian cancer-associated gene 2 protein-like protein	35.9083	14.7101	57.1064	3.88212	1.95684	0.00300735	0.0281803
	CA07g12710	Detected protein of unknown function	716.233	610.438	822.027	1.34662	0.429341	0.00427507	0.037209
	CA07g12040	Isocitrate lyase	4602.32	2082.13	7122.5	3.42077	1.77432	6.5456e-47	6.37087e-44
	CA05g15960	GTP-binding-like protein	720.987	587.911	854.063	1.45271	0.538745	0.000277746	0.00386909
	CA02g25910	Zinc finger protein, putative	549.777	462.365	637.189	1.37811	0.46269	0.00424749	0.0370122
	CA02g16200	Detected protein of unknown function	233.118	131.048	335.187	2.55774	1.35487	8.14188e-07	2.24463e-05
	CA07g00610	transcription factor, putative [Ricinus communis]	161.248	118.404	204.092	1.72369	0.785504	0.00193652	0.0197319
	CA10g01960	Triose phosphate/phosphate translocator, chloroplast, putative	447.755	285.169	610.34	2.14027	1.0978	1.62757e-10	8.49298e-09
	CA09g10760	MLO-like protein	467.105	358.995	575.215	1.60229	0.680138	7.21421e-05	0.00120972
	CA05g20190	Vacuolar protein sorting, putative	275.365	207.91	342.82	1.64889	0.721493	0.000427962	0.0056091
	CA03g33200	Peptidyl-prolyl cis-trans isomerase	275.956	120.668	431.244	3.5738	1.83746	4.42555e-16	4.71388e-14
	CA03g29700	Detected protein of unknown function	196.038	110.613	281.463	2.54458	1.34743	5.65994e-09	2.32038e-07
	CA08g11070	PREDICTED: adhesive plaque matrix protein-like [Solanum tuberosum]	108.599	73.5265	143.671	1.95401	0.966435	0.000777443	0.00933683
	CA05g14040	Structural maintenance of chromosomes 6 smc6, putative	308.352	237.654	379.05	1.59496	0.673523	0.000881548	0.010289
	CA03g04210	Succinic semialdehyde dehydrogenase	587.087	479.315	694.858	1.44969	0.535743	0.000638461	0.00784014
	CA11g18340	Lethal leaf spot 1-like protein	340.814	279.892	401.736	1.43532	0.521376	0.00360548	0.0325322
	CA10g16990	Peroxiredoxins, prx-1, prx-2, prx-3, putative	2741.16	2369.47	3112.84	1.31373	0.39367	0.00145706	0.0156215
	CA04g20730	Sugar transporter, putative	738.364	502.96	973.768	1.93607	0.953134	1.35378e-10	7.13078e-09
	CA04g21060	Hop-interacting protein THI044	1254.71	756.594	1752.83	2.31673	1.21209	1.47371e-18	1.99942e-16
	CA03g32900	T-complex protein 1 subunit delta	3372.47	2848.66	3896.29	1.36776	0.451817	0.000545919	0.0068657
	CA06g07140	PREDICTED: protein EARLY FLOWERING 4-like [Solanum tuberosum]	43.7732	1.44365	86.1028	59.6423	5.89826	5.6274e-23	1.23505e-20
	CA07g00150	Protein translocase secy subunit, putative	495.613	405.938	585.288	1.44182	0.527887	0.00176397	0.0182647
	CA06g10750	PREDICTED: uncharacterized LOC101207438 [Cucumis sativus]	18.0561	3.85803	32.2542	8.36028	3.06355	0.000148308	0.00223872
	CA12g04400	Dicer-like 2 protein	1253.8	1083.46	1424.15	1.31445	0.394458	0.00284907	0.0270137
	CA02g13800	Receptor kinase, putative	168.162	121.167	215.157	1.77571	0.828398	0.00047829	0.00613582
	CA07g10880	Detected protein of unknown function	306.248	236.086	376.409	1.59437	0.672989	0.00274358	0.0262543
	CA03g27810	Detected protein of confused Function	2076.89	1656.01	2497.76	1.5083	0.592924	2.00399e-06	5.08056e-05
	CA03g25780	EMB1417	221.365	102.3	340.43	3.32777	1.73455	4.8255e-15	4.44542e-13
	CA02g03700	Tobacco nucleolin	8560.59	6292.05	10829.1	1.72108	0.783315	4.60674e-10	2.23702e-08
	CA03g07690	Protein SSM1, putative	80.8107	45.7982	115.823	2.52899	1.33856	5.43558e-05	0.000945461
	CA10g19130	F-box family protein [Theobroma cacao]	939.776	629.506	1250.05	1.98576	0.989689	0.000782366	0.00937583
	CA05g01000	Pentatricopeptide repeat-containing protein, putative	304.559	194.419	414.699	2.13302	1.09289	2.07316e-08	7.76081e-07
	CA11g15390	Amidase family protein	400.104	316.382	483.826	1.52924	0.612819	0.000539976	0.00680625
	CA08g13630	Serine/threonine-protein kinase PBS1, putative	662.609	438.444	886.774	2.02255	1.01617	1.577e-07	4.97468e-06
	CA03g33050	Alpha-dioxygenase 2	771.231	356.281	1186.18	3.32934	1.73523	1.10605e-22	2.33586e-20
	CA09g01330	Starch branching enzyme II (Precursor)	934.396	766.724	1102.07	1.43737	0.523433	0.000223681	0.0031914
	CA03g27830	Pentatricopeptide repeat-containing protein, putative	800.132	642.223	958.041	1.49176	0.577012	8.03462e-05	0.00133331
	CA01g03600	PREDICTED: protein FAM63B-like [Solanum tuberosum]	469.776	382.367	557.184	1.4572	0.543199	0.000700076	0.00848966
	CA02g01230	RNA-binding protein (Precursor)	676.18	541.716	810.643	1.49644	0.581531	0.000145826	0.00220721
	CA04g13520	Exocyst complex component, putative	589.629	480.212	699.046	1.4557	0.541716	0.00462163	0.0395791
	CA01g31660	Dynamin, putative	1847.29	1587.19	2107.4	1.32776	0.408989	0.00115802	0.0129036
	CA07g14380	26S proteasome regulatory subunit rpn1, putative	522.198	365.939	678.456	1.85401	0.890652	2.50428e-06	6.20142e-05
	CA01g00790	Structural constituent of ribosome, putative	497.498	393.543	601.453	1.5283	0.611931	0.000337928	0.0046099
	CA07g03520	RING/U-box superfamily protein, putative [Theobroma cacao]	80.2129	55.3811	105.045	1.89676	0.923538	0.00524513	0.0439931
	CA05g19680	Detected protein of unknown function	391.617	317.727	465.508	1.46512	0.551021	0.00128318	0.0139987
	CA07g13040	Anthocyanin 5-aromatic acyltransferase, putative	401.74	198.351	605.128	3.0508	1.60919	0.000413369	0.00544897
	CA08g04930	Cysteine synthase	2365	1970.05	2759.94	1.40095	0.486403	9.29369e-05	0.00150979
	CA01g24780	Basic 7S globulin 2 small subunit, putative	928.209	655.615	1200.8	1.83157	0.873079	7.0688e-07	1.9731e-05
	CA08g12890	ATP-dependent Clp protease proteolytic subunit, putative	890.588	757.017	1024.16	1.35289	0.436042	0.00281566	0.0268074
	CA06g10220	Phenylacetaldehyde reductase	2257.96	1940.71	2575.2	1.32694	0.408103	0.00131032	0.0142461
	CA06g21920	Lysine--tRNA ligase	10649	8483.41	12814.6	1.51054	0.595068	1.15284e-06	3.07598e-05
	CA04g16180	PREDICTED: mechanosensitive ion channel protein 3, chloroplastic-like [Cucumis sativus]	374.179	270.161	478.197	1.77005	0.823787	2.69213e-05	0.000503897
	CA04g18690	Detected protein of unknown function	91.4562	7.31775	175.595	23.9957	4.58471	7.63828e-32	2.94811e-29
	CA01g02020	2-C-methyl-D-erythritol 2,4-cyclodiphosphate synthase	596.402	480.235	712.57	1.48379	0.569291	0.00135701	0.0146896
	CA01g07460	PREDICTED: alpha,alpha-trehalose-phosphate synthase [UDP-forming] 5-like [Vitis vinifera]	947.994	695.985	1200	1.72418	0.785909	1.86783e-06	4.78413e-05
	CA03g24610	AMP-activated protein kinase, gamma regulatory subunit, putative	80.3863	37.4103	123.362	3.29756	1.7214	7.6184e-10	3.59801e-08
	CA03g37000	Alanine aminotransferase	618.535	513.042	724.029	1.41125	0.496971	0.000732605	0.00884578
	CA07g07840	NIM1-like protein 2	147.733	90.8002	204.666	2.25402	1.1725	2.72125e-06	6.67959e-05
	CA04g05950	Poly(RC)-binding protein, putative	824.081	655.465	992.698	1.51449	0.598837	5.31933e-05	0.000931028
	CA05g03110	GRAS family transcription factor	339.715	253.459	425.971	1.68063	0.749	4.45327e-05	0.000792455
	CA04g08410	AT3g02420/F16B3_5	944.649	765.356	1123.94	1.46852	0.554365	9.46503e-05	0.00153317
	CA09g10640	Metalloendopeptidase	531.31	432.745	629.875	1.45553	0.541548	0.000864177	0.0101179
	CA06g19040	At1g18800	1841.81	1520.03	2163.58	1.42338	0.509317	0.000179382	0.00265585
	CA03g06200	Histone-like protein (Fragment)	1797.82	1410.84	2184.8	1.54858	0.630947	1.49262e-06	3.92151e-05
	CA01g05710	Acyl-coenzyme A oxidase	1773.08	1527.6	2018.57	1.3214	0.402065	0.00163415	0.0171264
	CA07g20130	Calcium-dependent lipid-binding family protein isoform 1 [Theobroma cacao]	1444.72	1109.81	1779.63	1.60353	0.681255	6.6062e-07	1.85089e-05
	CA10g06010	Coproporphyrinogen III oxidase	1192.87	855.907	1529.83	1.78738	0.837844	2.0382e-09	9.03507e-08
	CA08g09900	PREDICTED: DNA gyrase subunit A, chloroplastic/mitochondrial-like [Solanum lycopersicum]	508.627	373.904	643.35	1.72063	0.782935	3.04384e-06	7.39842e-05
	CA03g36790	Phosphoglycerate dehydrogenase	3335.01	2818.54	3851.47	1.36648	0.450462	0.000165325	0.00247556
	CA01g09150	GMC-type oxidoreductase, putative	42.6254	19.9372	65.3136	3.27597	1.71192	0.00015592	0.00234572
	CA03g00740	Small subunit processome component-like protein	830.612	661.636	999.588	1.51078	0.595295	4.07834e-05	0.000731552
	CA03g07880	Exportin-T, putative	610.402	515.755	705.05	1.36702	0.45104	0.00350477	0.0318287
	CA11g19180	Nucleic acid binding protein, putative	884.497	708.48	1060.51	1.49689	0.581965	3.55091e-05	0.00064574
	CA01g08440	PREDICTED: protein LONGIFOLIA 1-like isoform X1 [Solanum tuberosum]	1961.43	1377.39	2545.48	1.84805	0.886007	3.34278e-12	2.19447e-10
	CA04g14570	ripening regulated protein DDTFR8 [Solanum lycopersicum]	290.024	229.589	350.459	1.52646	0.610193	0.00563646	0.0465773
	CA01g25330	AT5G49030 protein	867.828	735.064	1000.59	1.36123	0.444914	0.00459896	0.0394379
	CA10g04150	Detected protein of unknown function	156.558	109.568	203.549	1.85774	0.893552	0.000141801	0.00215357
	CA07g20120	Chromosome-associated kinesin KIF4A, putative	1601.04	1303.56	1898.52	1.45641	0.542417	8.36332e-05	0.00138171
	CA09g05220	Osmotic avoidance abnormal protein, putative	527.6	440.934	614.266	1.3931	0.478302	0.003841	0.0341616
	CA05g17230	Ubiquitin carboxyl-terminal hydrolase	173.829	133.711	213.946	1.60006	0.67813	0.0038969	0.0345216
	CA03g15730	Structural maintenance of chromosomes protein	776.431	524.715	1028.15	1.95944	0.970443	9.69512e-09	3.79432e-07
	CA09g13510	PREDICTED: kinesin-3 [Vitis vinifera]	593.883	466.695	721.071	1.54506	0.627659	0.000117658	0.00182656
	CA06g17970	Serine/threonine protein phosphatase 2a regulatory subunit A, putative	2062.94	1776.75	2349.13	1.32215	0.402883	0.0014147	0.0152183
	CA08g09450	Detected protein of unknown function	1465.82	1221.15	1710.5	1.40073	0.486177	0.00023015	0.00326704
	CA11g03790	PREDICTED: mitotic checkpoint protein BUB3.3-like isoform X1 [Solanum tuberosum]	106.176	72.4808	139.87	1.92976	0.948419	0.000945478	0.0108876
	CA06g14520	Chromatin remodeling complex subunit (Fragment)	561.176	429.435	692.917	1.61356	0.690243	2.8901e-05	0.000536912
	CA11g17970	4-coumarate-coa ligase	316.09	209.13	423.049	2.02291	1.01643	1.16925e-07	3.79894e-06
	CA01g08910	Carotenoid cleavage dioxygenase 4	825.028	569.518	1080.54	1.89728	0.923934	1.31787e-06	3.48721e-05
	CA05g03900	Alpha-glucosidase	1348.62	922.913	1774.32	1.92252	0.942999	2.0999e-12	1.3949e-10
	CA07g06390	Putative subtilisin serine protease	1137.93	976.478	1299.37	1.33068	0.412159	0.0043506	0.0377198
	CA04g21950	Receptor protein kinase CLAVATA1, putative	1014.61	787.884	1241.34	1.57554	0.655848	0.003125	0.0290637
	CA02g24380	DNA binding protein, putative	60.7994	41.0693	80.5295	1.96082	0.971457	0.00219486	0.021789
	CA01g21090	Subtilase	49.9696	29.4703	70.4688	2.39118	1.25772	0.00218961	0.0217659
	CA10g00750	Glyceraldehyde-3-phosphate dehydrogenase	2457.04	2062.59	2851.49	1.38248	0.467256	0.0004982	0.00635119
	CA07g10970	Nucleoporin, Nup133/Nup155-like, putative isoform 1 [Theobroma cacao]	436.534	356.257	516.811	1.45067	0.536716	0.00210115	0.0210737
	CA03g17140	Leucine-rich repeat protein kinase	819.402	691.381	947.424	1.37034	0.45453	0.00217857	0.021713
	CA05g15490	PREDICTED: abscisic acid receptor PYL4-like [Solanum tuberosum]	106.825	78.9276	134.721	1.7069	0.771377	0.00569829	0.0470188
	CA09g17270	Groes chaperonin, putative	3766.78	3278.62	4254.94	1.29779	0.376052	0.00171636	0.0178543
	CA08g05520	PREDICTED: KH domain-containing protein At4g18375-like [Glycine max]	2214.4	1886.89	2541.91	1.34714	0.429897	0.000596298	0.00740773
	CA05g04420	Transaldolase	4432.75	3937.34	4928.17	1.25165	0.32383	0.00578787	0.0475825
	CA07g02140	CBL-interacting protein kinase 6	2128.59	1646.74	2610.43	1.58521	0.664672	0.000138994	0.00211789
	CA04g14140	GIGANTEA	251.526	51.1994	451.853	8.82535	3.14165	1.36267e-21	2.56342e-19
	CA05g08690	PREDICTED: kirola-like [Solanum tuberosum]	62.5618	30.9886	94.1351	3.03773	1.60299	3.87189e-05	0.000697978
	CA10g00150	Oxygen evolving enhancer 3 family protein	28.0961	13.615	42.5771	3.12721	1.64488	0.00528983	0.0442989
	CA12g18510	Serine hydroxymethyltransferase	957.721	757.64	1157.8	1.52817	0.611802	1.75394e-05	0.000350882
	CA01g00550	ABC transporter family protein	1602.2	1364.64	1839.75	1.34816	0.430987	0.000948947	0.0109107
	CA01g27310	ATP binding protein, putative	104.008	75.8161	132.2	1.74369	0.802144	0.00324443	0.0299628
	CA11g03630	DNA binding protein, putative	256.049	194.892	317.206	1.6276	0.702746	0.000699932	0.00848966
	CA01g12020	Dead box ATP-dependent RNA helicase, putative	1174.96	868.253	1481.67	1.7065	0.771039	1.41857e-08	5.42839e-07
	CA06g26790	Circadian clock coupling factor ZGT	38.8897	22.3018	55.4775	2.48758	1.31474	0.00441125	0.0381422
	CA11g12200	Calmodulin-domain protein kinase 7	349.993	270.633	429.353	1.58648	0.665826	0.000202752	0.00293964
	CA11g01090	UDP-glucose glucosyltransferase	182.316	140.108	224.525	1.60252	0.680339	0.00279656	0.0267096
	CA10g01110	Uridine kinase	373.378	288.081	458.674	1.59217	0.670995	0.00160341	0.0168675
	CA08g11390	Breast carcinoma amplified sequence, putative	319.12	255.102	383.138	1.5019	0.58679	0.00553586	0.0458815
	CA03g01430	Putative 26S proteasome subunit RPN2a	4092.15	3625.29	4559.01	1.25756	0.330623	0.00529149	0.0442989
	CA02g29830	Polyribonucleotide nucleotidyltransferase, putative	869.766	647.275	1092.26	1.68747	0.754861	1.72059e-07	5.38701e-06
	CA04g22890	Polyol transporter	545.912	440.461	651.363	1.47882	0.564448	0.000281073	0.00391057
	CA02g14540	Transcription factor APETALA2	811.975	511.174	1112.78	2.1769	1.12228	7.17026e-12	4.45871e-10
	CA04g05590	Ran-binding protein	193.034	145.708	240.359	1.64959	0.722107	0.00157253	0.016605
	CA09g18490	Adenylate kinase, putative	646.02	505.375	786.665	1.5566	0.638395	3.42791e-05	0.000626426
	CA02g19910	Serine protease htrA-like protein	59.1337	23.845	94.4224	3.95985	1.98544	4.98691e-07	1.43308e-05
	CA07g16650	Trehalose-6-phosphate synthase	2416.14	2006.54	2825.74	1.40826	0.493915	0.00385877	0.0342787
	CA03g10870	Poly [ADP-ribose] polymerase, putative	982.372	728.542	1236.2	1.69682	0.76283	4.81903e-08	1.68561e-06
	CA12g15720	Protein kinase-related protein	155.504	84.0548	226.953	2.70006	1.43299	3.37077e-09	1.43184e-07
	CA12g19460	PREDICTED: ankyrin repeat-containing protein At5g02620-like [Solanum lycopersicum]	1993.84	1670.2	2317.49	1.38756	0.472549	0.000128887	0.001983
	CA04g17310	Detected protein of unknown function	196.313	120.793	271.833	2.2504	1.17018	5.70217e-07	1.61991e-05
	CA06g03090	F21O3.2 protein	20.4366	0	40.8733	Inf	Inf	3.64508e-13	2.70195e-11
	CA03g06710	Eukaryotic translation initiation factor 2c, putative	600.781	410.766	790.796	1.92518	0.944991	2.64127e-06	6.51184e-05
	CA03g34390	PREDICTED: probable receptor-like protein kinase At5g24010 [Vitis vinifera]	292.238	224.462	360.014	1.6039	0.681583	0.000435522	0.00570152
	CA03g28250	PREDICTED: UDP-glycosyltransferase 90A1-like [Solanum tuberosum]	90.1209	61.554	118.688	1.92819	0.947245	0.00221511	0.021951
	CA09g02530	Single-stranded DNA binding protein (Precursor)	5708.59	2624.17	8793.02	3.35078	1.7445	6.67335e-48	6.79044e-45
	CA03g31220	Detected protein of confused Function	291.682	222.346	361.019	1.62368	0.699268	0.000356372	0.00482038
	CA08g07880	Detected protein of unknown function	94.1655	55.1324	133.199	2.41598	1.27261	1.33803e-05	0.000277087
	CA08g01860	P-protein subunit of glycine decarboxylase enzyme complex [Populus trichocarpa]	1532.02	1326.63	1737.4	1.30963	0.389157	0.00288249	0.0272728
	CA12g03690	PREDICTED: membrane-associated protein VIPP1, chloroplastic-like [Solanum tuberosum]	717.592	594.334	840.85	1.41478	0.500576	0.00102634	0.0116747
	CA04g09310	Histone ubiquitination proteins group	294.82	236.16	353.48	1.49678	0.581861	0.00318097	0.0294618
	CA03g23120	Cyclic nucleotide-gated ion channel, putative	178.314	130.849	225.78	1.7255	0.787012	0.000131608	0.00201655
	CA02g12950	PREDICTED: GDSL esterase/lipase At1g29670-like [Solanum lycopersicum]	497.834	353.617	642.051	1.81567	0.860498	0.000442924	0.00575193
	CA01g11970	PREDICTED: protein piccolo-like [Citrus sinensis]	267.614	213.56	321.668	1.50622	0.590935	0.00346768	0.0315303
	CA01g02780	Pentatricopeptide repeat protein	103.452	73.8995	133.005	1.79981	0.847844	0.00226408	0.0223583
	CA09g12590	Ring finger protein, putative	232.43	181.725	283.136	1.55804	0.639737	0.00206271	0.0207346
	CA11g18240	UDP-glucose:glucosyltransferase	36.6887	20.8582	52.5192	2.51792	1.33223	0.00240275	0.0235286
	CA01g01330	Detected protein of unknown function	517.854	369.647	666.061	1.80188	0.849505	3.06767e-07	9.16861e-06
	CA01g10230	Nucleoporin 98	933.44	782.382	1084.5	1.38615	0.471084	0.00109063	0.0123183
	CA01g14210	Importin subunit alpha	1771.35	1542.96	1999.75	1.29605	0.374122	0.00378613	0.0337867
	CA10g07870	Amidase, putative	405.508	325.542	485.474	1.49128	0.576551	0.000729552	0.00881844
	CA06g19500	Betaine aldehyde dehydrogenase	2386.75	1791.64	2981.85	1.66431	0.734928	1.12738e-08	4.38915e-07
	CA11g20070	PREDICTED: UPF0587 protein C1orf123 homolog [Solanum lycopersicum]	544.092	453.504	634.681	1.39951	0.484918	0.00183885	0.0188741
	CA02g21860	Serine-threonine protein kinase, plant-type, putative	1566.02	1326.24	1805.79	1.36159	0.445294	0.000839385	0.00987413
	CA02g04060	Metalloprotease m41 ftsh, putative	1162.01	942.127	1381.9	1.46678	0.552655	6.41174e-05	0.00109234
	CA12g15730	Lyase, putative	591.633	309.363	873.903	2.82485	1.49817	3.24048e-17	3.87922e-15
	CA12g18500	Vacuolar processing enzyme-1b	1510.97	1153.37	1868.57	1.6201	0.696079	2.09526e-07	6.48747e-06
	CA07g14660	Detected protein of unknown function	902.269	716.795	1087.74	1.51751	0.601707	3.0327e-05	0.000561539
	CA12g10460	Serine-threonine protein kinase, plant-type, putative	104.803	61.4794	148.128	2.40938	1.26866	0.00088464	0.0103144
	CA07g19090	Calcium-dependent protein kinase	2284.28	1973.88	2594.67	1.3145	0.394512	0.00155893	0.0164957
	CA03g29830	Timing of cab expression 1/pseudo-response regulator 1	325.767	162.285	489.25	3.01476	1.59204	5.0869e-10	2.44368e-08
	CA09g14480	PREDICTED: DEAD-box ATP-dependent RNA helicase 53-like isoform X1 [Solanum tuberosum]	1249.32	754.703	1743.94	2.31077	1.20837	7.92353e-19	1.10172e-16
	CA09g15320	Putative serine/threonine protein kinase	468.171	365.814	570.528	1.55961	0.641187	0.000125974	0.00194486
	CA05g15700	PREDICTED: alpha-soluble NSF attachment protein-like [Solanum tuberosum]	803.472	687.274	919.67	1.33814	0.42023	0.00381062	0.0339443
	CA08g16830	Zinc finger protein, putative	2449.76	2008.98	2890.54	1.43881	0.524875	2.29886e-05	0.000437977
	CA11g14260	3-ketoacyl-CoA synthase	43.0234	20.8582	65.1887	3.12533	1.64401	0.000805958	0.0095918
	CA08g10520	BAC19.2	199.262	151.981	246.544	1.6222	0.697956	0.00127431	0.0139086
	CA08g12160	ACS2	1630.34	1297.61	1963.07	1.51283	0.597254	3.82452e-06	9.04072e-05
	CA10g05120	Catechol O-methyltransferase	610.205	495.046	725.365	1.46525	0.551143	0.000554991	0.00695918

## Sheet: 14D_HAT.vs.7D_HAT.SIGS.POSL2FC.
	Gene ID	Gene Description	Base mean	Base mean A	Base mean B	FC	log2 FC	p value	p adj
	CA11g05750	Peptide transporter PTR1	42.4781	25.3582	59.5979	2.35024	1.23281	0.0022752	0.0173618
	CA07g17090	CYP72A57	89.3366	20.5216	158.152	7.70658	2.94609	3.83255e-17	3.23685e-15
	CA04g10890	Phosphorylase	3446.26	3062.15	3830.37	1.25088	0.322939	0.00367486	0.0255845
	CA09g11730	Ubiquitin activating enzyme E1	2738.51	2302.75	3174.27	1.37847	0.463066	6.87581e-06	0.000112273
	CA01g02110	Aspartate carbamoyltransferase	402.346	315.097	489.596	1.5538	0.635797	0.00102878	0.00894337
	CA06g19230	Hypersensitive-induced reaction protein	888	651.898	1124.1	1.72435	0.786055	7.81954e-09	2.32626e-07
	CA04g21440	GTP-binding protein hflx, putative	433.212	281.18	585.244	2.08139	1.05755	3.29872e-11	1.40351e-09
	CA11g12540	White-brown-complex ABC transporter family	286.96	228.262	345.658	1.5143	0.598654	0.0010245	0.00890955
	CA07g01510	DNA-directed RNA polymerase	677.588	393.964	961.211	2.43984	1.28679	1.21745e-20	1.37268e-18
	CA09g00340	PREDICTED: auxin-induced protein 15A-like [Solanum lycopersicum]	12.6412	2.8757	22.4068	7.79178	2.96195	0.000114466	0.00133429
	CA03g23220	eukaryotic translation initiation factor 2c, putative [Ricinus communis]	8479.49	7668.4	9290.58	1.21154	0.276844	0.00294401	0.0213877
	CA06g26520	ATP binding protein, putative	240.133	188.606	291.659	1.54639	0.628904	0.000322797	0.00329668
	CA12g17410	PREDICTED: trithorax group protein osa-like isoform X1 [Solanum tuberosum]	1820.96	1507.29	2134.62	1.41619	0.502015	9.16851e-05	0.00110032
	CA10g19950	IAA-amino acid hydrolase (Fragment)	54.7061	29.0881	80.324	2.7614	1.4654	0.000341116	0.00345871
	CA11g00840	Glutaminyl-tRNA synthetase, putative	886.785	712.417	1061.15	1.48951	0.574838	6.65985e-06	0.000109222
	CA08g14540	UDP-glucose glycoprotein:glucosyltransferase, putative	353.832	214.809	492.855	2.29439	1.19811	9.46577e-09	2.77212e-07
	CA04g16210	Argininosuccinate lyase	512.253	315.698	708.807	2.2452	1.16685	3.4483e-14	2.17204e-12
	CA10g01030	Detected protein of unknown function	134.061	86.39	181.733	2.10363	1.07288	7.3946e-06	0.000119876
	CA02g20570	Unknown protein	36.3081	18.591	54.0252	2.90598	1.53902	0.000505426	0.00483553
	CA05g01470	Tropinone reductase-like 3	77.404	30.9985	123.809	3.99404	1.99785	5.81871e-07	1.19392e-05
	CA04g17220	Phosphoenolpyruvate carboxykinase	5107.47	3371.36	6843.58	2.02992	1.02142	1.45458e-25	2.48492e-23
	CA08g02690	Early-responsive to dehydration	101.165	72.1125	130.218	1.80576	0.852605	0.00240884	0.0181549
	CA02g19780	Protein transport protein Sec24A, putative	597.679	408.502	786.855	1.9262	0.945755	2.97559e-10	1.11832e-08
	CA03g28700	Unknown protein	929.993	707.169	1152.82	1.63019	0.705038	1.87873e-08	5.15394e-07
	CA01g01310	High mobility group family	582.641	467.244	698.038	1.49395	0.579129	6.49028e-05	0.000816262
	CA07g13650	Beta-expansin 3, putative	125.567	84.932	166.203	1.95689	0.968564	0.000213401	0.00230138
	CA11g16560	Protein phosphatase 1 regulatory subunit SDS22, putative	261.603	187.823	335.382	1.78563	0.836433	1.48284e-05	0.000220859
	CA04g11020	121F-specific p53 inducible RNA	211.629	133.617	289.641	2.1677	1.11617	9.07479e-08	2.20514e-06
	CA11g18230	PREDICTED: ras guanine nucleotide exchange factor K-like [Glycine max]	271.485	189.592	353.378	1.86389	0.898317	1.9587e-06	3.62632e-05
	CA11g19620	Putative spindle disassembly related protein CDC48	3800.39	2864.66	4736.13	1.6533	0.725348	3.38407e-13	1.91255e-11
	CA01g05150	Detected protein of unknown function	108.502	69.1863	147.817	2.13651	1.09526	3.30572e-06	5.81466e-05
	CA01g09620	PREDICTED: DDB1- and CUL4-associated factor homolog 1-like [Glycine max]	401.934	291.045	512.824	1.76201	0.817221	6.28418e-05	0.000795221
	CA03g14100	PREDICTED: clathrin heavy chain 1-like [Solanum tuberosum]	2837.91	2373.68	3302.15	1.39115	0.476277	2.96682e-06	5.272e-05
	CA06g15000	Putative Sas10/Utp3 family protein, identical	487.414	375.403	599.425	1.59675	0.675137	1.19655e-05	0.000183054
	CA04g16190	Chromosome-associated kinesin KIF4A, putative	1327.65	1101.63	1553.66	1.41033	0.496036	0.000348385	0.0035166
	CA09g10460	PREDICTED: putative late blight resistance protein homolog R1B-16-like [Solanum tuberosum]	173.546	87.8884	259.203	2.94923	1.56034	1.45184e-12	7.49174e-11
	CA03g31190	ATP-dependent Clp protease ATP-binding subunit clpA homolog CD4A, chloroplastic	2321.53	2057.99	2585.07	1.25611	0.328963	0.00167542	0.013413
	CA12g21500	PREDICTED: kinesin-like protein KIF18B-like isoform X1 [Solanum tuberosum]	1718.21	1540.26	1896.15	1.23106	0.299896	0.00733737	0.0445602
	CA01g31700	Isochorismatase family protein pncA, putative	15.7211	8.11415	23.328	2.87497	1.52355	0.00648593	0.0403915
	CA09g17810	PREDICTED: GTPase-activating protein gyp7-like [Solanum tuberosum]	629.857	521.509	738.206	1.41552	0.501332	0.000226877	0.00242124
	CA05g03720	Pelota, putative	349.137	295.73	402.545	1.36119	0.444868	0.00799635	0.0475522
	CA06g05000	Helicase, putative	213.38	159.377	267.384	1.67768	0.746471	0.000305433	0.00313985
	CA06g09120	Detected protein of unknown function	106.173	64.9637	147.383	2.2687	1.18186	1.1176e-05	0.00017191
	CA06g07200	PREDICTED: large proline-rich protein bag6-B-like isoform X1 [Solanum tuberosum]	150.471	115.991	184.951	1.59453	0.673127	0.00462729	0.0307985
	CA01g02860	Detected protein of unknown function	191.605	110.884	272.327	2.45596	1.29629	4.46558e-09	1.40873e-07
	CA04g15050	Delta-6-desaturase	1488.95	1011.27	1966.63	1.9447	0.959551	1.02295e-16	8.32764e-15
	CA03g08640	Nucleic acid binding protein, putative	16.2312	5.24855	27.2139	5.18504	2.37436	0.00015039	0.00170172
	CA01g02230	Vesicle docking protein P115, putative	1026.26	912.266	1140.24	1.2499	0.321817	0.00783973	0.0467935
	CA07g18140	DUF300 family protein	2446.73	2188.76	2704.71	1.23573	0.305359	0.00338648	0.0240142
	CA07g19510	Pectinesterase	974.362	557.471	1391.25	2.49565	1.31942	8.82344e-15	5.86928e-13
	CA03g28260	Glycosyltransferase UGT90A7	55.4328	22.01	88.8555	4.03706	2.0133	1.05199e-07	2.49973e-06
	CA06g22880	Detected protein of unknown function	2447.8	1526.41	3369.19	2.20727	1.14226	2.20262e-26	3.85032e-24
	CA04g04240	Auxin response factor 8	8546.04	5740.85	11351.2	1.97727	0.983512	4.71774e-25	7.70907e-23
	CA01g00810	Cellulose synthase-like protein CslG	695	196.058	1193.94	6.08973	2.60638	1.04953e-32	2.72032e-30
	CA11g08780	GTP binding protein, putative	331.905	272.222	391.588	1.43849	0.524556	0.00240843	0.0181549
	CA08g02520	Chromatin remodeling complex subunit (Fragment)	595.433	460.457	730.41	1.58627	0.665641	1.72928e-06	3.26866e-05
	CA02g15080	Smg-7, putative	583.407	500.252	666.561	1.33245	0.414083	0.00249174	0.0187047
	CA06g15690	26S protease regulatory subunit, putative	4140.31	3499.53	4781.1	1.36621	0.450179	5.08732e-06	8.58676e-05
	CA03g09260	Elongation factor Tu	670.776	436.93	904.622	2.0704	1.04991	1.84797e-10	7.13556e-09
	CA11g01820	PREDICTED: protein MIZU-KUSSEI 1-like isoform X2 [Citrus sinensis]	337.118	275.479	398.756	1.4475	0.533565	0.00187664	0.0147707
	CA06g06730	PREDICTED: peptide-N4-(N-acetyl-beta-glucosaminyl)asparagine amidase A-like [Solanum lycopersicum]	808.407	699.527	917.287	1.3113	0.390993	0.0028473	0.0208269
	CA04g19930	Glycosyltransferase family GT8 protein	451.833	276.957	626.709	2.26283	1.17813	1.89694e-11	8.38745e-10
	CA12g22170	Pentatricopeptide repeat-containing protein, putative	226.392	180.432	272.353	1.50945	0.594024	0.00280443	0.0205592
	CA01g01800	Translation initiation factor IF-2	608.277	523.199	693.354	1.32522	0.406234	0.00371182	0.0258019
	CA06g14100	PSL1	190.672	139.047	242.298	1.74256	0.801206	0.000294165	0.00305125
	CA12g00060	2-oxoisovalerate dehydrogenase subunit alpha	61.1323	29.1083	93.1563	3.20033	1.67822	8.04435e-06	0.000128653
	CA06g21160	Short chain dehydrogenase	141.3	104.097	178.503	1.71478	0.778023	0.00132858	0.0110674
	CA02g12090	Starch synthase IV	211.243	149.011	273.475	1.83527	0.875991	1.17643e-05	0.000180221
	CA11g18030	PREDICTED: T-complex protein 1 subunit beta-like [Solanum lycopersicum]	3744.4	3106.89	4381.91	1.41038	0.496086	6.45408e-07	1.31117e-05
	CA04g13020	Glycogenin, putative	351.201	298.164	404.238	1.35576	0.439099	0.00843383	0.0496432
	CA03g00940	Hypothetical salt-inducible protein (Fragment)	3304.63	2915.79	3693.48	1.26672	0.341095	0.0006819	0.00627882
	CA04g10770	Pearli, putative	415.732	340.453	491.011	1.44223	0.528301	0.000741072	0.00675472
	CA03g06390	MAR-binding protein	3586.63	2424.76	4748.49	1.95834	0.969628	2.1333e-21	2.54263e-19
	CA10g20920	Putative enoyl-acyl-carrier-protein reductase	752.978	595.443	910.514	1.52914	0.612718	7.51548e-06	0.000121313
	CA09g00590	PREDICTED: glucosamine 6-phosphate N-acetyltransferase-like [Solanum tuberosum]	127.309	96.0632	158.554	1.65052	0.722921	0.00391639	0.0268924
	CA06g23070	Detected protein of unknown function	307.12	255.2	359.041	1.4069	0.492522	0.00702863	0.0430449
	CA07g15040	CYP72A56	126.129	92.1717	160.085	1.73682	0.796447	0.000365885	0.00367187
	CA12g20080	Always early, putative	98.8033	60.7713	136.835	2.25164	1.17098	0.000556489	0.00525716
	CA08g08580	Detected protein of unknown function	113.095	49.7511	176.439	3.54643	1.82637	6.63524e-10	2.37877e-08
	CA02g28230	Structural maintenance of chromosomes protein	2127.16	1691.09	2563.23	1.51573	0.600009	5.85026e-07	1.1993e-05
	CA05g16520	Gibberellin 2-oxidase	5.84302	0.482648	11.2034	23.2123	4.53682	0.00561953	0.0360206
	CA04g03570	PREDICTED: polyadenylate-binding protein RBP45-like [Solanum tuberosum]	975.415	732.036	1218.79	1.66494	0.735467	4.74804e-09	1.4809e-07
	CA04g14020	Peroxidase 12, putative	1390.26	1114.96	1665.57	1.49384	0.579028	3.6413e-07	7.82013e-06
	CA03g09900	PREDICTED: target of Myb protein 1-like [Solanum tuberosum]	152.408	119.782	185.035	1.54477	0.627388	0.00764058	0.0459209
	CA04g18780	Protein CYPRO4, putative	843.899	670.782	1017.02	1.51616	0.600427	9.29667e-05	0.00111215
	CA04g23330	Detected protein of confused Function	946.209	712.569	1179.85	1.65577	0.727502	6.5239e-09	1.97734e-07
	CA08g18310	PREDICTED: phospholipase A-2-activating protein-like [Solanum lycopersicum]	428.665	340.051	517.278	1.52118	0.605189	0.000133549	0.00152948
	CA09g01480	PREDICTED: enolase-like [Solanum tuberosum]	11418.2	9393.34	13443.1	1.43113	0.517157	2.61719e-08	7.01755e-07
	CA03g14290	PREDICTED: signal recognition particle 68 kDa protein-like [Solanum lycopersicum]	241.197	181.056	301.337	1.66433	0.734946	0.000295183	0.00305619
	CA08g09830	p-type ATPase transporter (Fragment)	417.236	289.163	545.31	1.88582	0.915193	1.61164e-08	4.49785e-07
	CA05g14370	AT5G51300 protein	946.46	818.507	1074.41	1.31265	0.392483	0.00158826	0.0128555
	CA08g08740	DNA-directed RNA polymerase	3631.09	3163.71	4098.46	1.29546	0.373462	0.00315171	0.0226197
	CA08g06450	Transcription elongation factor A protein	659.848	552.115	767.581	1.39025	0.47535	0.000483057	0.00464716
	CA03g32520	Prli-interacting factor l, putative	805.445	534.187	1076.7	2.01559	1.0112	4.99452e-14	3.07722e-12
	CA10g12300	UDP-glucoronosyl/UDP-glucosyl transferase family protein	384.272	227.869	540.676	2.37275	1.24656	7.91308e-09	2.35099e-07
	CA12g17210	Lrr receptor protein kinase, putative	285.093	178.994	391.192	2.1855	1.12797	7.68169e-11	3.14949e-09
	CA07g01820	Pentatricopeptide repeat-containing protein	37.8238	21.9595	53.6882	2.44487	1.28976	0.00615243	0.0387318
	CA01g34260	CDPK1	537.71	375.04	700.381	1.86748	0.901095	1.57466e-09	5.34767e-08
	CA06g15700	Ovule receptor-like kinase 28 (Precursor)	129.167	90.6329	167.702	1.85034	0.887793	0.00379291	0.0262685
	CA03g34230	WD-repeat protein, putative	391.416	298.061	484.771	1.62642	0.701697	0.000423739	0.00416354
	CA03g09630	PREDICTED: peptidyl-prolyl cis-trans isomerase G-like [Solanum tuberosum]	419.78	352.337	487.223	1.38283	0.467625	0.00334821	0.0237943
	CA02g20620	Phospholipase D	1240.71	1096.76	1384.67	1.26251	0.336297	0.00419115	0.0284841
	CA12g19280	Tetratricopeptide repeat-like superfamily protein [Theobroma cacao]	79.2598	32.9594	125.56	3.80954	1.92962	1.36392e-08	3.87359e-07
	CA04g00900	PREDICTED: GDSL esterase/lipase At1g29670-like [Solanum tuberosum]	269.848	210.194	329.503	1.56761	0.648566	0.00488116	0.0321937
	CA11g01500	Transcription factor HBP-1b(C1), putative	111.111	66.4116	155.811	2.34614	1.23029	3.06979e-05	0.000422612
	CA07g19760	Ubiquitin-activating enzyme E1, putative	422.445	337.044	507.845	1.50676	0.591452	0.000221476	0.00237258
	CA03g31490	Flavonol synthase/flavanone 3-hydroxylase, putative	922.133	370.759	1473.51	3.9743	1.9907	8.56297e-50	5.67927e-47
	CA02g02120	PREDICTED: actin cytoskeleton-regulatory complex protein PAN1-like isoform X1 [Solanum tuberosum]	296.264	243.626	348.902	1.43212	0.518153	0.0045201	0.0302817
	CA09g09260	RING finger protein	239.915	171.292	308.539	1.80125	0.848998	1.36972e-05	0.000205786
	CA08g05690	Nucleolar essential protein, putative	862.549	704.121	1020.98	1.45	0.536054	3.87855e-05	0.000521223
	CA02g04990	Dead box ATP-dependent RNA helicase, putative	799.763	611.055	988.471	1.61765	0.693896	1.29042e-07	3.01414e-06
	CA09g08620	Helicase/SANT-associated, putative isoform 5 [Theobroma cacao]	478.461	391.521	565.401	1.44412	0.530187	0.00239664	0.0180932
	CA02g17020	PREDICTED: pentatricopeptide repeat-containing protein At1g11290-like [Fragaria vesca] subsp. vesca	91.7415	55.0098	128.473	2.33546	1.22371	6.26185e-05	0.000793285
	CA01g00820	Auxin response factor 9	741.098	524.608	957.588	1.82534	0.868164	0.00118173	0.0100483
	CA12g20670	PREDICTED: RPM1-interacting protein 4-like [Solanum tuberosum]	323.567	225.498	421.636	1.8698	0.902885	3.33848e-07	7.25267e-06
	CA04g21930	Dead box ATP-dependent RNA helicase, putative	746.565	602.079	891.052	1.47996	0.565558	2.42639e-05	0.000342612
	CA07g04950	Short-chain alcohol dehydrogenase	994.787	846.105	1143.47	1.35145	0.434508	0.000377857	0.00377857
	CA10g20700	BHLH transcription factor PTF1	1808.26	1573.98	2042.54	1.29769	0.375948	0.000561587	0.0053031
	CA03g14400	PREDICTED: protein TIC 20-v, chloroplastic-like [Solanum lycopersicum]	274.174	195.606	352.742	1.80333	0.850666	0.000177246	0.00195662
	CA02g07940	Pentatricopeptide repeat-containing protein, putative	114.247	86.9231	141.571	1.62869	0.703711	0.00713438	0.0435754
	CA03g01790	PREDICTED: pleiotropic drug resistance protein 1-like [Solanum lycopersicum]	839.004	369.652	1308.36	3.53943	1.82352	7.44355e-48	4.3039e-45
	CA02g09950	Phosphatidylcholine-sterol O-acyltransferase, putative	731.51	614.284	848.736	1.38167	0.466411	0.000305491	0.00313985
	CA08g18090	Fatty acid 9/13-hydroperoxide lyase	9.64342	1.9205	17.3664	9.04264	3.17674	0.000461774	0.00447294
	CA03g34510	NMDA receptor-regulated protein, putative	1342.59	1165.01	1520.17	1.30486	0.383897	0.000942724	0.00831382
	CA01g27690	Enoyl-ACP reductase (Precursor)	1778.92	1533.9	2023.95	1.31948	0.399966	0.00033456	0.00340294
	CA10g08010	Multidrug resistance pump, putative	90.4245	56.4173	124.432	2.20556	1.14114	7.42257e-06	0.000120166
	CA10g19800	Condensin, putative	1323.81	987.305	1660.31	1.68166	0.749885	6.20478e-08	1.55119e-06
	CA12g01230	Brg-1 associated factor, putative	264.779	220.3	309.259	1.40381	0.489347	0.00732359	0.044502
	CA01g05940	Palmitoyl-protein thioesterase-like	57.3959	34.9405	79.8513	2.28535	1.19242	0.00458521	0.0305997
	CA05g03770	PREDICTED: MATE efflux family protein 6-like [Solanum lycopersicum]	30.4022	1.9003	58.904	30.9972	4.95407	4.2155e-16	3.26665e-14
	CA07g21210	PREDICTED: auxin-induced protein 10A5-like [Solanum lycopersicum]	46.5733	27.6907	65.4559	2.36382	1.24112	0.00213675	0.01649
	CA05g03230	Aspartyl-tRNA synthetase	748.988	545.861	952.115	1.74424	0.802602	2.66588e-09	8.76322e-08
	CA01g08950	Detected protein of unknown function	2682.21	2266.96	3097.47	1.36636	0.450335	7.9254e-06	0.00012693
	CA03g08430	Detected protein of unknown function	60.01	34.3367	85.6833	2.49539	1.31926	0.000431238	0.00422434
	CA06g14260	Uridine kinase	352.159	295.74	408.578	1.38154	0.466281	0.00572049	0.0365431
	CA04g04180	AMP dependent ligase, putative	71.1944	24.8857	117.503	4.72172	2.23931	5.37635e-10	1.94601e-08
	CA02g11330	Epoxide hydrolase	318.468	215.021	421.915	1.9622	0.972476	4.53603e-08	1.16633e-06
	CA02g07930	Detected protein of unknown function	579.554	457.781	701.328	1.53202	0.615432	1.74572e-05	0.000256122
	CA10g11040	Detected protein of unknown function	196.392	156.059	236.725	1.51689	0.60112	0.00545197	0.0350979
	CA01g04390	Leucine rich repeat receptor kinase, putative	565.571	483.743	647.398	1.33831	0.420413	0.00344944	0.0243658
	CA07g14520	Cell division protein ftsH, putative	1404.88	865.219	1944.55	2.24747	1.1683	7.36675e-24	1.13781e-21
	CA10g12980	PREDICTED: protein LURP-one-related 15-like [Glycine max]	106.721	52.9681	160.474	3.02964	1.59915	6.69961e-09	2.01974e-07
	CA01g02460	Cytochrome P450 fatty acid omega-hydroxylase	121.585	85.1743	157.996	1.85497	0.891398	0.00512573	0.0335127
	CA03g19430	Cyclic nucleotide-gated calmodulin-binding ion channel	499.642	420.78	578.503	1.37483	0.459257	0.00113118	0.00970262
	CA07g01390	CYP72A52v1	115.442	63.9883	166.897	2.60824	1.38307	7.53262e-13	4.06365e-11
	CA09g00970	FtsZ protein	382.06	243.988	520.132	2.13179	1.09207	6.54887e-11	2.70471e-09
	CA03g23570	Putative Kunitz-type proteinase inhibitor	208.954	118.255	299.652	2.53395	1.34139	0.00114332	0.00979558
	CA02g24460	Detected protein of unknown function	219.652	125.141	314.164	2.51047	1.32796	6.31729e-11	2.61385e-09
	CA02g18070	Cytochrome P450	718.622	499.036	938.208	1.88004	0.910764	1.47201e-11	6.58609e-10
	CA12g02850	Detected protein of unknown function	550.24	437.251	663.229	1.51682	0.601045	0.000704746	0.00646543
	CA11g00650	3-isopropylmalate dehydrogenase	1376.08	1189.61	1562.55	1.3135	0.393415	0.00239095	0.0180759
	CA05g08460	XS domain-containing protein / XS zinc finger domain-containing protein-related isoform 1 [Theobroma cacao]	1616.8	1414.92	1818.69	1.28537	0.362181	0.00112408	0.0096454
	CA09g16640	Protein arginine n-methyltransferase 1, putative	1101.11	937.895	1264.32	1.34804	0.430863	0.000392394	0.00390661
	CA04g20830	Unknown protein	165.521	29.1083	301.934	10.3728	3.37473	5.56907e-43	2.56291e-40
	CA12g14180	ADH1 (Fragment)	413.579	23.3872	803.77	34.3679	5.10299	9.27086e-104	4.18116e-100
	CA12g07890	PREDICTED: pentatricopeptide repeat-containing protein At1g20230-like [Solanum lycopersicum]	59.6381	40.1386	79.1376	1.97161	0.979374	0.0068112	0.0420456
	CA09g06990	Ethylene receptor	743.896	640.808	846.984	1.32174	0.402444	0.00226895	0.0173234
	CA05g02690	ATP binding protein, putative	582.621	435.007	730.234	1.67867	0.747319	8.95532e-08	2.17845e-06
	CA12g00260	Cleft lip and palate transmembrane protein CLPTM1	1776.19	1433.47	2118.91	1.47816	0.563806	3.02352e-07	6.63232e-06
	CA06g17620	ATP binding protein, putative	1154.17	981.06	1327.29	1.35291	0.436066	0.000286493	0.00297578
	CA07g15440	ER glycerol-phosphate acyltransferase	255.446	181.589	329.303	1.81345	0.85874	3.58073e-05	0.000486712
	CA07g15940	Small heat-shock protein, putative	125.01	15.2933	234.727	15.3484	3.94001	5.14997e-39	1.84336e-36
	CA07g13570	Structural constituent of cell wall, putative	151.922	120.224	183.621	1.52732	0.611007	0.00825217	0.0487392
	CA12g19540	PREDICTED: transport and Golgi organization 2 homolog [Solanum tuberosum]	203.242	161.942	244.543	1.51007	0.594612	0.00337407	0.0239488
	CA03g26970	Pantothenate kinase, putative	349.992	244.47	455.513	1.86326	0.897832	8.24085e-08	2.01771e-06
	CA09g03310	HCF152	181.241	134.683	227.798	1.69137	0.758189	0.000353413	0.00356245
	CA06g17530	Detected protein of unknown function	192.222	154.219	230.225	1.49284	0.578061	0.00833618	0.0491453
	CA03g04990	Protein synthesis initiation factor eIF2 alpha	272.809	209.71	335.908	1.60178	0.679675	0.00552406	0.0354792
	CA05g14230	Ethylene responsive element binding protein C3	437.311	178.39	696.232	3.90286	1.96453	5.59701e-18	5.06878e-16
	CA02g04790	2-succinylbenzoate-CoA ligase	206.971	168.699	245.243	1.45373	0.53976	0.00755573	0.0455688
	CA10g12290	PREDICTED: UDP-glycosyltransferase 86A1-like [Solanum tuberosum]	129.542	49.5795	209.505	4.22564	2.07917	4.32936e-13	2.3987e-11
	CA02g26570	Proline oxidase/dehydrogenase 2	12.028	2.8555	21.2005	7.42444	2.89228	0.000792649	0.00713827
	CA03g32470	PREDICTED: putative proline--tRNA ligase C19C7.06-like isoform X2 [Solanum tuberosum]	310.049	256.426	363.673	1.41824	0.504101	0.0050429	0.033067
	CA10g19840	Detected protein of unknown function	338.423	277.157	399.69	1.4421	0.528175	0.0046242	0.0307871
	CA11g19130	Putative pyridoxine biosynthesis protein	106.508	75.5011	137.515	1.82137	0.865022	0.00317476	0.0227489
	CA01g33740	Transferase, putative	214.748	148.036	281.461	1.9013	0.926988	4.14969e-06	7.13772e-05
	CA02g26770	Chloroplast polyphenol oxidase	610.579	184.57	1036.59	5.61624	2.48961	1.88949e-13	1.08972e-11
	CA07g17630	PREDICTED: ras guanine nucleotide exchange factor K-like [Glycine max]	234.699	157.979	311.418	1.97126	0.979116	8.89387e-07	1.7599e-05
	CA03g20660	Exportin-1	3379.1	2891.86	3866.35	1.33698	0.418974	0.00010083	0.00119481
	CA08g05000	Heat shock transcription factor A2	249.193	163.64	334.746	2.04563	1.03254	1.3589e-08	3.8642e-07
	CA06g23060	Gland-specific fatty acyl-CoA reductase 1	469.281	345.411	593.152	1.71724	0.780089	1.11945e-06	2.18182e-05
	CA05g00480	Ap endonuclease, putative	271.073	223.908	318.237	1.42128	0.507193	0.00543658	0.0350571
	CA03g08890	CCT motif protein	322.483	165.944	479.022	2.88665	1.5294	7.17322e-13	3.89774e-11
	CA03g07060	Pentatricopeptide repeat-containing protein	76.088	48.283	103.893	2.15175	1.10551	0.000755311	0.00687062
	CA02g16930	Unknown protein	5.83605	0.955199	10.7169	11.2195	3.48794	0.00354316	0.024906
	CA09g16790	Myo-inositol oxygenase	276.964	37.8465	516.082	13.6362	3.76937	1.63142e-14	1.05734e-12
	CA01g16050	Type II DNA topoisomerase VI subunit B, putative	302.433	251.761	353.105	1.40254	0.488046	0.00657377	0.0407921
	CA08g18880	Proline-rich protein	181.057	90.5137	271.601	3.00066	1.58528	3.2679e-06	5.75262e-05
	CA06g04640	NbPCL1 protein	22.4176	8.61699	36.2181	4.20311	2.07146	0.000416238	0.00410235
	CA12g07050	TONSOKU protein	262.637	209.067	316.207	1.51246	0.596902	0.00248552	0.0186704
	CA04g21890	OSJNBa0024J22.22 protein	90.0909	56.7889	123.393	2.17283	1.11958	0.000603851	0.00564312
	CA03g12230	DNA-binding protein 3	41.8386	24.8251	58.8522	2.37067	1.2453	9.09125e-05	0.00109221
	CA07g20820	Amino acid permease	952.187	545.124	1359.25	2.49347	1.31815	7.84136e-10	2.78461e-08
	CA07g20550	PREDICTED: pentatricopeptide repeat-containing protein At5g66520 [Vitis vinifera]	95.889	64.0186	127.759	1.99566	0.996867	0.00084808	0.00755599
	CA09g01380	Detected protein of unknown function	153.047	117.841	188.253	1.59751	0.675829	0.00345107	0.0243658
	CA10g17110	Coatomer subunit beta	3061.7	2773.81	3349.6	1.20758	0.27212	0.00765385	0.0459884
	CA01g27070	PREDICTED: protein ECERIFERUM 1-like [Solanum tuberosum]	574.422	368.184	780.661	2.1203	1.08427	2.83357e-11	1.22879e-09
	CA10g03340	PREDICTED: valine--tRNA ligase-like [Solanum tuberosum]	457.36	339.79	574.93	1.69201	0.758741	1.193e-06	2.31516e-05
	CA06g26770	Detected protein of unknown function	42.799	1.42775	84.1702	58.953	5.88149	1.11486e-15	8.26974e-14
	CA03g08090	PREDICTED: 2-hydroxyisoflavanone dehydratase-like [Solanum tuberosum]	369.566	227.154	511.979	2.25389	1.17241	1.75927e-06	3.31148e-05
	CA03g06240	CRM family member 3A isoform 1 [Theobroma cacao]	448.178	343.852	552.503	1.60681	0.684198	1.06006e-05	0.00016384
	CA04g21720	Nucleic acid binding protein, putative	266.566	173.313	359.819	2.07612	1.05389	2.96043e-07	6.5066e-06
	CA02g11730	PREDICTED: dentin sialophosphoprotein-like [Solanum tuberosum]	802.263	680.383	924.144	1.35827	0.441771	0.000728616	0.00664925
	CA02g03190	AT5g38690/MBB18_24	1871.94	1656.36	2087.52	1.2603	0.333773	0.00230925	0.0175746
	CA02g11370	K+ channel protein	379.854	304.046	455.663	1.49866	0.583675	0.00159146	0.0128721
	CA12g20090	Always early, putative	325.57	267.868	383.272	1.43083	0.516848	0.00352276	0.0247856
	CA03g08880	Putative ERD6-like transporter	503.321	236.377	770.265	3.25864	1.70427	7.84038e-29	1.66793e-26
	CA04g02500	Detected protein of unknown function	738.539	604.177	872.902	1.44478	0.530849	4.01479e-05	0.000536654
[truncated: 1,779 more rows]

## Sheet: 14D_MEX.vs.7D_MEX.SIGS.POSL2FC.
	Gene ID	Gene Description	Base mean	Base mean A	Base mean B	FC	log2 FC	p value	p adj
[truncated: 1,784 more rows]

## Sheet: 7D_N.vs.14D_N.SIGS.POSL2FC.txt
	Gene ID	Gene Description	Base mean	Base mean A	Base mean B	FC	log2 FC	p value	p adj
[truncated: 846 more rows]

[truncated: 3 more sheets: 14D_HAT.vs.14D_MOCK.SIGS.POSL2F, 14D_MEX.vs.14D_MOCK.SIGS.POSL2F, 14D_MOCK.vs.14D_N.SIGS.POSL2FC.]
