# Supplementary material for: Three Strains of Tobacco etch virus Distinctly Alter the Transcriptome of Apical Stem Tissue in Capsicum annuum during Infection
Source: Viruses. 2021 Apr 23;13(5):741. doi: 10.3390/v13050741 (PMC8145408; doi:10.3390/v13050741)
Supplement: Supplementary file 1 [file viruses-13-00741-s001.zip › Supplement figs and tables/Table S2 C annuum Transcriptome Negative.xlsx]

## Sheet: 7D_HAT.vs.7D_MOCK.SIGS.NEGL2FC.
	Gene ID	Gene Description	Base mean	Base mean A	Base mean B	FC	log2 FC	p value	p adj
	CA07g01390	CYP72A52v1	121.66	166.897	76.4228	0.457905	-1.12688	2.6162e-09	2.26932e-06
	CA02g26770	Chloroplast polyphenol oxidase	651.82	1036.59	267.052	0.257626	-1.95665	5.92759e-11	6.3222e-08
	CA06g27180	Putative polyprotein	233.456	301.915	164.997	0.546501	-0.871703	8.80166e-06	0.00294238
	CA08g03450	Transcription factor	382.713	508.585	256.84	0.50501	-0.985617	4.72214e-05	0.0113727
	CA01g05130	Detected protein of unknown function	190.021	271.703	108.34	0.398744	-1.32646	7.90427e-08	4.53949e-05
	CA03g16530	AP2 domain CBF protein	9.09323	16.7822	1.40426	0.0836755	-3.57905	0.000185249	0.0341257
	CA02g30420	Calcium-binding site, putative [Theobroma cacao]	203.795	309.536	98.0546	0.316779	-1.65845	1.02025e-14	1.63226e-11
	CA05g03370	Detected protein of confused Function	156.312	205.838	106.786	0.518786	-0.946789	4.61027e-06	0.00172101
	CA06g05600	Detected protein of unknown function	218.549	280.689	156.409	0.557233	-0.843647	5.43774e-06	0.00193324
	CA06g01640	Hcr2-0A	132.521	165.846	99.1968	0.598127	-0.741477	8.99746e-05	0.0185697
	CA03g07300	PREDICTED: uncharacterized N-acetyltransferase p20-like [Solanum lycopersicum]	79.7869	118.482	41.0916	0.346817	-1.52775	1.65597e-05	0.00475517
	CA03g13530	Ethylene response factor 5	199.312	279.019	119.605	0.428664	-1.22208	3.74996e-07	0.000186648
	CA03g00570	Putative glycosyltransferase	29.282	48.6218	9.94214	0.204479	-2.28997	1.05985e-07	5.93461e-05
	CA10g03220	Detected protein of unknown function	2854.3	3380.7	2327.89	0.688583	-0.538297	0.000150148	0.0295002
	CA02g04610	Tau class glutathione transferase GSTU15	33.223	59.8053	6.64058	0.111037	-3.17089	3.04633e-15	5.2486e-12
	CA07g03170	NEDD8 ultimate buster, putative	895.662	1114.57	676.759	0.607195	-0.719769	1.37085e-06	0.000590467
	CA06g26430	Detected protein of unknown function	609.514	854.539	364.489	0.426533	-1.22927	2.78632e-14	3.9005e-11
	CA10g15360	PREDICTED: cell division cycle protein 48 homolog [Solanum lycopersicum]	2306.62	2656.67	1956.57	0.736473	-0.441295	4.95526e-05	0.0116829
	CA11g13250	DnaK-type molecular chaperone hsp70-rice	123.441	159.338	87.5445	0.549427	-0.864001	0.000234206	0.0413051
	CA11g15800	PREDICTED: dnaJ protein homolog isoform X1 [Solanum tuberosum]	48.923	70.1852	27.6607	0.39411	-1.34333	2.88454e-06	0.00113347
	CA03g06400	E3 ubiquitin ligase PUB14, putative	81.1089	118.58	43.6381	0.368006	-1.4422	6.2132e-10	6.05057e-07
	CA07g03740	PREDICTED: defensin-like protein-like [Solanum tuberosum]	5558.75	6580.34	4537.16	0.689502	-0.536373	2.68464e-07	0.000139839
	CA09g02170	PREDICTED: cell division cycle protein 48 homolog [Glycine max]	2051.38	2596.98	1505.78	0.579821	-0.786321	5.87476e-11	6.3222e-08
	CA09g03110	Putative glutathione S-transferase T2	8.5825	17.165	0	0	-Inf	1.11793e-08	8.07723e-06
	CA09g14540	2-oxoglutarate-dependent dioxygenase	42.1961	73.5389	10.8534	0.147587	-2.76037	2.26014e-17	5.06227e-14
	CA03g02100	Detected protein of unknown function	40.9237	59.267	22.5805	0.380996	-1.39215	2.81368e-05	0.00732801
	CA12g22660	2,4-dienoyl-CoA reductase, putative	760.061	931.688	588.434	0.631578	-0.662967	5.94867e-08	3.50627e-05
	CA10g22210	Detected protein of unknown function	240.906	303.453	178.36	0.587767	-0.766684	8.10011e-06	0.00274888
	CA03g16780	Molybdopterin cofactor sulfurase, putative	657.798	783.707	531.889	0.678683	-0.55919	3.91886e-05	0.00954073
	CA02g03360	PREDICTED: 60S acidic ribosomal protein P1-like [Solanum tuberosum]	397.228	528.953	265.504	0.501944	-0.994403	3.0436e-08	2.06577e-05
	CA10g21800	2,4-dienoyl-CoA reductase, putative	259.428	326.585	192.271	0.588731	-0.76432	6.24481e-05	0.0139871
	CA06g27170	Putative retroelement pol polyprotein	139.242	183.426	95.0589	0.518242	-0.948301	4.87843e-05	0.0116241
	CA02g11250	Phytophthora-inhibited protease 1	109.62	148.434	70.8057	0.47702	-1.06788	4.93552e-07	0.000235204
	CA05g00130	Hop-interacting protein THI026	273.135	339.3	206.969	0.609988	-0.713148	1.37575e-05	0.00410853
	CA06g25210	PREDICTED: 60S acidic ribosomal protein P0-1-like [Solanum lycopersicum]	150.855	205.184	96.5254	0.470433	-1.08794	0.000117523	0.0235024
	CA10g18950	Kunitz-type protease inhibitor KPI-D2.2	22987	27085.9	18888.1	0.697342	-0.520062	4.05973e-07	0.000197674
	CA10g20650	Nucleic acid binding protein, putative	720.481	843.11	597.852	0.709103	-0.495933	0.000182274	0.0340215
	CA12g04640	Serine carboxypeptidase precursor family protein [Populus trichocarpa]	1103.59	1382.6	824.58	0.5964	-0.745649	9.94453e-07	0.000445475
	CA01g31600	F-box family protein	300.848	379.131	222.566	0.587041	-0.768467	6.57423e-05	0.0144362
	CA06g24540	Heat shock cognate 70 kDa protein 1	1632.07	1966.98	1297.16	0.659468	-0.600625	5.07583e-06	0.00183956
	CA08g12930	Ubiquitin	5329.75	6092.53	4566.96	0.749601	-0.415805	3.00934e-05	0.00774749
	CA08g03360	Eukaryotic aspartyl protease family protein, putative isoform 1 [Theobroma cacao]	1071.74	1276.94	866.539	0.678606	-0.559354	0.000105311	0.0212501
	CA02g16300	Rotenone-insensitive NADH-ubiquinone oxidoreductase, mitochondrial, putative	242.759	299.132	186.385	0.623087	-0.682494	0.000283003	0.0486852
	CA09g14030	Phenazine biosynthesis protein, putative	801.007	1022.14	579.877	0.567318	-0.81777	5.9285e-09	4.74238e-06
	CA03g28590	COBRA-like protein	32.0693	54.7269	9.41165	0.171975	-2.53973	3.655e-08	2.33899e-05
	CA06g17340	Zinc finger protein, putative	158.61	204.704	112.515	0.54965	-0.863416	1.23327e-05	0.0037328
	CA02g30150	PREDICTED: UDP-glucose flavonoid 3-O-glucosyltransferase 6-like [Solanum tuberosum]	4220.3	5257.17	3183.42	0.605539	-0.723709	1.07268e-05	0.00335021
	CA04g22140	PREDICTED: E3 ubiquitin-protein ligase ATL23-like [Solanum lycopersicum]	230.913	291.262	170.564	0.585603	-0.772005	4.13275e-06	0.0015689
	CA03g31740	Unknown protein	3494.42	4142.01	2846.83	0.687308	-0.540972	1.64835e-05	0.00475517
	CA02g28830	PREDICTED: probable mitochondrial chaperone BCS1-B-like [Solanum tuberosum]	131.291	178.002	84.5799	0.475162	-1.07351	4.32008e-08	2.68781e-05
	CA10g12380	Phenylalanine ammonia-lyase	1699.09	2031.82	1366.35	0.672479	-0.572438	1.93859e-05	0.00536056
	CA05g04830	PREDICTED: multiprotein-bridging factor 1c-like [Cucumis sativus]	11.7027	20.1039	3.30157	0.164225	-2.60625	1.33586e-06	0.000586678
	CA05g04410	NAC transcription factor	40.9739	62.8998	19.048	0.30283	-1.72342	2.23819e-06	0.00092835
	CA12g04390	Dicer-like 2 protein	2056.88	2821.43	1292.34	0.458042	-1.12645	4.39395e-25	1.64026e-21
	CA10g02470	Unknown protein	307.669	420.645	194.693	0.462844	-1.1114	5.0921e-06	0.00183956
	CA03g05850	Glutathione s-transferase, putative	86.7286	159.87	13.587	0.0849876	-3.5566	2.11509e-14	3.15825e-11
	CA01g33690	Unknown protein	122.687	159.196	86.1777	0.54133	-0.88542	1.93342e-05	0.00536056
	CA06g21570	PREDICTED: stomatin-like protein 2, mitochondrial-like [Solanum tuberosum]	68.7227	115.589	21.8565	0.189088	-2.40287	1.57295e-16	2.93592e-13
	CA10g20200	PREDICTED: probable calcium-binding protein CML36-like [Solanum tuberosum]	348.952	431.769	266.135	0.616383	-0.6981	0.000169438	0.0320589
	CA01g00360	Detected protein of unknown function	47.3454	72.5659	22.1249	0.304894	-1.71362	1.35322e-08	9.47173e-06
	CA01g26790	Replication factor C subunit, putative	58.8339	102.109	15.5592	0.152379	-2.71427	6.90666e-18	1.71884e-14
	CA06g23340	Argonaute protein group	2834.08	3502.66	2165.49	0.618241	-0.693758	2.71057e-11	3.37285e-08
	CA03g00490	Xyloglucan endotransglucosylase/hydrolase	2337.91	2786.44	1889.38	0.678063	-0.560509	9.33724e-05	0.0190123
	CA02g28850	PREDICTED: probable mitochondrial chaperone BCS1-B-like [Solanum tuberosum]	35.1191	50.8469	19.3912	0.381365	-1.39076	9.43955e-06	0.00302039
	CA03g22360	DNA binding protein, putative	2705.52	3731.46	1679.58	0.450113	-1.15164	3.19908e-27	2.38844e-23
	CA09g18350	CBL-interacting protein kinase 6	2516.98	2963.34	2070.62	0.698745	-0.517162	2.7377e-05	0.007214
	CA03g29350	Flavonoid 3'-hydroxylase	2354.46	2827.37	1881.54	0.665472	-0.58755	9.09325e-06	0.00295175
	CA06g19140	PREDICTED: ABC transporter A family member 2-like [Solanum tuberosum]	186.596	244.549	128.642	0.52604	-0.926754	1.92866e-07	0.000105361
	CA08g01140	Hcr9-OR2A	32.846	51.7681	13.924	0.268968	-1.89449	3.4498e-05	0.00868188
	CA09g04530	Ca2+-binding protein 1 [Theobroma cacao]	68.6522	98.3722	38.9322	0.395765	-1.33728	3.61059e-08	2.33899e-05
	CA03g23630	Trypsin proteinase inhibitor	539.449	687.453	391.444	0.569412	-0.812454	2.22049e-05	0.00606518
	CA03g19050	Multidrug resistance-associated protein 1, 3 (Mrp1, 3), abc-transoprter, putative	734.168	973.619	494.717	0.508122	-0.976755	2.35177e-12	3.09852e-09
	CA02g26720	PREDICTED: protein GLUTAMINE DUMPER 2-like [Solanum tuberosum]	11.3419	18.8518	3.83206	0.203273	-2.29851	0.000153729	0.0299411
	CA03g18550	PREDICTED: RNA-binding protein EWS-like isoform X1 [Solanum tuberosum]	498.76	656.987	340.534	0.518327	-0.948065	6.32646e-06	0.00221406
	CA07g20230	PREDICTED: ABC transporter C family member 3-like [Vitis vinifera]	897.77	1175.03	620.507	0.528076	-0.921182	4.80991e-11	5.67012e-08
	CA01g12660	Acidic class II 1,3-beta-glucanase (Precursor)	149.68	203.502	95.8578	0.471041	-1.08607	3.57578e-05	0.00889894
	CA01g10880	PREDICTED: eukaryotic translation initiation factor 2 subunit 3-like isoform 2 [Solanum lycopersicum]	142.516	230.847	54.1856	0.234725	-2.09096	2.59735e-25	1.16351e-21
	CA06g13580	Double WRKY type transfactor	363.542	472.307	254.776	0.539428	-0.890497	4.08251e-09	3.38667e-06
	CA03g22480	Tyrosine/dopa decarboxylase	56.4464	80.2203	32.6724	0.407283	-1.2959	0.000165846	0.031749
	CA09g07820	Putative spermidine hydroxycinnamoyl transferase	140.93	213.182	68.6775	0.322155	-1.63417	1.07695e-05	0.00335021
	CA06g26420	Detected protein of unknown function	358.088	499.521	216.655	0.433726	-1.20515	1.22412e-09	1.14241e-06
	CA01g31740	PAE	4734.57	5796.42	3672.72	0.633619	-0.658313	0.00020089	0.0359962
	CA08g12450	Transcription factor, putative	30.0192	43.075	16.9634	0.393812	-1.34442	5.63744e-05	0.0128844
	CA12g04400	Dicer-like 2 protein	6111.28	10798.4	1424.15	0.131885	-2.92265	3.07814e-151	6.89442e-147
	CA03g35110	DNA binding protein homolog	289.536	377.159	201.913	0.535353	-0.901437	3.33662e-07	0.000169849
	CA12g01060	PREDICTED: early nodulin-like protein 2-like [Solanum lycopersicum]	780.762	961.263	600.26	0.624449	-0.679343	8.6528e-05	0.0181127
	CA12g09850	Ascorbate oxidase	327.1	419.533	234.667	0.559354	-0.838167	6.05479e-05	0.0136985
	CA02g30090	PREDICTED: NAC domain-containing protein 8 [Vitis vinifera]	213.652	340.857	86.4461	0.253614	-1.97929	1.26853e-25	7.10315e-22
	CA12g14910	Triacylglycerol lipase, putative [Theobroma cacao]	36.1675	67.6291	4.70583	0.0695828	-3.84512	4.33726e-19	1.21433e-15
	CA12g04540	PREDICTED: putative pre-mRNA-splicing factor ATP-dependent RNA helicase DHX16-like [Solanum lycopersicum]	27.8175	50.0554	5.5796	0.111468	-3.16529	5.41055e-07	0.000247317

## Sheet: 7D_MEX.vs.7D_MOCK.SIGS.NEGL2FC.
	Gene ID	Gene Description	Base mean	Base mean A	Base mean B	FC	log2 FC	p value	p adj
	CA01g18630	Putative glutathione S-transferase T1	3.6385	7.27701	0	0	-Inf	0.000139747	0.0324183
	CA05g16930	PREDICTED: pleiotropic drug resistance protein 1-like [Solanum lycopersicum]	230.321	285.627	175.014	0.612736	-0.706662	9.50096e-05	0.0240214
	CA03g01790	PREDICTED: pleiotropic drug resistance protein 1-like [Solanum lycopersicum]	1519.28	1896.15	1142.42	0.602497	-0.730973	8.58615e-06	0.00351283
	CA07g01390	CYP72A52v1	124.172	171.921	76.4228	0.444524	-1.16967	4.38813e-09	4.11424e-06
	CA02g26770	Chloroplast polyphenol oxidase	516.417	765.783	267.052	0.34873	-1.51982	7.90215e-08	5.92714e-05
	CA01g05130	Detected protein of unknown function	178.485	248.629	108.34	0.435749	-1.19843	1.18932e-05	0.00448687
	CA02g30420	Calcium-binding site, putative [Theobroma cacao]	188.262	278.469	98.0546	0.35212	-1.50586	3.06572e-12	6.27134e-09
	CA05g03370	Detected protein of confused Function	145.859	184.932	106.786	0.577435	-0.792268	5.06949e-06	0.00224353
	CA03g07300	PREDICTED: uncharacterized N-acetyltransferase p20-like [Solanum lycopersicum]	81.5919	122.092	41.0916	0.336562	-1.57105	8.96024e-06	0.00360042
	CA07g15150	Receptor-like kinase	44.741	89.4821	0	0	-Inf	1.69718e-10	2.24647e-07
	CA03g13530	Ethylene response factor 5	201.17	282.736	119.605	0.423029	-1.24117	3.325e-10	3.93785e-07
	CA05g04810	PREDICTED: zeatin O-glucosyltransferase-like [Solanum lycopersicum]	10.2647	18.6321	1.89731	0.10183	-3.29576	3.79059e-05	0.0110774
	CA11g19600	Elongation factor 1-alpha	382.025	467.788	296.261	0.633323	-0.658987	1.25698e-05	0.00456204
	CA02g04610	Tau class glutathione transferase GSTU15	49.9917	93.3428	6.64058	0.0711418	-3.81316	1.02031e-28	1.13195e-24
	CA07g03170	NEDD8 ultimate buster, putative	834.614	992.47	676.759	0.681893	-0.552383	7.72397e-05	0.0202098
	CA06g26430	Detected protein of unknown function	531.33	698.171	364.489	0.522063	-0.937704	5.76646e-09	5.19027e-06
	CA11g13250	DnaK-type molecular chaperone hsp70-rice	116.995	146.446	87.5445	0.597794	-0.742279	0.000122106	0.0297662
	CA02g12940	PREDICTED: GDSL esterase/lipase At1g29670-like [Solanum lycopersicum]	6930.22	8309.7	5550.74	0.667983	-0.582117	5.04982e-05	0.0140285
	CA11g15800	PREDICTED: dnaJ protein homolog isoform X1 [Solanum tuberosum]	44.0696	60.4785	27.6607	0.457365	-1.12858	0.000192691	0.0405228
	CA03g06400	E3 ubiquitin ligase PUB14, putative	103.383	163.127	43.6381	0.26751	-1.90234	2.53908e-12	5.71344e-09
	CA07g00110	Serine-threonine protein kinase, plant-type, putative	25.1058	37.4609	12.7507	0.340372	-1.55481	0.000142917	0.0326895
	CA07g03740	PREDICTED: defensin-like protein-like [Solanum tuberosum]	5720.78	6904.4	4537.16	0.657141	-0.605726	1.46907e-06	0.000751295
	CA09g02170	PREDICTED: cell division cycle protein 48 homolog [Glycine max]	1888.59	2271.39	1505.78	0.662934	-0.593064	1.97405e-06	0.000945108
	CA04g18890	PREDICTED: serine carboxypeptidase-like 11-like [Solanum tuberosum]	474.359	594.096	354.622	0.59691	-0.744414	4.01018e-05	0.0115689
	CA09g03110	Putative glutathione S-transferase T2	8.36415	16.7283	0	0	-Inf	3.52974e-08	2.94171e-05
	CA09g14540	2-oxoglutarate-dependent dioxygenase	36.0235	61.1937	10.8534	0.177361	-2.49524	2.65067e-10	3.31364e-07
	CA01g05510	Putative PDF1-interacting protein 3 (Fragment)	49.9558	68.1879	31.7237	0.46524	-1.10395	6.0106e-05	0.016494
	CA02g10960	Detected protein of unknown function	744.125	966.303	521.947	0.540149	-0.888572	7.71608e-05	0.0202098
	CA05g20390	PREDICTED: ankyrin repeat-containing protein At3g12360-like [Solanum lycopersicum]	481.396	625.989	336.803	0.538034	-0.894231	6.4691e-07	0.000363919
	CA07g03640	Vesicle transport protein SEC22	62.8025	88.3016	37.3033	0.422454	-1.24314	0.000138463	0.0324183
	CA04g14430	Ribulose bisphosphate carboxylase large chain	5.52897	11.0579	0	0	-Inf	3.14758e-05	0.00957121
	CA12g22660	2,4-dienoyl-CoA reductase, putative	748.153	907.872	588.434	0.648146	-0.625609	2.35454e-05	0.00779146
	CA07g18810	Actin binding protein, putative	2050.82	2452	1649.63	0.672771	-0.571813	6.29971e-05	0.0168757
	CA10g22210	Detected protein of unknown function	250.137	321.914	178.36	0.55406	-0.851887	4.26602e-06	0.00199987
	CA02g26610	S-adenosylmethionine decarboxylase proenzyme	436.034	519.299	352.768	0.679317	-0.557844	0.00010413	0.0260349
	CA02g03360	PREDICTED: 60S acidic ribosomal protein P1-like [Solanum tuberosum]	375.655	485.805	265.504	0.546524	-0.871642	6.23117e-06	0.00264554
	CA05g00130	Hop-interacting protein THI026	331.302	455.636	206.969	0.454242	-1.13847	8.16317e-10	7.98642e-07
	CA01g03790	Serine protease	643.813	772.271	515.356	0.667326	-0.583537	4.69114e-05	0.013362
	CA10g02570	CYP72A53v2	23.1073	35.8543	10.3603	0.288956	-1.79108	1.13873e-06	0.000595901
	CA10g21110	Detected protein of unknown function	17.9689	30.2085	5.72936	0.189661	-2.39851	9.29226e-07	0.000497844
	CA02g22110	PREDICTED: cell division cycle protein 48 homolog [Solanum tuberosum]	133.168	172.687	93.6483	0.542301	-0.882835	1.51149e-05	0.00539866
	CA03g28590	COBRA-like protein	26.2592	43.1067	9.41165	0.218334	-2.19539	9.00221e-08	6.33024e-05
	CA02g26600	PREDICTED: S-adenosylmethionine decarboxylase proenzyme-like [Solanum lycopersicum]	66.0033	91.021	40.9856	0.450287	-1.15108	1.7721e-05	0.00613472
	CA04g22140	PREDICTED: E3 ubiquitin-protein ligase ATL23-like [Solanum lycopersicum]	245.91	321.256	170.564	0.530929	-0.913409	3.17314e-07	0.000192978
	CA02g28830	PREDICTED: probable mitochondrial chaperone BCS1-B-like [Solanum tuberosum]	145.301	206.023	84.5799	0.410537	-1.28442	9.22475e-11	1.38384e-07
	CA12g19410	PREDICTED: probable uridine nucleosidase 2-like [Solanum tuberosum]	82.8499	114.778	50.9215	0.44365	-1.1725	8.11299e-05	0.0209837
	CA05g04830	PREDICTED: multiprotein-bridging factor 1c-like [Cucumis sativus]	17.669	32.0365	3.30157	0.103057	-3.27849	5.83067e-11	1.00924e-07
	CA05g04410	NAC transcription factor	35.0683	51.0887	19.048	0.372841	-1.42337	0.000129313	0.0309552
	CA11g02620	Detected protein of unknown function	74.1142	138.399	9.82982	0.0710254	-3.81552	1.09396e-10	1.53852e-07
	CA06g00060	Multidrug/pheromone exporter, MDR family, ABC transporter family	358.698	551.319	166.077	0.301236	-1.73103	1.26637e-08	1.096e-05
	CA12g04390	Dicer-like 2 protein	1774.45	2256.56	1292.34	0.572702	-0.804143	7.18422e-11	1.15471e-07
	CA03g05850	Glutathione s-transferase, putative	63.9665	114.346	13.587	0.118824	-3.07311	6.96416e-14	2.23868e-10
	CA02g08500	Intracellular chloride channel-like protein	69.3055	106.432	32.1793	0.302347	-1.72572	0.000149906	0.0333979
	CA01g33690	Unknown protein	124.682	163.187	86.1777	0.528093	-0.921135	2.47549e-05	0.00792676
	CA06g21570	PREDICTED: stomatin-like protein 2, mitochondrial-like [Solanum tuberosum]	51.1372	80.418	21.8565	0.271786	-1.87946	1.13176e-07	7.27622e-05
	CA10g01730	PREDICTED: probable LRR receptor-like serine/threonine-protein kinase At3g47570-like [Solanum tuberosum]	74.3976	110.356	38.4392	0.34832	-1.52152	4.76236e-05	0.0133953
	CA10g20200	PREDICTED: probable calcium-binding protein CML36-like [Solanum tuberosum]	406.272	546.409	266.135	0.487062	-1.03782	8.99518e-08	6.33024e-05
	CA04g05650	Putative disease resistance protein	22.4749	37.3605	7.58923	0.203135	-2.29949	0.000159766	0.0350981
	CA01g26790	Replication factor C subunit, putative	48.7489	81.9386	15.5592	0.189888	-2.39678	4.8964e-13	1.37724e-09
	CA06g23340	Argonaute protein group	2696.77	3228.05	2165.49	0.670835	-0.575971	1.55567e-06	0.000777903
	CA02g28850	PREDICTED: probable mitochondrial chaperone BCS1-B-like [Solanum tuberosum]	40.6019	61.8126	19.3912	0.31371	-1.6725	1.11012e-07	7.27622e-05
	CA03g22360	DNA binding protein, putative	2543.96	3408.33	1679.58	0.492786	-1.02097	3.14312e-17	1.76816e-13
	CA01g16890	Ring finger protein, putative	194.874	244.336	145.412	0.595133	-0.748717	0.000176482	0.037821
	CA12g02380	N-like protein	11.6881	23.3762	0	0	-Inf	0.000212163	0.0427993
	CA05g01070	Remorin, putative	47.6774	75.7764	19.5784	0.258371	-1.95248	9.91419e-06	0.00391384
	CA06g19140	PREDICTED: ABC transporter A family member 2-like [Solanum tuberosum]	188.632	248.621	128.642	0.517424	-0.950582	5.66565e-07	0.000326893
	CA09g17710	RGC1 (Fragment)	350.909	472.625	229.193	0.484938	-1.04413	1.23674e-05	0.00456204
	CA09g04530	Ca2+-binding protein 1 [Theobroma cacao]	64.5432	90.1541	38.9322	0.431841	-1.21143	2.68498e-05	0.00827635
	CA02g26760	Basic leucine-zipper 42 [Theobroma cacao]	383.721	474.352	293.09	0.617875	-0.694613	6.28334e-05	0.0168757
	CA01g29560	Patatin (Precursor)	800.046	1323.05	277.044	0.209399	-2.25568	1.50913e-28	1.13195e-24
	CA04g15660	PREDICTED: O-acyltransferase WSD1-like [Solanum tuberosum]	40.7138	69.5507	11.8769	0.170766	-2.54991	3.53789e-05	0.0104749
	CA03g19050	Multidrug resistance-associated protein 1, 3 (Mrp1, 3), abc-transoprter, putative	659.956	825.196	494.717	0.599515	-0.738133	6.78831e-07	0.000372562
	CA02g26720	PREDICTED: protein GLUTAMINE DUMPER 2-like [Solanum tuberosum]	12.9924	22.1528	3.83206	0.172983	-2.5313	2.50111e-05	0.00792676
	CA03g18550	PREDICTED: RNA-binding protein EWS-like isoform X1 [Solanum tuberosum]	507.047	673.561	340.534	0.505573	-0.984009	0.000173544	0.0375489
	CA05g14220	Ethylene-responsive-element-binding factor 12	145.639	207.679	83.6002	0.402546	-1.31277	3.73335e-10	4.00037e-07
	CA07g20230	PREDICTED: ABC transporter C family member 3-like [Vitis vinifera]	937.424	1254.34	620.507	0.494688	-1.01541	3.16329e-15	1.42361e-11
	CA01g12660	Acidic class II 1,3-beta-glucanase (Precursor)	149.273	202.689	95.8578	0.472931	-1.0803	1.5869e-05	0.00557945
	CA01g10880	PREDICTED: eukaryotic translation initiation factor 2 subunit 3-like isoform 2 [Solanum lycopersicum]	115.4	176.613	54.1856	0.306803	-1.70461	1.44131e-11	2.7027e-08
	CA03g27160	Unknown protein	12160.9	13923.6	10398.2	0.746808	-0.42119	0.000213026	0.0427993
	CA06g13580	Double WRKY type transfactor	350.086	445.396	254.776	0.572022	-0.805858	3.5322e-05	0.0104749
	CA03g22480	Tyrosine/dopa decarboxylase	65.5528	98.4333	32.6724	0.331924	-1.59107	4.31976e-08	3.47155e-05
	CA09g07820	Putative spermidine hydroxycinnamoyl transferase	116.97	165.262	68.6775	0.415566	-1.26685	1.11544e-05	0.00432753
	CA06g26420	Detected protein of unknown function	304.1	391.544	216.655	0.553335	-0.853775	0.000123023	0.0297662
	CA01g31740	PAE	5139.63	6606.54	3672.72	0.555922	-0.847045	4.15135e-10	4.24608e-07
	CA02g25080	Putative peroxidase	85.5407	122.625	48.4562	0.395158	-1.3395	6.24722e-08	4.84741e-05
	CA08g12450	Transcription factor, putative	57.6687	98.3739	16.9634	0.172438	-2.53585	7.64495e-13	1.91141e-09
	CA12g04400	Dicer-like 2 protein	4067.32	6710.49	1424.15	0.212227	-2.23632	2.42972e-63	5.46736e-59
	CA10g01640	Mitochondrial chaperone BCS1	48.3772	76.6391	20.1152	0.262467	-1.92979	6.15445e-06	0.00264554
	CA12g09850	Ascorbate oxidase	326.766	418.866	234.667	0.560244	-0.835872	1.81322e-06	0.000886979
	CA02g30090	PREDICTED: NAC domain-containing protein 8 [Vitis vinifera]	167.614	248.781	86.4461	0.347479	-1.525	5.21715e-14	1.95661e-10
	CA12g14910	Triacylglycerol lipase, putative [Theobroma cacao]	24.1716	43.6374	4.70583	0.107839	-3.21305	3.56764e-10	4.00037e-07
	CA09g03230	PREDICTED: pathogenesis-related leaf protein 4-like [Solanum tuberosum]	874.92	1078.84	671.004	0.621971	-0.685081	0.000190749	0.0404928
	CA12g04540	PREDICTED: putative pre-mRNA-splicing factor ATP-dependent RNA helicase DHX16-like [Solanum lycopersicum]	30.9531	56.3266	5.5796	0.0990579	-3.33558	5.03132e-07	0.000297934
	CA05g00670	PREDICTED: zeatin O-glucosyltransferase-like [Solanum lycopersicum]	28.3002	47.607	8.99349	0.188911	-2.40422	0.000160657	0.0350981
	CA04g18870	Serine carboxypeptidase, putative	51.229	87.3918	15.0661	0.172398	-2.53619	0.000149127	0.0333979

## Sheet: 7D_MOCK.vs.7D_N.SIGS.NEGL2FC.tx
	Gene ID	Gene Description	Base mean	Base mean A	Base mean B	FC	log2 FC	p value	p adj
	CA09g11730	Ubiquitin activating enzyme E1	2768.91	3339.04	2198.78	0.658505	-0.602734	0.000246635	0.00293829
	CA08g14310	Detected protein of unknown function	1307.09	1828.85	785.318	0.429404	-1.21959	0.000151236	0.00193037
	CA05g08540	PREDICTED: peptidyl-prolyl cis-trans isomerase E-like [Solanum lycopersicum]	213.532	266.378	160.687	0.603227	-0.729226	0.00655576	0.0447507
	CA12g12020	Coatomer beta subunit, putative	2623.22	3032.94	2213.5	0.729821	-0.454385	0.00505632	0.0364598
	CA07g15600	Cytochrome P450	185.271	248.841	121.702	0.489075	-1.03187	0.00492683	0.0356387
	CA09g14000	Thymidine kinase	289.171	405.562	172.78	0.426025	-1.23099	3.4006e-05	0.000528668
	CA06g22260	CYCB1-1 protein	364.276	488.807	239.746	0.490471	-1.02776	0.000142948	0.00183795
	CA03g14190	Ankyrin repeat-containing protein, putative	136.639	183.926	89.351	0.485797	-1.04157	0.000508751	0.00541545
	CA03g23040	ATP binding protein, putative	899.038	1057.23	740.851	0.700751	-0.513027	0.00599414	0.041745
	CA08g17980	Cytochrome P450 82C4, putative isoform 2 [Theobroma cacao]	680.722	805.937	555.507	0.689269	-0.536862	0.00556153	0.0393933
	CA12g12180	Chromatin assembly factor I P60 subunit, putative	521.558	645.765	397.35	0.615317	-0.700597	0.000893764	0.00866135
	CA11g01160	Group 2 isoform 2 [Theobroma cacao]	204.907	288.378	121.437	0.421102	-1.24776	0.00221978	0.0184755
	CA06g20620	P40-like protein	6292.85	7897.43	4688.27	0.593645	-0.752327	2.53493e-06	5.1242e-05
	CA08g16200	Transcription factor, putative	1042.06	1422.95	661.17	0.464647	-1.10579	3.51029e-09	1.24785e-07
	CA02g19780	Protein transport protein Sec24A, putative	685.947	819.044	552.85	0.674994	-0.567053	0.00526975	0.0377483
	CA07g20500	Systemin receptor SR160, putative	1697.02	2319.28	1074.76	0.463404	-1.10966	3.45904e-08	1.03192e-06
	CA01g01310	High mobility group family	527.352	733.347	321.357	0.438207	-1.19032	1.24845e-06	2.71353e-05
	CA07g13650	Beta-expansin 3, putative	139.835	240.921	38.7497	0.16084	-2.6363	2.86145e-07	7.17627e-06
	CA03g28790	70 kDa subunit of replication protein A	1037.19	1562.11	512.274	0.327938	-1.60851	0.000399089	0.00441168
	CA06g15000	Putative Sas10/Utp3 family protein, identical	469.24	569.617	368.862	0.647563	-0.626909	0.00368075	0.0280475
	CA08g19600	Serine/threonine-protein kinase ATR, putative	289.871	376.603	203.139	0.539398	-0.890578	0.00116837	0.0108349
	CA04g16190	Chromosome-associated kinesin KIF4A, putative	1137.48	1660.04	614.93	0.370431	-1.43272	1.02329e-10	4.69889e-09
	CA12g21500	PREDICTED: kinesin-like protein KIF18B-like isoform X1 [Solanum tuberosum]	1475.7	1868.63	1082.78	0.579449	-0.787246	0.000175358	0.0021919
	CA03g23200	DNA polymerase epsilon subunit B, putative	209.648	277.238	142.057	0.512402	-0.964651	0.000410944	0.00451544
	CA06g10140	Nodulation receptor kinase, putative	170.131	235.691	104.572	0.443684	-1.1724	0.000327308	0.00371552
	CA02g30830	Ribonucleoside-diphosphate reductase small chain, putative	1261.91	1869.85	653.983	0.349752	-1.51559	0.000724376	0.00726669
	CA04g23090	Detected protein of unknown function	2043.35	2646.26	1440.45	0.544336	-0.877431	0.000188572	0.00233257
	CA04g01180	PREDICTED: probable LRR receptor-like serine/threonine-protein kinase At1g53430-like isoform X1 [Solanum tuberosum]	107.451	144.582	70.3205	0.48637	-1.03987	0.00519639	0.0373105
	CA05g19310	ATP binding protein, putative	478.668	674.699	282.638	0.41891	-1.25529	4.75822e-07	1.13709e-05
	CA11g13410	PREDICTED: riboflavin biosynthesis protein ribBA, chloroplastic-like [Solanum lycopersicum]	146.465	188.177	104.754	0.556679	-0.845081	0.00326185	0.0254155
	CA06g05000	Helicase, putative	235.541	296.211	174.87	0.590358	-0.760339	0.00565746	0.0399364
	CA11g13640	PREDICTED: histone H4-like [Solanum lycopersicum]	149.29	235.491	63.0886	0.267903	-1.90022	5.27425e-07	1.24348e-05
	CA07g18830	PREDICTED: kinesin-1-like [Solanum lycopersicum]	1101.65	1483.58	719.722	0.485126	-1.04357	2.39558e-07	6.09498e-06
	CA01g34490	AP2/ERF domain-containing transcription factor	47.8933	70.3876	25.3991	0.360846	-1.47054	0.000976522	0.00933648
	CA10g01780	DNA-directed DNA polymerases, putative [Theobroma cacao]	369.75	483.139	256.361	0.530615	-0.914264	0.00572259	0.0402691
	CA12g02470	ATP binding protein, putative	677.729	965.567	389.891	0.403794	-1.30831	3.12301e-09	1.11863e-07
	CA04g15050	Delta-6-desaturase	1702.51	2089.54	1315.49	0.629558	-0.667589	0.000155737	0.00198007
	CA03g24980	Pectinesterase	143.502	215.85	71.1536	0.329644	-1.60102	0.000172372	0.00216384
	CA05g15550	PREDICTED: probably inactive leucine-rich repeat receptor-like protein kinase IMK2-like [Solanum tuberosum]	351.507	455.847	247.167	0.542216	-0.883061	0.00182733	0.0157431
	CA06g06900	Cell cycle switch 52B	1255.43	1618.91	891.949	0.550956	-0.85999	2.53593e-05	0.000407284
	CA12g06610	PREDICTED: 60S ribosomal protein L28-1-like isoform 1 [Solanum lycopersicum]	4800.6	5634.22	3966.97	0.704085	-0.506178	0.00260149	0.0210536
	CA01g00810	Cellulose synthase-like protein CslG	814.559	1073.98	555.136	0.516895	-0.952057	1.90187e-05	0.000314525
	CA08g07550	PREDICTED: probable polygalacturonase-like [Solanum tuberosum]	184.353	281.975	86.7308	0.307583	-1.70095	6.25323e-05	0.000901523
	CA08g16890	LOB domain-containing protein, putative	116.594	163.269	69.9194	0.428248	-1.22348	0.00245096	0.0200271
	CA04g14040	Mediator of RNA polymerase II transcription subunit 8 [Theobroma cacao]	300.194	385.784	214.605	0.556283	-0.84611	0.000325422	0.0036986
	CA01g16860	Detected protein of confused Function	521.462	637.108	405.817	0.636966	-0.650711	0.00353149	0.0270819
	CA01g10030	40S ribosomal protein S6	4523.24	5186.79	3859.69	0.744138	-0.426357	0.0066181	0.0450995
	CA04g11220	Eukaryotic translation initiation factor 3 subunit, putative	1952.53	2286.02	1619.04	0.708234	-0.497703	0.00308529	0.0242635
	CA03g09260	Elongation factor Tu	663.603	841.056	486.149	0.578023	-0.790802	0.000544671	0.00572042
	CA11g13080	Dof zinc finger protein	95.8812	129.242	62.5208	0.483752	-1.04766	0.00282538	0.0224985
	CA04g21750	Hexokinase, putative	309.365	392.562	226.168	0.576135	-0.795522	0.000789631	0.00780368
	CA01g18640	Cohesin subunit rad21, putative	171.862	257.16	86.5642	0.336616	-1.57082	3.4872e-07	8.57595e-06
	CA06g14100	PSL1	173.516	234.561	112.471	0.479494	-1.06042	0.00139855	0.012582
	CA10g01090	Molecular chaperone Hsp90-2	11490.6	14290.4	8690.69	0.608148	-0.717505	0.000861838	0.0083945
	CA11g18030	PREDICTED: T-complex protein 1 subunit beta-like [Solanum lycopersicum]	3614.47	4364.92	2864.03	0.656147	-0.607909	0.000188277	0.00233018
	CA09g01410	Type 2 histone deacetylase b	4399.8	5175.42	3624.18	0.700268	-0.514021	0.00193494	0.0164773
	CA07g07930	23 kDa polypeptide of water-oxidizing complex of photosystem II	10738.7	12615.6	8861.86	0.702451	-0.50953	0.00111675	0.010441
	CA03g06390	MAR-binding protein	3461.16	4504.64	2417.68	0.536709	-0.897788	0.000178587	0.00222961
	CA10g20920	Putative enoyl-acyl-carrier-protein reductase	609.476	805.744	413.208	0.512827	-0.963455	4.84595e-06	9.22387e-05
	CA02g23630	PREDICTED: 60S ribosomal protein L11-2-like [Solanum lycopersicum]	2840.12	3430.18	2250.06	0.65596	-0.60832	0.000208492	0.00253906
	CA03g32090	Cinnamoyl-CoA reductase	192.764	291.686	93.8417	0.321722	-1.63611	1.63341e-10	7.2808e-09
	CA06g03210	Ribosomal protein L5, putative	7515.27	9157.65	5872.9	0.641311	-0.640905	9.3885e-05	0.00128149
	CA01g20010	Retinoblastoma binding protein, putative	265.96	350.621	181.299	0.517081	-0.951538	0.000270307	0.00317496
	CA02g31220	Translocon-associated protein, beta subunit, putative	1981.86	2287.35	1676.38	0.732891	-0.44833	0.00746638	0.0497076
	CA01g34550	Detected protein of unknown function	276.937	388.312	165.563	0.426367	-1.22983	2.48316e-06	5.04188e-05
	CA10g20000	Detected protein of unknown function	380.393	466.22	294.565	0.631817	-0.662422	0.00297773	0.0234823
	CA12g20080	Always early, putative	106.621	144.776	68.4655	0.472906	-1.08037	0.00377562	0.0286415
	CA11g04770	PREDICTED: origin recognition complex subunit 6-like [Solanum lycopersicum]	139.902	185.175	94.6292	0.511027	-0.96853	0.0010787	0.0101643
	CA03g18950	Topoisomerase 1-associated factor	205.475	307.975	102.974	0.334359	-1.58053	4.87912e-08	1.40951e-06
	CA02g28230	Structural maintenance of chromosomes protein	1998.08	2922.52	1073.63	0.367367	-1.44471	9.26556e-13	5.52112e-11
	CA06g13900	Unknown protein	2485.6	3261.84	1709.35	0.524046	-0.932236	2.53924e-07	6.42466e-06
	CA08g12630	Detected protein of unknown function	195.615	278.698	112.531	0.403774	-1.30838	0.00711198	0.0478225
	CA04g03570	PREDICTED: polyadenylate-binding protein RBP45-like [Solanum tuberosum]	993.957	1246.81	741.101	0.594397	-0.750501	8.14514e-05	0.00113763
	CA04g18780	Protein CYPRO4, putative	747.328	1097.73	396.926	0.361588	-1.46758	5.98332e-10	2.44278e-08
	CA03g09190	PREDICTED: histone H2AX-like [Solanum tuberosum]	1141.65	1720.09	563.216	0.327434	-1.61072	1.18876e-07	3.21825e-06
	CA11g07680	Spermidine synthase	3468.75	4010.8	2926.71	0.729708	-0.454609	0.00487167	0.0353405
	CA10g16770	Detected protein of unknown function	61.5609	87.5071	35.6147	0.406993	-1.29693	0.00147904	0.0132164
	CA03g21490	Cytochrome P450	48.1988	86.0153	10.3823	0.120703	-3.05047	4.27296e-07	1.03522e-05
	CA01g05080	Syntaxin, putative	49.3579	75.2932	23.4225	0.311084	-1.68463	0.00343111	0.0264454
	CA01g25500	PREDICTED: divinyl chlorophyllide a 8-vinyl-reductase, chloroplastic-like [Solanum tuberosum]	480.233	589.832	370.634	0.628372	-0.670309	0.00172553	0.0150305
	CA03g33130	PREDICTED: uncharacterized GPI-anchored protein At4g28100-like [Solanum lycopersicum]	1330.75	1640.4	1021.11	0.622478	-0.683906	0.000113825	0.00151471
	CA03g32520	Prli-interacting factor l, putative	897.32	1067.65	726.986	0.680919	-0.554445	0.00382455	0.0289499
	CA06g19540	Putative permease I	1093.62	1363.02	824.218	0.604702	-0.725704	0.000289961	0.00335743
	CA06g15700	Ovule receptor-like kinase 28 (Precursor)	105.247	158.856	51.6387	0.325066	-1.62119	9.15401e-06	0.000164628
	CA10g08500	Detected protein of unknown function	131.52	171.182	91.8577	0.536608	-0.89806	0.00594991	0.041513
	CA02g20620	Phospholipase D	1181.95	1469.9	893.995	0.6082	-0.717381	8.17989e-05	0.00114178
	CA03g03520	Transcription factor, putative	412.471	528.507	296.435	0.560892	-0.834204	0.000938126	0.00903372
	CA10g08870	Cell cycle-dependent kinase B11	1321.23	1926.71	715.754	0.37149	-1.4286	3.4245e-10	1.45538e-08
	CA05g12020	Tropinone reductase II	142.255	254.863	29.6473	0.116326	-3.10375	2.83801e-06	5.66658e-05
	CA07g17010	Polynucleotide kinase-3'-phosphatase, putative	694.83	829.797	559.862	0.674697	-0.567688	0.00470233	0.0342755
	CA05g20740	AG-motif binding protein-5	467.94	577.855	358.025	0.619576	-0.690648	0.000830447	0.00813349
	CA12g15780	Alpha-tubulin	7269.91	9477.37	5062.46	0.534163	-0.904647	1.36235e-07	3.63218e-06
	CA04g23490	B2-type cyclin dependent kinase	2362.73	3423.63	1301.83	0.380249	-1.39498	5.52024e-12	2.96431e-10
	CA08g00940	Obtusifoliol-14-demethylase	3409.32	4269.76	2548.89	0.596963	-0.744288	6.11579e-06	0.000113846
	CA03g14400	PREDICTED: protein TIC 20-v, chloroplastic-like [Solanum lycopersicum]	264.858	363.796	165.921	0.456081	-1.13264	0.000683375	0.00690699
	CA04g19520	Transmembrane amino acid transporter family protein isoform 1 [Theobroma cacao]	1202.74	1567.76	837.729	0.534349	-0.904147	3.25362e-06	6.38402e-05
	CA10g21790	Auxin efflux carrier component	1130.52	1690.14	570.91	0.337788	-1.56581	3.08268e-12	1.71628e-10
	CA04g05430	Armadillo repeat only 2 [Theobroma cacao]	217.121	354.091	80.1499	0.226354	-2.14335	2.43099e-08	7.47709e-07
	CA04g19150	Nucleic acid binding protein	1417.61	1675.87	1159.35	0.691787	-0.531601	0.00223009	0.0185545
	CA03g29260	Extracellular calcium sensing receptor	668.073	807.81	528.337	0.654036	-0.612559	0.0015536	0.0137667
	CA08g13310	Detected protein of unknown function	135.759	236.926	34.5922	0.146004	-2.77592	2.03394e-07	5.25691e-06
	CA06g08490	Senescence-associated protein DIN1	633.408	810.231	456.584	0.563523	-0.827454	0.000313505	0.00358457
	CA08g19320	Nucleosome/chromatin assembly factor group	367.509	532.575	202.442	0.38012	-1.39547	0.00334929	0.0259992
	CA09g17130	O-methyltransferase, putative	716.174	1166.26	266.091	0.228158	-2.13189	9.96339e-07	2.20121e-05
	CA11g07960	Polygalacturonase-1 non-catalytic subunit beta, putative	2188.13	2777.92	1598.34	0.575376	-0.797424	1.77047e-06	3.72403e-05
	CA07g18380	Ferredoxin-like protein	266.203	350.546	181.86	0.51879	-0.946778	8.0054e-05	0.00112361
	CA02g18890	PREDICTED: serine/arginine repetitive matrix protein 3-like, partial [Solanum tuberosum]	478.863	691.369	266.356	0.385259	-1.3761	3.79915e-07	9.30302e-06
	CA09g02940	Detected protein of unknown function	163.157	217.054	109.26	0.503374	-0.990296	0.00259875	0.0210463
	CA01g27690	Enoyl-ACP reductase (Precursor)	1464.56	1857.45	1071.67	0.576958	-0.793463	1.05154e-05	0.000186114
	CA10g19800	Condensin, putative	1195.58	1846.33	544.829	0.295088	-1.76079	3.6863e-14	2.5649e-12
	CA11g00970	50S ribosomal protein L15, putative	419.315	529.873	308.757	0.582699	-0.779177	0.000502503	0.00536395
	CA03g06210	PREDICTED: 40S ribosomal protein S15-like [Solanum tuberosum]	1440	1715.53	1164.48	0.678788	-0.558967	0.0012772	0.0116593
	CA06g02320	PREDICTED: putative UDP-rhamnose:rhamnosyltransferase 1 [Vitis vinifera]	633.319	904.304	362.334	0.400677	-1.31949	1.5091e-05	0.000254928
	CA10g09230	Pectinesterase inhibitor	91.4431	124.879	58.0073	0.464508	-1.10622	0.00238182	0.0195602
	CA12g14150	Major intrinsic protein	4750.75	6278.24	3223.26	0.513401	-0.961841	7.12619e-08	2.01779e-06
	CA06g26000	Nodulation receptor kinase, putative	533.632	652.836	414.427	0.63481	-0.655603	0.00147063	0.0131567
	CA04g19720	Dual-specific kinase DSK1	174.404	228.438	120.369	0.526921	-0.924342	0.0016244	0.014264
	CA06g23480	Unknown protein	2743.29	4129.66	1356.92	0.32858	-1.60568	9.07897e-15	6.68388e-13
	CA07g14390	Arabinogalactan-protein	602.767	782.346	423.188	0.540922	-0.886508	0.000171879	0.00215926
	CA02g12060	Chloroplast chlorophyll a/b binding protein	2165.88	2958.58	1373.19	0.464139	-1.10737	3.82394e-09	1.35093e-07
	CA05g03290	Actin 1	3033.6	3918.94	2148.26	0.548175	-0.867292	2.29649e-07	5.86905e-06
	CA02g28510	Structure-specific recognition protein, putative	2236.74	2645.69	1827.8	0.69086	-0.533534	0.00210007	0.0176412
	CA12g02850	Detected protein of unknown function	593.053	725.364	460.741	0.635186	-0.654748	0.00637047	0.0438573
	CA08g17720	ATP binding protein, putative	1759.35	2551.13	967.578	0.379275	-1.39868	0.000468843	0.00505429
	CA08g19540	S-adenosyl-methionine-sterol-C-methyltransferase	627.718	817.783	437.653	0.53517	-0.901932	4.21322e-06	8.11427e-05
	CA09g16640	Protein arginine n-methyltransferase 1, putative	956.721	1148.68	764.759	0.665771	-0.586902	0.00534254	0.0381024
	CA06g17620	ATP binding protein, putative	994.028	1572.7	415.357	0.264105	-1.92082	2.53189e-14	1.80009e-12
	CA11g03710	Detected protein of unknown function	845.273	1014.4	676.142	0.666541	-0.585235	0.0024087	0.0197313
	CA01g03910	Triose phosphate/phosphate translocator, chloroplast, putative	497.223	626.274	368.173	0.587878	-0.766411	0.000246681	0.00293829
	CA06g17530	Detected protein of unknown function	160.19	217.429	102.952	0.473495	-1.07858	0.00150245	0.0133993
	CA07g21290	Detected protein of unknown function	277.692	360.151	195.233	0.542087	-0.883405	0.000842188	0.00822792
	CA11g01970	PREDICTED: F-box protein At5g65850-like [Solanum tuberosum]	210.413	316.775	104.05	0.328466	-1.60618	2.63497e-09	9.68257e-08
	CA10g19390	At2g42260	179.513	251.886	107.139	0.425348	-1.23328	0.000203746	0.00248924
	CA10g22340	Magnesium-protoporphyrin IX monomethyl ester [oxidative] cyclase, chloroplast, putative	4596.69	5799.5	3393.89	0.585205	-0.772987	1.80755e-06	3.79153e-05
	CA02g26570	Proline oxidase/dehydrogenase 2	37.254	69.1768	5.33123	0.0770667	-3.69775	1.97343e-05	0.000325181
	CA10g19840	Detected protein of unknown function	291.811	374.431	209.19	0.558687	-0.839888	0.000857726	0.00835825
	CA01g02540	Myc-like anthocyanin regulatory protein	1479.17	1958.62	999.725	0.510423	-0.970235	8.27194e-07	1.86728e-05
	CA11g16920	Unknown protein	190.156	252.492	127.821	0.506237	-0.982116	0.000954307	0.00915477
	CA08g02090	Serine/threonine-protein kinase, putative	481.183	705.824	256.542	0.363465	-1.46011	9.24559e-09	3.0573e-07
	CA02g24610	Transcription factor, putative	918.932	1085.44	752.423	0.693195	-0.528666	0.00337037	0.0261272
	CA05g03840	Exocyst complex component EXO70	652.151	780.63	523.671	0.670832	-0.575977	0.00528044	0.0377893
	CA10g02210	Triacylglycerol lipase, putative	62.4012	90.3842	34.4182	0.380799	-1.3929	0.00132386	0.0120353
	CA03g20660	Exportin-1	3249.05	3926.43	2571.67	0.654963	-0.610514	0.000166925	0.00210357
	CA06g24410	Histone H2B [Medicago truncatula]	1219.14	1662.69	775.587	0.466465	-1.10016	6.42241e-07	1.48503e-05
	CA05g04080	50S ribosomal protein L10	1412.26	1748.4	1076.12	0.615489	-0.700196	9.66611e-05	0.00131388
	CA03g17180	Flap endonuclease GEN-like protein	208.233	277.475	138.99	0.500911	-0.997374	0.00110531	0.0103722
	CA03g24320	PREDICTED: micronuclear linker histone polyprotein-like isoform X1 [Citrus sinensis]	261.368	331.161	191.576	0.578496	-0.78962	0.00233459	0.0192416
	CA03g29940	Expansin	388.611	557.134	220.087	0.395035	-1.33995	5.90719e-08	1.68517e-06
	CA10g13510	probable mitochondrial-processing peptidase subunit beta-like [Solanum tuberosum]	1323.65	1558.62	1088.68	0.698487	-0.517695	0.00314674	0.0246601
	CA11g08190	PREDICTED: polygalacturonase At1g48100-like [Solanum tuberosum]	354.585	540.821	168.35	0.311286	-1.68369	8.58332e-06	0.00015549
	CA09g16790	Myo-inositol oxygenase	280.463	483.751	77.1741	0.159533	-2.64808	9.6507e-18	9.21541e-16
	CA08g11990	Microtubule binding protein	422.104	589.901	254.308	0.431103	-1.21389	1.92743e-06	4.01716e-05
	CA03g18940	Topoisomerase 1-associated factor	339.047	481.073	197.02	0.409543	-1.28791	3.33583e-07	8.24814e-06
	CA02g24090	Protein C20orf4, putative	147.605	200.247	94.9624	0.474226	-1.07635	0.000775361	0.0076936
	CA10g07970	ATP-dependent Clp protease proteolytic subunit, putative	646.023	767.867	524.179	0.682643	-0.550796	0.00643204	0.0441667
	CA11g02280	Chalcone isomerase	3117.87	3664.27	2571.46	0.701767	-0.510936	0.00292653	0.0231345
	CA01g00310	PREDICTED: ubiquitin-60S ribosomal protein L40-like [Glycine max]	3145.84	3747.32	2544.36	0.678981	-0.558557	0.000604194	0.00622243
	CA10g17110	Coatomer subunit beta	2535.14	3205.28	1865	0.581852	-0.781277	3.06705e-06	6.06554e-05
	CA01g27070	PREDICTED: protein ECERIFERUM 1-like [Solanum tuberosum]	558.387	788.312	328.461	0.416663	-1.26305	1.70527e-07	4.45793e-06
	CA02g03190	AT5g38690/MBB18_24	1454.99	2221.61	688.363	0.309849	-1.69036	6.41242e-14	4.35549e-12
	CA02g11370	K+ channel protein	285.635	475.013	96.2572	0.202641	-2.303	0.000190179	0.00234759
	CA12g20090	Always early, putative	304.54	385.578	223.502	0.579656	-0.786731	0.00162129	0.0142421
	CA03g08880	Putative ERD6-like transporter	880.178	1061.31	699.049	0.658668	-0.602376	0.00338149	0.0261746
	CA12g05340	PREDICTED: probable histone H2B.1-like [Solanum lycopersicum]	454.199	681.352	227.046	0.333229	-1.58541	8.4341e-09	2.81408e-07
	CA07g02670	PREDICTED: wall-associated receptor kinase 5-like [Vitis vinifera]	1731.27	2058.75	1403.78	0.681858	-0.552457	0.00113646	0.0105906
	CA01g24990	histone H3 family protein [Populus trichocarpa]	1605.49	2389.9	821.083	0.343564	-1.54135	6.46209e-12	3.45382e-10
	CA03g18240	PREDICTED: 60S ribosomal protein L36-2-like [Solanum lycopersicum]	5903.87	7003.18	4804.55	0.686053	-0.543608	0.000548743	0.0057516
	CA12g13510	Cytosine-specific methyltransferase	638.17	911.045	365.295	0.400962	-1.31846	2.01652e-08	6.28704e-07
	CA11g01910	Anthranilate N-benzoyltransferase protein, putative	20.8573	35.9365	5.77802	0.160784	-2.6368	8.56261e-05	0.00118722
	CA10g01830	Rhamnose synthase	1577.36	1840.74	1313.97	0.71383	-0.486347	0.00460202	0.033695
	CA02g20300	Detected protein of unknown function	118.512	161.54	75.4852	0.467286	-1.09762	0.00188722	0.0161432
	CA06g00370	Kinesin-like protein	1885.22	2478.43	1292.01	0.521301	-0.939812	7.88369e-07	1.79026e-05
	CA01g12630	PREDICTED: zinc finger CCCH domain-containing protein 46-like isoform 1 [Solanum lycopersicum]	565.083	736.155	394.01	0.535227	-0.901778	8.40846e-05	0.00116868
	CA04g21530	PREDICTED: filament-like plant protein 4-like [Vitis vinifera]	1482.97	1719.83	1246.12	0.724561	-0.464821	0.00702266	0.0473055
	CA06g24780	Sorting and assembly machinery (Sam50) protein, putative	2322.03	2937.46	1706.61	0.580983	-0.783431	4.4334e-06	8.48105e-05
	CA06g21360	Cell division cycle, putative	1127.86	1461.33	794.397	0.543613	-0.879347	1.40645e-05	0.000239716
	CA03g25340	Protein binding protein, putative	1956.22	2552.74	1359.7	0.532644	-0.908755	0.00726353	0.0485839
	CA06g24840	C-4 methyl sterol oxidase	438.042	556.954	319.131	0.572995	-0.803406	0.000140575	0.00181768
	CA12g18170	Glyceraldehyde-3-phosphate dehydrogenase B	427.864	580.67	275.058	0.473691	-1.07798	5.01355e-07	1.18939e-05
	CA11g02980	Amino acid binding protein, putative	445.498	639.194	251.802	0.393937	-1.34396	3.43341e-05	0.000531957
	CA10g22410	Detected protein of unknown function	383.081	488.22	277.943	0.569299	-0.812742	0.000508701	0.00541545
	CA12g02250	Condensin complex subunit	724.581	1126.21	322.948	0.286755	-1.80211	2.08207e-13	1.31262e-11
	CA08g13690	Histidyl-tRNA synthetase, putative	1071.62	1268.29	874.943	0.689858	-0.535629	0.00334131	0.025946
	CA11g00960	PREDICTED: 50S ribosomal protein L15, chloroplastic-like [Solanum tuberosum]	598.008	824.905	371.111	0.449883	-1.15238	9.79788e-08	2.70111e-06
	CA10g10250	PREDICTED: transketolase, chloroplastic-like [Solanum lycopersicum]	867.425	1047.18	687.668	0.656684	-0.606729	0.00137315	0.0123768
	CA01g20030	PREDICTED: histone H4-like [Solanum lycopersicum]	1557.52	1942.53	1172.51	0.603601	-0.728334	8.13732e-05	0.00113723
	CA06g21990	Putative endonuclease	914.668	1107.55	721.783	0.651691	-0.61774	0.00105277	0.00996118
	CA07g16260	Glutathione S-transferase/peroxidase	342.625	457.832	227.417	0.496727	-1.00947	2.0727e-05	0.000339301
	CA12g15620	1-aminocyclopropane-1-carboxylate oxidase	788.256	1072.28	504.233	0.470245	-1.08852	9.7723e-10	3.89221e-08
	CA06g21690	Uroporphyrinogen decarboxylase	1140.38	1437.55	843.196	0.586549	-0.769676	4.57434e-05	0.000684112
	CA08g18540	Coatomer subunit gamma	5086.66	6294.51	3878.82	0.616223	-0.698476	1.22664e-05	0.000212885
	CA11g18840	Kinase, putative	327.825	426.158	229.492	0.538515	-0.892943	0.000363809	0.00408003
	CA09g01490	PREDICTED: glucomannan 4-beta-mannosyltransferase 9-like [Solanum tuberosum]	329.266	460.179	198.353	0.431036	-1.21412	9.38555e-05	0.00128149
	CA05g02070	3-hydroxyacyl-CoA dehydratase (Fragment)	592.665	721.582	463.748	0.642683	-0.637821	0.00216949	0.0181629
	CA06g16450	PREDICTED: 60S ribosomal protein L28-1-like isoform 1 [Solanum lycopersicum]	1018.97	1246.82	791.127	0.634517	-0.65627	0.00038965	0.00433151
	CA02g09640	Kinesin heavy chain-like protein	283.472	371.885	195.059	0.524515	-0.930944	0.000154761	0.00196927
	CA12g22910	Acetyl-coenzyme A synthetase	370.286	458.381	282.191	0.615626	-0.699874	0.00398416	0.0299396
	CA04g05570	PREDICTED: F-box protein At4g35930-like isoform X1 [Solanum tuberosum]	276.718	387.313	166.123	0.428913	-1.22124	1.38528e-05	0.000236993
	CA01g27450	RNA binding protein, putative	1423.08	1674.22	1171.93	0.699985	-0.514605	0.00311682	0.0244692
	CA06g20720	Tumor-related protein	467.778	572.169	363.386	0.635103	-0.654938	0.0027922	0.0223122
	CA01g08380	DNA-directed RNA polymerase	248.229	314.167	182.291	0.580237	-0.785286	0.00668486	0.0454323
	CA08g11850	Kinesin-3, putative	736.017	1068.5	403.537	0.377668	-1.40481	1.12011e-09	4.38477e-08
	CA03g18170	Tubulin beta chain	822.934	1067.29	578.582	0.542106	-0.883353	1.79185e-06	3.76206e-05
	CA10g14770	WRKY family transcription factor family protein [Theobroma cacao]	106.969	146.018	67.92	0.465149	-1.10424	0.00377753	0.0286415
	CA09g01580	Geranylgeranyl pyrophosphate synthase 4	2311.84	2797.11	1826.57	0.653022	-0.614796	0.000300563	0.00345739
	CA02g17460	Detected protein of confused Function	366.917	488.369	245.464	0.502619	-0.992464	7.57789e-06	0.000138465
	CA01g17210	60S ribosomal protein L7A-like protein	12803.1	14975.3	10630.8	0.70989	-0.494333	0.00217542	0.0181937
	CA10g10870	RING/FYVE/PHD zinc finger superfamily protein [Theobroma cacao]	340.346	415.373	265.319	0.638749	-0.646679	0.00562501	0.0397689
	CA11g10540	PREDICTED: ubiquitin-conjugating enzyme E2 20-like [Citrus sinensis]	1028.85	1396.84	660.851	0.473103	-1.07977	3.25949e-07	8.07688e-06
	CA01g10670	Leucine-rich repeat-containing protein 50 [Theobroma cacao]	368.589	549.208	187.971	0.342257	-1.54685	1.35349e-07	3.6128e-06
	CA01g04230	DNA photolyase, putative	197.778	302.464	93.0919	0.307778	-1.70004	7.31128e-09	2.47564e-07
	CA12g02240	PREDICTED: condensin complex subunit 3-like [Solanum tuberosum]	72.0011	116.422	27.58	0.236896	-2.07767	1.49402e-05	0.000252941
	CA10g10520	PREDICTED: KH domain-containing protein At2g38610-like [Solanum lycopersicum]	164.068	204.042	124.095	0.608184	-0.717419	0.00625351	0.0432346
	CA03g08700	Protein binding protein, putative	146.065	186.255	105.875	0.568441	-0.814917	0.00541072	0.0385044
	CA10g19820	Putative A-type response regulator 7	212.082	370.512	53.653	0.144808	-2.78779	3.63077e-16	3.04637e-14
	CA10g14950	WRKY family transcription factor family protein [Theobroma cacao]	107.905	153.108	62.7023	0.409531	-1.28796	0.00186697	0.0160241
	CA02g21330	Detected protein of unknown function	415.499	507.86	323.137	0.636272	-0.652286	0.00572769	0.0402827
	CA05g16980	PREDICTED: probable methionine--tRNA ligase-like [Solanum lycopersicum]	1935.88	2239.33	1632.42	0.728977	-0.456054	0.00690828	0.0467004
	CA11g07920	ATP-citrate synthase	961.706	1196.79	726.622	0.607143	-0.719892	0.000183321	0.00227749
	CA11g09140	PREDICTED: mitotic spindle checkpoint protein MAD2-like [Solanum tuberosum]	484.073	661.299	306.848	0.464008	-1.10778	9.16302e-06	0.00016466
	CA06g17860	PREDICTED: 40S ribosomal protein S7-1 isoform X2 [Solanum tuberosum]	5450.32	6405.95	4494.7	0.701644	-0.511188	0.0011975	0.0110645
	CA04g22480	Multicopper oxidase, putative	3621.27	4480.63	2761.91	0.616411	-0.698037	1.0941e-05	0.000192517
	CA06g08090	Isopropylmalate synthase, putative	1453.44	1822.16	1084.72	0.595294	-0.748326	3.30841e-05	0.000517509
	CA07g21260	At3g12870	228.972	335.424	122.52	0.365268	-1.45297	1.73715e-06	3.66068e-05
	CA04g16120	PREDICTED: AP-4 complex subunit mu-like [Solanum lycopersicum]	1336.27	1580.7	1091.83	0.690728	-0.533811	0.00283736	0.0225468
	CA01g04000	Multidrug resistance pump, putative	80.9295	114.151	47.7083	0.417942	-1.25863	0.00501486	0.0361951
	CA09g06400	PREDICTED: mitogen-activated protein kinase-binding protein 1-like [Vitis vinifera]	130.549	185.786	75.3111	0.405364	-1.30271	6.58799e-05	0.000942049
	CA03g28120	ATCNGC16	129.01	171.569	86.4506	0.503882	-0.988842	0.00218676	0.0182673
	CA01g24110	ATP binding protein, putative	1186.39	1452.91	919.863	0.633117	-0.659457	0.00028942	0.00335457
	CA11g05980	Glutathione S-transferase	224.904	332.597	117.211	0.352412	-1.50466	3.14001e-08	9.42911e-07
	CA01g06280	Detected protein of confused Function	489.634	590.549	388.718	0.658231	-0.603334	0.0045669	0.0334858
	CA07g03890	Protein kinase APK1B, chloroplast, putative	885.219	1121.48	648.955	0.578658	-0.789218	8.12935e-05	0.00113723
	CA04g19000	AP2/B3-like transcriptional factor family protein, putative [Theobroma cacao]	357.53	518.895	196.164	0.378043	-1.40338	4.3683e-07	1.05496e-05
	CA09g00420	Similar to signal recognition particle 54 kDa protein	342.919	507.455	178.384	0.351526	-1.5083	1.64206e-07	4.30748e-06
	CA03g26330	Sieve element occlusion a	1873.32	2324.73	1421.9	0.61164	-0.709244	2.90294e-05	0.000459437
	CA12g18280	PREDICTED: pyrophosphate--fructose 6-phosphate 1-phosphotransferase subunit alpha-like [Solanum lycopersicum]	1637.23	2270.07	1004.38	0.442446	-1.17643	1.56794e-10	7.03015e-09
	CA06g25200	Cdc6, putative	295.574	403.39	187.759	0.465452	-1.10329	0.00167144	0.0146319
	CA08g06610	Methionine adenosyltransferase 2 subunit beta	266.681	346.496	186.865	0.5393	-0.89084	0.00135441	0.0122515
	CA11g14970	PREDICTED: uncharacterized RNA-binding protein C17H9.04c-like isoform X1 [Solanum tuberosum]	466.486	572.918	360.054	0.628456	-0.670116	0.0044807	0.0329547
	CA07g20050	Glycerophosphoryl diester phosphodiesterase, putative	3100.54	3949.7	2251.39	0.570016	-0.810926	8.64698e-07	1.94234e-05
	CA02g13110	Leucine-rich repeat family protein / protein kinase family protein	2094.55	2511.04	1678.06	0.668273	-0.58149	0.000455074	0.00493383
	CA03g22680	PREDICTED: V-type proton ATPase subunit C-like [Solanum tuberosum]	925.221	1087.08	763.365	0.702219	-0.510008	0.00631691	0.0435806
	CA04g22120	Alpha-expansin (Precursor)	1158.97	1591.95	725.994	0.456041	-1.13276	1.07372e-06	2.35847e-05
	CA12g04500	Transmembrane amino acid transporter-like protein	740.319	972.452	508.185	0.522582	-0.936272	0.00081007	0.00796185
	CA08g03090	PREDICTED: 40S ribosomal protein S3-3-like [Solanum lycopersicum]	7550.12	8836.1	6264.14	0.708926	-0.496293	0.00142297	0.0127653
	CA06g19900	Elongation factor Tu	1782.92	2331.01	1234.84	0.529743	-0.916635	6.32175e-07	1.46323e-05
	CA03g27010	Fasciclin-like arabinogalactan protein 9	208.963	273.861	144.064	0.526048	-0.926734	0.000613127	0.00629171
	CA07g11060	Beta-1,3-glucanase 5 (Precursor)	3838.51	4899.88	2777.14	0.566776	-0.819149	4.92503e-07	1.17204e-05
	CA09g00430	Nucleolar phosphoprotein, putative	2380.45	2885.2	1875.71	0.650113	-0.621237	0.000537342	0.00566169
	CA03g18660	Putative anthocyanin permease	195.535	326.725	64.3457	0.196942	-2.34416	0.000513244	0.00544694
	CA11g13960	Mitogen-activated protein kinase 4	53.8921	85.0356	22.7486	0.267519	-1.90229	3.32652e-05	0.000519629
	CA03g09710	F-box/leucine rich repeat protein, putative	538.008	647.163	428.853	0.662666	-0.593645	0.00434705	0.0321681
	CA03g10750	Serine/threonine-protein kinase PBS1, putative	524.026	635.835	412.216	0.648306	-0.625253	0.0031329	0.0245701
	CA06g13870	Detected protein of unknown function	134.383	183.209	85.557	0.466992	-1.09853	0.000254219	0.00301548
	CA03g04640	PREDICTED: cysteine-rich repeat secretory protein 3-like [Fragaria vesca] subsp. vesca	191.885	297.621	86.1476	0.289454	-1.7886	3.97851e-08	1.17461e-06
	CA03g00280	Adenosylhomocysteinase	3646.16	4361.16	2931.17	0.672107	-0.573237	0.000395013	0.00438046
	CA06g22270	PREDICTED: G2/mitotic-specific cyclin S13-6-like [Solanum tuberosum]	144.167	189.849	98.4837	0.518746	-0.946899	0.00338104	0.0261746
	CA03g15530	14-3-3 protein 3	1376.21	1624.54	1127.89	0.694282	-0.526407	0.00242563	0.0198486
	CA02g18390	Glucan endo-1,3-beta-glucosidase	1917.74	2433.54	1401.95	0.576093	-0.795626	2.53106e-06	5.12092e-05
	CA01g31480	L-galactose dehydrogenase	459.618	586.443	332.792	0.567476	-0.817368	0.000182593	0.00227339
	CA02g04220	histone H3 family protein [Populus trichocarpa]	6512.19	9734.2	3290.18	0.338002	-1.5649	3.86874e-15	2.97281e-13
	CA02g10580	Patellin-4, putative	1919.81	2869.32	970.289	0.33816	-1.56422	5.03661e-14	3.46221e-12
	CA10g10960	Tubulin beta chain	5207.69	6721.13	3694.24	0.549646	-0.863426	1.2889e-07	3.46063e-06
	CA08g00650	TCP transcription factor 14	528.888	651.906	405.87	0.622589	-0.683649	0.00133119	0.0120797
	CA02g12300	PREDICTED: two-component response regulator ARR9-like [Citrus sinensis]	143.837	233.862	53.8121	0.230102	-2.11965	4.66944e-11	2.23409e-09
	CA01g33370	Serine protease	545.49	689.715	401.265	0.581784	-0.781445	0.000567418	0.00591037
	CA08g13430	Ran3A-1	290.223	364.97	215.476	0.590393	-0.760251	0.00236137	0.0194272
	CA06g13880	Detected protein of unknown function	1706.27	2092.75	1319.8	0.630652	-0.665084	0.000128653	0.00168451
	CA08g15530	PREDICTED: non-specific lipid-transfer protein-like protein At5g64080-like [Cucumis sativus]	669.561	949.921	389.201	0.40972	-1.28729	1.69599e-08	5.36046e-07
	CA03g07110	Tso1, putative	1105.22	1549.1	661.336	0.426916	-1.22798	4.81763e-09	1.68116e-07
	CA01g32050	PREDICTED: early nodulin-like protein 1-like [Solanum tuberosum]	1544.77	2160.78	928.768	0.42983	-1.21816	1.04771e-09	4.12967e-08
	CA01g02940	Heavy metal ATPase	353.711	527.751	179.671	0.340446	-1.5545	4.62559e-08	1.34649e-06
	CA03g28510	Chromosome-associated kinesin KIF4A, putative	325.159	436.843	213.476	0.488679	-1.03304	0.000260202	0.0030689
	CA12g04060	Acetolactate synthase, putative	1080.1	1545.06	615.127	0.398124	-1.32871	2.93666e-10	1.26693e-08
	CA07g20890	Transporter, putative	1121.48	1365.67	877.297	0.642394	-0.63847	0.000399888	0.00441735
	CA04g18420	WOX4	452.25	540.614	363.886	0.673098	-0.571112	0.00716656	0.0480913
	CA10g19060	PREDICTED: patatin group A-3-like [Solanum lycopersicum]	346.841	501.963	191.719	0.38194	-1.38858	5.47084e-07	1.2885e-05
	CA03g35520	Threonine synthase, putative	631.547	771.031	492.063	0.638189	-0.647945	0.00181893	0.0156766
	CA05g20110	Methylenetetrahydrofolate reductase	1043.51	1222.98	864.037	0.706503	-0.501232	0.00640509	0.0440159
	CA01g25010	Taxadien-5-alpha-ol O-acetyltransferase, putative	293.747	420.984	166.51	0.395525	-1.33816	1.05874e-06	2.33005e-05
	CA08g14800	Tip120, putative	2586.94	3121.33	2052.55	0.657589	-0.604743	0.000237083	0.00283729
	CA01g20020	Leucine rich repeat protein (Precursor)	793.078	1077.75	508.404	0.471727	-1.08398	2.40004e-07	6.09951e-06
	CA12g08730	Actin	10438.4	12915	7961.72	0.61647	-0.697897	7.06222e-06	0.000130084
	CA02g10970	RNA-binding protein, putative	1244.66	1475.88	1013.44	0.686669	-0.542314	0.00254121	0.0206317
	CA03g28340	Polygalacturonase-1 non-catalytic subunit beta, putative	915.951	1118.88	713.02	0.637262	-0.650042	0.000791991	0.00782121
	CA02g25000	Prolyl 4-hydroxylase	620.734	755.965	485.504	0.642231	-0.638835	0.00414054	0.0309213
	CA01g07040	Beta-amylase, putative	75.8071	116.56	35.0544	0.300742	-1.7334	0.000900804	0.00871847
	CA06g22100	AGO4B	6394.55	7669.77	5119.32	0.667467	-0.583231	0.00032647	0.00370866
	CA04g15010	SlArf/Xyl4 protein	1144.12	1565.53	722.706	0.461637	-1.11517	5.19604e-09	1.80493e-07
	CA01g31460	Inorganic pyrophosphatase, putative	1368.82	1701.94	1035.7	0.608543	-0.716569	6.27018e-05	0.000903397
	CA04g08680	Dual specificity protein kinase-ttk, putative	126.284	169.859	82.7097	0.486931	-1.03821	0.00133384	0.012099
	CA04g13190	Group II plp decarboxylase, putative	3584.04	4298.57	2869.52	0.667551	-0.583049	0.000383033	0.00426418
	CA12g11830	Cell division protein ftsH, putative	1158.22	1397.54	918.895	0.657511	-0.604913	0.000856417	0.00835067
	CA05g04540	MCM protein-like protein	2279.93	3182.88	1376.98	0.43262	-1.20883	0.00228346	0.0189159
	CA06g26670	Unknown protein	4658.41	5511.17	3805.65	0.690534	-0.534215	0.00634747	0.0437176
	CA09g04570	Eukaryotic translation initiation factor 3 subunit, putative	4457.35	5193.69	3721.02	0.716449	-0.481063	0.00230277	0.0190137
	CA02g11910	3-oxoacyl-[acyl-carrier-protein] synthase	1801.12	2339.45	1262.8	0.539784	-0.889546	5.14335e-07	1.21639e-05
	CA06g11410	Protein disulfide isomerase-like protein	5011.9	6253.65	3770.14	0.60287	-0.73008	5.06366e-06	9.59027e-05
	CA01g26390	Phosphoglucomutase, putative	3390.39	3961.04	2819.73	0.711867	-0.490321	0.00221975	0.0184755
	CA04g00660	PREDICTED: kinesin-like protein KIF11-like [Solanum tuberosum]	482.961	657.492	308.431	0.469102	-1.09203	3.06423e-06	6.0652e-05
	CA01g31300	DNA polymerase V	2014.07	2424.94	1603.2	0.66113	-0.596994	0.000429103	0.00468564
	CA02g19240	3beta-hydroxysteroid-dehydrogenase/decarboxylase isoform 1	327.583	419.798	235.369	0.560672	-0.834771	0.0005532	0.00578869
	CA10g06100	Delta-8 sphingolipid desaturase	477.757	646.545	308.968	0.477876	-1.06529	6.24753e-06	0.000116014
	CA04g00490	Detected protein of unknown function	1072.88	1294.54	851.217	0.657542	-0.604845	0.000765911	0.00761639
	CA11g17910	Elongation factor 1-alpha	42895.5	53863.6	31927.4	0.592746	-0.754514	9.74518e-07	2.16557e-05
	CA02g00430	PREDICTED: subtilisin-like protease-like [Solanum tuberosum]	635.547	796.039	475.054	0.596772	-0.744748	0.000459091	0.00497265
	CA04g19770	Allene oxide synthase	167.184	239.685	94.6822	0.395028	-1.33997	1.7394e-05	0.000290391
	CA11g14190	Detected protein of confused Function	1596.83	1896.38	1297.27	0.684074	-0.547775	0.00147424	0.0131838
	CA09g00500	PREDICTED: bifunctional monodehydroascorbate reductase and carbonic anhydrase nectarin-3-like isoform 1 [Solanum lycopersicum]	670.859	885.936	455.782	0.514463	-0.95886	0.000558063	0.00583155
	CA06g10150	Receptor-like kinase	256.784	361.537	152.03	0.420511	-1.24978	3.99739e-05	0.000609001
	CA02g22210	Endo-beta-mannanase	914.083	1345.48	482.688	0.358748	-1.47896	2.19634e-13	1.38085e-11
	CA09g15570	Detected protein of confused Function	3353.05	4063.97	2642.12	0.650134	-0.621192	0.000137969	0.00178904
	CA06g28290	Galactose oxidase/kelch repeat superfamily protein isoform 1 [Theobroma cacao]	774.093	918.677	629.509	0.685234	-0.545332	0.00441233	0.0325253
	CA09g12860	PREDICTED: heterogeneous nuclear ribonucleoprotein A3 homolog 2-like [Solanum tuberosum]	1028.98	1288.8	769.158	0.596804	-0.744671	0.00435756	0.0322152
	CA07g11770	Multicopper oxidase, putative	195.841	254.539	137.143	0.538789	-0.892208	0.00100706	0.00958027
	CA03g18970	Pyruvate kinase	3300.01	4286.67	2313.35	0.539662	-0.889873	1.27259e-07	3.42894e-06
	CA12g10570	14-3-3 protein	2313.65	2791.72	1835.57	0.657505	-0.604925	0.000254358	0.00301556
	CA11g17680	Membrane Occupation and Recognition Nexus repeat-containing family protein [Populus trichocarpa]	211.255	296.036	126.473	0.42722	-1.22695	1.30569e-05	0.000224725
	CA11g15130	DNA cross-link repair protein pso2/snm1, putative	266.246	345.497	186.994	0.541232	-0.885681	0.0005489	0.0057516
	CA02g24690	Branched-chain-amino-acid aminotransferase	2087.25	2437.76	1736.74	0.712432	-0.489175	0.00388561	0.0293439
	CA02g26110	Phototropic-responsive NPH3 family protein isoform 1 [Theobroma cacao]	480.195	575.065	385.325	0.670054	-0.577652	0.00442256	0.0325901
	CA03g35060	DNA binding protein, putative	2809.59	3289.8	2329.38	0.708061	-0.498053	0.00253716	0.0206085
	CA10g19350	PREDICTED: TBCC domain-containing protein 1-like isoform X1 [Solanum tuberosum]	1014.76	1198.67	830.846	0.693137	-0.528787	0.00543877	0.0386558
	CA06g19520	PREDICTED: pollen-specific protein SF3-like [Solanum lycopersicum]	329.385	416.041	242.73	0.583428	-0.777374	0.000510023	0.0054214
	CA10g00840	PREDICTED: 40S ribosomal protein S11-like [Solanum tuberosum]	4678.4	5448.46	3908.34	0.717329	-0.479293	0.00244701	0.020002
	CA01g24090	DNA replication licensing factor MCM7, putative	1748.04	2578.46	917.613	0.355876	-1.49055	6.30245e-05	0.000906329
	CA10g12370	Adenosine kinase isoform 2S	2253.36	2749.15	1757.56	0.639312	-0.645408	0.000113478	0.00151097
	CA01g29710	PREDICTED: probable xyloglucan glycosyltransferase 5-like [Solanum lycopersicum]	784.567	1051.74	517.394	0.491941	-1.02344	4.31004e-07	1.04309e-05
	CA03g06920	PREDICTED: probable histone H2AXb-like [Solanum lycopersicum]	2544.63	3333.68	1755.58	0.526621	-0.925164	0.00417582	0.0310628
	CA01g17440	histone H3 family protein [Populus trichocarpa]	4009.2	6155.91	1862.49	0.302553	-1.72474	1.09092e-07	2.98166e-06
	CA08g16520	Pyruvate kinase	867.973	1022.07	713.878	0.698464	-0.517743	0.00564003	0.039838
	CA05g16120	Zinc ion binding protein	95.9853	129.473	62.498	0.482713	-1.05076	0.00371863	0.0282983
	CA03g30870	Nuclear localized protein 1	128.071	165.671	90.4717	0.546092	-0.872784	0.0068738	0.0465087
	CA03g23070	Tubulin folding cofactor B	303.723	379.93	227.516	0.598838	-0.739763	0.00228522	0.0189236
	CA01g28270	trehalose-6-phosphate phosphatase family protein [Populus trichocarpa]	137.726	213.734	61.718	0.28876	-1.79206	2.00416e-06	4.15808e-05
	CA02g00730	Actin binding protein, putative	313.835	458.025	169.645	0.370383	-1.43291	1.31078e-06	2.83282e-05
	CA03g29930	Thioredoxin II, putative	554.965	874.872	235.059	0.268678	-1.89605	1.69819e-08	5.36046e-07
	CA03g34060	PREDICTED: myosin-9-like [Solanum tuberosum]	579.184	821.722	336.646	0.409684	-1.28742	2.30021e-07	5.87198e-06
	CA04g21910	Thaumatin-like protein 1	33.2241	59.8901	6.55804	0.109501	-3.19098	0.000185459	0.00229904
	CA01g18880	Fasciclin-like arabinogalactan protein	2662.29	3604.68	1719.89	0.477128	-1.06755	9.91362e-10	3.94161e-08
	CA10g05460	3-ketoacyl-CoA synthase	107.755	162.644	52.8655	0.325038	-1.62132	2.65002e-06	5.32852e-05
	CA04g07750	ARM repeat superfamily protein, putative isoform 1 [Theobroma cacao]	483.81	589.095	378.525	0.642552	-0.638114	0.00304477	0.0239778
	CA07g15680	Detected protein of unknown function	920.262	1217.82	622.707	0.511331	-0.96767	3.82015e-06	7.41355e-05
	CA06g21330	PREDICTED: myb-like protein X-like [Solanum tuberosum]	893.976	1387.55	400.401	0.288567	-1.79302	4.16013e-10	1.74848e-08
	CA08g03770	Ran binding protein	1350.22	1621.69	1078.76	0.665204	-0.58813	0.000772779	0.00767466
	CA05g16900	Chaperonin-60kD, ch60, putative	4614.99	6267.68	2962.31	0.472633	-1.08121	8.76875e-11	4.08409e-09
	CA02g00090	UDP-glucosyltransferase, putative	205.293	262.977	147.608	0.561297	-0.833163	0.002034	0.0171851
	CA08g16970	PREDICTED: centromere-associated protein E-like [Citrus sinensis]	265.606	371.367	159.846	0.430425	-1.21617	5.58642e-05	0.000817789
	CA02g01010	Detected protein of unknown function	351.242	524.381	178.103	0.339645	-1.5579	1.83575e-05	0.000305138
	CA08g18590	PREDICTED: auxin-induced protein 15A-like [Solanum lycopersicum]	30.1183	46.4466	13.79	0.2969	-1.75195	0.00273672	0.0219534
	CA01g18710	Unknown protein	950.87	1478.44	423.301	0.286316	-1.80432	3.04602e-13	1.88903e-11
	CA11g20320	Myb	271.197	352.569	189.826	0.538409	-0.893225	0.00114651	0.0106625
	CA04g14540	PREDICTED: sphinganine C(4)-monooxygenase 2-like [Fragaria vesca] subsp. vesca	298.175	364.214	232.135	0.637359	-0.649822	0.00700721	0.0472154
	CA02g04650	DWARF1/DIMINUTO	4307.48	5070.95	3544.01	0.698884	-0.516875	0.00113948	0.0106072
	CA11g18860	PREDICTED: dirigent protein 21-like [Solanum tuberosum]	825.089	1072.2	577.975	0.539053	-0.8915	1.61561e-05	0.000271512
	CA02g21470	Chloroplast ferredoxin-NADP+ oxidoreductase (Precursor)	2023.68	2404.38	1642.99	0.683335	-0.549335	0.00136811	0.0123463
	CA06g23640	At1g29900/F1N18_6	1876.97	2534.98	1218.96	0.480854	-1.05633	2.70983e-09	9.83675e-08
	CA06g05160	Tubulin beta-8	288.621	434.533	142.708	0.328418	-1.6064	2.95791e-07	7.3938e-06
	CA01g03260	GRAS family transcription factor	366.665	484.051	249.28	0.514987	-0.957391	0.000101066	0.00136562
	CA02g22740	ISWI chromatin remodeling complex ATPase ISW1, putative	1153.39	1728.97	577.809	0.334192	-1.58125	2.5498e-13	1.59429e-11
	CA09g13190	EMB1473	816.045	963.302	668.789	0.694267	-0.526438	0.00471726	0.0343514
	CA02g15630	Detected protein of unknown function	3066.39	3650.36	2482.43	0.680051	-0.556286	0.000670873	0.00679956
	CA03g24900	PREDICTED: 60S ribosomal protein L18-2-like [Solanum tuberosum]	5751.56	7396.13	4106.99	0.555289	-0.848689	2.14982e-07	5.51271e-06
	CA07g06830	Groes chaperonin, putative	1780.77	2394.75	1166.78	0.487224	-1.03734	2.6243e-08	8.01763e-07
	CA12g05370	F-box and Leucine Rich Repeat domains containing protein, putative isoform 1 [Theobroma cacao]	176.705	269.193	84.2166	0.312849	-1.67646	1.01967e-09	4.03309e-08
	CA11g06410	Glycosyltransferase CAZy family GT8	88.8024	122.445	55.1599	0.450488	-1.15044	0.00537534	0.0382884
	CA02g17500	Unknown protein	715.177	853.27	577.083	0.676319	-0.564225	0.00440371	0.0324912
	CA08g09860	Wrinkled 1	44.4804	67.2421	21.7186	0.322992	-1.63043	0.00344713	0.0265488
	CA07g18210	Myosin VIII-2	2029.82	2616.97	1442.66	0.551273	-0.859162	0.000145301	0.00186505
	CA07g13460	Formiminotransferase-cyclodeaminase, putative	1604.31	1984.52	1224.11	0.616827	-0.697063	0.000327554	0.00371552
	CA06g08690	At3g55760	923.78	1210.82	636.74	0.525876	-0.927207	1.61679e-06	3.42921e-05
	CA02g30010	Cell division cycle protein cdt2, putative	151.06	214.995	87.1245	0.40524	-1.30315	0.000299369	0.00344886
	CA03g35900	Detected protein of unknown function	989.997	1378.83	601.163	0.435994	-1.19762	3.28818e-08	9.84814e-07
	CA12g03770	DNA polymerase	243.486	476.059	10.9124	0.0229223	-5.4471	1.56667e-24	2.39963e-22
	CA11g18210	Shugoshin-1, putative	304.208	422.725	185.691	0.439272	-1.18681	1.3927e-05	0.000237906
	CA02g25830	Multicopper oxidase, putative	762.137	1022.59	501.68	0.490597	-1.02739	2.94613e-08	8.92916e-07
	CA11g08840	VARIANT IN METHYLATION-like protein	1803.74	2593.91	1013.56	0.390746	-1.3557	9.79985e-08	2.70111e-06
	CA07g14300	reticulon family protein [Populus trichocarpa]	638.426	896.541	380.311	0.424199	-1.23719	1.29276e-05	0.000223109
	CA02g15170	PREDICTED: uncharacterized LOC101221004 [Cucumis sativus]	207.18	271.546	142.815	0.525931	-0.927053	0.00188025	0.0161199
	CA02g16050	Detected protein of unknown function	49.4909	73.1587	25.8231	0.352973	-1.50237	0.00718375	0.0481774
	CA10g07000	D-3-phosphoglycerate dehydrogenase, putative	195.847	276.664	115.03	0.415777	-1.26612	1.56044e-05	0.000262628
	CA01g13400	Cyclin B1	1540.44	2185.75	895.122	0.409526	-1.28797	5.84008e-10	2.39286e-08
	CA03g32710	Phosphoethanolamine n-methyltransferase, putative	8500.98	11898.7	5103.27	0.428893	-1.22131	6.7229e-12	3.58481e-10
	CA10g11630	Bipolar kinesin KRP-130, putative	255.507	379.256	131.758	0.347413	-1.52528	4.94112e-07	1.17465e-05
	CA08g16880	PREDICTED: BTB/POZ domain-containing protein NPY2-like isoform X2 [Solanum tuberosum]	1365.99	1635.47	1096.51	0.670452	-0.576795	0.00105342	0.00996317
	CA01g19200	F-box family protein	61.1712	93.9293	28.4131	0.302494	-1.72502	0.00304161	0.0239612
	CA02g28950	Detected protein of unknown function	181.019	261.298	100.74	0.385539	-1.37505	9.70295e-07	2.15829e-05
	CA03g19030	LIM domain-containing protein A, putative isoform 1 [Theobroma cacao]	291.379	422.132	160.626	0.38051	-1.39399	1.38294e-06	2.9775e-05
	CA08g09950	Receptor-like kinase 17 (Precursor)	649.617	768.566	530.669	0.690466	-0.534357	0.00739571	0.0492835
	CA01g05200	Diaminopimelate decarboxylase	2240.42	2743.81	1737.04	0.633077	-0.659546	0.000111269	0.00148589
	CA05g05760	Glyceraldehyde-3-phosphate dehydrogenase	2984.22	3718.45	2249.99	0.605087	-0.724785	1.15977e-05	0.000202511
	CA11g13200	PREDICTED: histone H2A-like [Solanum tuberosum]	4889.52	7245.91	2533.13	0.349595	-1.51625	5.48721e-09	1.89454e-07
	CA05g01750	Peptidyl-prolyl cis-trans isomerase	141.069	183.964	98.1732	0.533655	-0.906021	0.00718307	0.0481774
	CA03g15430	Multicopper oxidase, putative	547.765	713.257	382.273	0.535954	-0.899818	2.04701e-05	0.000335609
	CA06g20170	Unknown protein	2966.55	3489.82	2443.28	0.700116	-0.514335	0.00434277	0.0321662
	CA07g21370	GTP-binding protein, putative	187.071	240.097	134.045	0.558297	-0.840895	0.00364142	0.0277848
	CA06g10060	EBP1	3109.55	3790.74	2428.35	0.640602	-0.642501	8.58043e-05	0.00118897
	CA11g04850	Methyltransferase family protein, putative	2107.98	2576.99	1638.97	0.635999	-0.652903	0.000109984	0.00147045
	CA03g23970	P40-like protein	4027.88	5115.38	2940.39	0.574813	-0.798836	1.20396e-05	0.000209746
	CA01g06410	Transcription factor, putative	1374.97	1720.43	1029.51	0.598404	-0.740809	2.939e-05	0.000464822
	CA10g07050	Aquaporin	3247.79	4010.85	2484.73	0.619501	-0.690821	5.30551e-05	0.000781176
	CA11g00130	Origin recognition complex 4 subunit	112.198	153.077	71.3202	0.465912	-1.10187	0.000862246	0.0083945
	CA12g02910	Putative centromere protein	282.734	414.862	150.607	0.363029	-1.46184	0.000125536	0.00165034
	CA03g36160	Detected protein of unknown function	1093.85	1296.78	890.928	0.687032	-0.541551	0.0042699	0.0316697
	CA07g21160	Phosphoglycerate kinase	5948.81	7372.79	4524.84	0.613722	-0.704343	9.98715e-06	0.000178346
	CA07g03510	Inorganic pyrophosphatase	5728.72	7324.14	4133.31	0.56434	-0.825363	3.23365e-07	8.02156e-06
	CA01g34070	S1 RNA-binding domain-containing protein	349.524	428.118	270.931	0.632842	-0.660083	0.00568138	0.0400681
	CA08g08870	Aspartic proteinase nepenthesin-1, putative	12338	17353.9	7322.02	0.421923	-1.24495	7.17745e-12	3.80939e-10
	CA11g09930	Golgin subfamily A member 4, putative [Theobroma cacao]	311.658	434.134	189.182	0.43577	-1.19836	4.46224e-05	0.000671053
	CA02g25120	Formamidase	351.001	524.793	177.21	0.337676	-1.56629	9.92118e-08	2.72797e-06
	CA03g00500	Detected protein of unknown function	767.289	1109.62	424.953	0.38297	-1.3847	0.00194952	0.0165705
	CA06g21080	Pyruvate dehydrogenase E1 component subunit beta	1251.64	1464.36	1038.92	0.709473	-0.495181	0.00493258	0.035669
	CA03g37130	Detected protein of unknown function	1567.59	1969.41	1165.77	0.591938	-0.756483	5.04283e-05	0.000747807
	CA01g09740	Delta-aminolevulinic acid dehydratase	2439.82	2815.26	2064.37	0.733279	-0.447565	0.00655236	0.0447451
	CA12g18430	Serine/threonine-protein kinase, putative	236.747	319.759	153.734	0.480782	-1.05655	0.00188175	0.0161206
	CA01g27240	Chloroplast, plasma membrane, plastid, chloroplast envelope, putative [Theobroma cacao]	611.656	770.581	452.73	0.587517	-0.767297	0.000227933	0.00275005
	CA07g09880	Eukaryotic translation initiation factor 3 subunit 11 family protein [Populus trichocarpa]	1413.47	1649.1	1177.84	0.714232	-0.485535	0.00522755	0.0374932
	CA07g01320	Putative SET-domain containing protein family	113.74	154.562	72.918	0.471772	-1.08384	0.00492519	0.0356382
	CA01g24470	Ran GTPase activating protein 2	1387.35	1748.06	1026.65	0.587308	-0.767811	2.03592e-05	0.000334271
	CA08g15340	Bromodomain	183.999	236.452	131.547	0.556335	-0.845973	0.00363953	0.0277798
	CA07g13170	PREDICTED: microtubule-associated protein futsch-like [Solanum tuberosum]	237.932	353.261	122.603	0.34706	-1.52674	5.12783e-07	1.21398e-05
	CA10g00190	60S ribosomal protein L8	1610.59	1971.43	1249.74	0.633925	-0.657616	0.00686049	0.0464737
	CA03g16110	Phosphoglucomutase	830.407	978.88	681.935	0.696648	-0.521497	0.00686901	0.0465039
	CA11g17370	Aldo-keto reductase, putative	450.671	577.069	324.273	0.561932	-0.831534	0.000132739	0.00173405
	CA01g02150	Polygalacturonase, putative	393.876	494.361	293.392	0.593476	-0.752738	0.00282195	0.0224869
	CA02g27340	PREDICTED: probable sugar phosphate/phosphate translocator At3g17430-like [Solanum lycopersicum]	1576.27	1986.24	1166.3	0.587187	-0.768109	0.00216738	0.0181519
	CA06g00270	Unknown protein	197.289	250.301	144.276	0.576411	-0.794829	0.00249014	0.0202964
	CA03g24040	Detected protein of unknown function	508.668	636.016	381.319	0.599543	-0.738065	0.000795624	0.00784691
	CA08g19380	Aquaporin	3085.28	4520.62	1649.94	0.36498	-1.45411	1.09087e-05	0.000192246
	CA05g01250	Magnesium chelatase H subunit	4429.85	5647.37	3212.33	0.568819	-0.813958	2.5217e-06	5.11104e-05
	CA03g24180	DNA-directed RNA polymerase	1987.99	2409.62	1566.35	0.650039	-0.621402	0.000294845	0.00340534
	CA06g04830	Expansin	2643.3	3633.96	1652.64	0.454777	-1.13677	2.01015e-09	7.50827e-08
	CA03g27290	E2F, putative	568.922	824.954	312.891	0.379282	-1.39866	2.93021e-08	8.89273e-07
	CA08g10000	Poly(RC)-binding protein, putative	1797.44	2129.84	1465.04	0.687865	-0.539802	0.00163856	0.0143605
	CA07g07110	UDP-glucose:glucosyltransferase	459.584	667.534	251.635	0.376962	-1.40751	6.91478e-07	1.58762e-05
	CA01g28930	calmodulin-binding family protein [Populus trichocarpa]	502.606	596.616	408.596	0.684856	-0.546128	0.00697749	0.0470847
	CA01g12720	Cytochrome P450	517.013	627.104	406.922	0.648891	-0.623951	0.00252094	0.0205108
	CA02g11950	RNA-binding region-containing protein, putative	106.812	152.209	61.415	0.403491	-1.30939	0.00103305	0.00979078
	CA01g03150	Replication factor C / DNA polymerase III gamma-tau subunit, putative	547.185	746.622	347.749	0.465763	-1.10233	4.7083e-07	1.12871e-05
	CA03g20690	ATP binding protein, putative isoform 1 [Theobroma cacao]	835.031	1220.89	449.17	0.367903	-1.4426	6.41916e-10	2.59289e-08
	CA11g05160	Myb-like DNA-binding protein, putative	962.971	1255.41	670.53	0.534111	-0.904789	7.17533e-05	0.0010183
	CA02g29240	Class III peroxidase	444.15	581.263	307.038	0.528226	-0.920774	8.01467e-06	0.000145746
	CA11g09960	Heavy metal ATPase	584.364	764.085	404.643	0.529578	-0.917084	1.41751e-05	0.000241241
	CA11g13970	Mitogen-activated protein kinase 4	184.104	275.472	92.7359	0.336644	-1.5707	4.90144e-06	9.29847e-05
	CA03g14040	PREDICTED: putative pterin-4-alpha-carbinolamine dehydratase-like [Solanum lycopersicum]	330.591	435.051	226.13	0.519778	-0.944032	6.14931e-05	0.000889351
	CA02g27370	Hydroxyproline-rich glycoprotein family protein [Theobroma cacao]	257.94	371.361	144.518	0.389159	-1.36157	3.43324e-06	6.69686e-05
	CA12g03020	Detected protein of unknown function	1935.65	2330.36	1540.94	0.661243	-0.596748	0.000450461	0.00489777
	CA04g23300	Dolichyl-diphosphooligosaccharide-protein glycosyltransferase subunit	1710.58	1986.39	1434.77	0.722298	-0.469335	0.0057987	0.0406568
	CA05g07430	Cytokinin receptor 1B	3718.96	6076.34	1361.59	0.22408	-2.15791	6.91225e-23	9.79822e-21
	CA08g08350	Dead box ATP-dependent RNA helicase, putative	1388.64	1681.72	1095.57	0.651456	-0.61826	0.000674263	0.00682396
	CA01g26570	PREDICTED: 40S ribosomal protein S16-like [Solanum lycopersicum]	1394.45	1654.01	1134.9	0.686151	-0.543402	0.00479746	0.0348354
	CA03g11310	Nodulation receptor kinase, putative	2665.98	3235.69	2096.28	0.64786	-0.626245	0.000248732	0.00295809
	CA10g04460	Triose phosphate/phosphate translocator, chloroplast, putative	6136.93	7041.47	5232.39	0.743083	-0.428406	0.00579077	0.0406333
	CA03g06550	Pyruvate kinase	1373.11	1710.7	1035.51	0.605318	-0.724236	0.000311208	0.00356725
	CA11g13880	3-desoxy-D-manno octulosonic acid-8-phosphate synthase	1003.32	1216.43	790.21	0.649614	-0.622345	0.000830741	0.00813349
	CA11g00080	Unknown protein	163.261	228.682	97.84	0.427844	-1.22484	0.00268405	0.021584
	CA03g14030	Pterin-4-alpha-carbinolamine dehydratase, putative	304.826	411.822	197.831	0.480379	-1.05775	6.2316e-05	0.000899541
	CA06g23450	Aquaporin-like protein	30715.2	44771.4	16658.9	0.372089	-1.42628	1.02333e-14	7.50946e-13
	CA12g13590	6-phosphogluconate dehydrogenase, decarboxylating	777.801	965.099	590.502	0.611856	-0.708736	0.000305468	0.00351026
	CA09g12650	Phosphoenolpyruvate carboxylase, putative	1206.8	1539.89	873.714	0.567387	-0.817594	1.70934e-05	0.000285792
	CA04g22740	Cyclin	575.374	794.548	356.2	0.448305	-1.15745	1.162e-06	2.53772e-05
	CA08g18820	Putative neutral invertase	380.1	633.576	126.624	0.199856	-2.32297	1.06238e-15	8.53716e-14
	CA11g14480	PREDICTED: ATP synthase subunit d, mitochondrial-like [Solanum tuberosum]	1560.96	1900.02	1221.91	0.643106	-0.636872	0.000270853	0.00317973
	CA03g21360	Arginine/serine-rich splicing factor, putative	589.875	701.742	478.008	0.681174	-0.553905	0.00687203	0.0465087
	CA03g14390	PREDICTED: formin-like protein 1-like [Vitis vinifera]	1119.67	1335.95	903.392	0.676215	-0.564447	0.00338276	0.0261746
	CA02g10150	PREDICTED: glycine cleavage system H protein 2, mitochondrial-like [Citrus sinensis]	904.165	1158.83	649.5	0.560479	-0.835267	1.04158e-05	0.000184824
	CA03g14600	PREDICTED: microtubule-associated protein futsch-like isoform X1 [Solanum tuberosum]	1027.96	1277.22	778.692	0.609677	-0.713882	0.000152407	0.00194314
	CA03g09080	Detected protein of unknown function	1441.77	1683.18	1200.35	0.713145	-0.487732	0.0051108	0.0367713
	CA03g05760	SET domain protein	204.459	282.081	126.836	0.449645	-1.15314	0.000142693	0.0018357
	CA08g00580	Biotin carboxylase	1981.8	2463.79	1499.82	0.608744	-0.716094	3.73612e-05	0.000574954
	CA05g04110	Detected protein of unknown function	1152.2	1401.28	903.127	0.644501	-0.633745	0.000465367	0.00502394
	CA07g07490	Pyruvate dehydrogenase, putative	1773.23	2105.22	1441.23	0.684601	-0.546665	0.00154904	0.0137397
	CA01g26450	ATP binding protein, putative	707.393	1037.36	377.426	0.363834	-1.45865	2.19394e-10	9.62886e-09
	CA07g01950	Endosomal P24A protein, putative	3669.74	4290.2	3049.27	0.710753	-0.492579	0.00176853	0.0153291
	CA10g00830	Detected protein of unknown function	93.6922	137.586	49.7985	0.361944	-1.46616	8.19526e-05	0.00114282
	CA04g18550	Heat stress transcription factor B-4	352.588	444.931	260.245	0.584911	-0.77371	0.00131544	0.0119796
	CA11g19080	RNA m5u methyltransferase, putative	669.755	794.036	545.474	0.686964	-0.541694	0.00639109	0.0439595
	CA03g06870	PREDICTED: early light-induced protein, chloroplastic-like [Solanum tuberosum]	88.2944	117.021	59.5673	0.50903	-0.974179	0.00146149	0.0130955
	CA02g06980	PREDICTED: B3 domain-containing protein At3g18960-like [Solanum tuberosum]	904.549	1081.84	727.257	0.672241	-0.57295	0.00341845	0.0263918
	CA04g10210	PREDICTED: lysM domain-containing GPI-anchored protein 1 [Vitis vinifera]	1524.59	1995.79	1053.38	0.5278	-0.921937	2.43954e-07	6.19301e-06
	CA12g01030	60S ribosomal protein L6	5666.76	6926.22	4407.3	0.636321	-0.652173	0.00597828	0.0416473
	CA12g16430	Cyclin A-like protein	141.755	189.912	93.5992	0.492857	-1.02076	0.00629705	0.0434567
	CA08g06130	PREDICTED: eukaryotic translation initiation factor 3 subunit L-like [Citrus sinensis]	353.063	450.779	255.347	0.566456	-0.819964	0.000969559	0.00927768
	CA05g06130	Serine-threonine protein kinase, plant-type, putative	183.753	252.748	114.758	0.45404	-1.13911	0.0039507	0.0297469
	CA12g07330	PREDICTED: 40S ribosomal protein S17-like [Solanum lycopersicum]	5438.41	6255.53	4621.29	0.738752	-0.436838	0.00530684	0.0379188
	CA03g00270	Adenosylhomocysteinase	4112.86	4820.65	3405.07	0.706352	-0.501542	0.00169237	0.0147812
	CA01g21950	PREDICTED: histone H3.2-like [Solanum lycopersicum]	2608.17	3897.45	1318.89	0.338399	-1.5632	0.000481557	0.00517181
	CA02g27870	Unknown protein	452.967	634.518	271.415	0.42775	-1.22516	2.19192e-07	5.61438e-06
	CA09g05020	Aspartic proteinase nepenthesin-2, putative	119.998	160.36	79.6352	0.496603	-1.00984	0.00149293	0.0133249
	CA06g27600	Gtpase activating protein, putative	583.154	735.419	430.89	0.585911	-0.771248	0.000512386	0.0054427
	CA08g09840	PREDICTED: protein ENDOSPERM DEFECTIVE 1-like [Solanum tuberosum]	184.09	249.546	118.635	0.475403	-1.07278	0.000203354	0.00248661
	CA04g16560	Formin-like protein 18 [Theobroma cacao]	571.233	779.406	363.061	0.465817	-1.10217	3.02509e-07	7.55345e-06
	CA01g17280	Aspartokinase-homoserine dehydrogenase	1050.18	1437.68	662.67	0.460928	-1.11739	7.53465e-09	2.53997e-07
	CA03g11640	Pectate lyase-like protein 1	513.88	623.078	404.681	0.649487	-0.622628	0.00260742	0.0210941
	CA05g17830	60S ribosomal protein L6	2533.67	2933.64	2133.7	0.72732	-0.459338	0.00459495	0.033654
	CA02g07670	PREDICTED: probable esterase KAI2-like [Solanum tuberosum]	376.701	519.744	233.658	0.449563	-1.1534	1.7839e-05	0.000297169
	CA02g31380	DNA cross-link repair protein pso2/snm1, putative	282.058	375.13	188.986	0.503787	-0.989114	0.000173046	0.00217111
	CA03g23030	Polysialic acid capsule expression protein kpsF, putative	623.79	803.422	444.157	0.552832	-0.855088	6.08403e-05	0.000882146
	CA03g24300	Unknown protein	198.253	257.129	139.377	0.542049	-0.883504	0.00179675	0.0155367
	CA03g31280	S-adenosyl-L-methionine Mg-protoporphyrin IX methyltranserase	770.425	996.998	543.853	0.545491	-0.874374	2.42374e-05	0.000390916
	CA02g26460	Detected protein of unknown function	162.688	219.183	106.193	0.484494	-1.04545	0.00169479	0.0147967
	CA05g18530	Detected protein of confused Function	578.738	690.008	467.467	0.67748	-0.561749	0.00666641	0.045334
	CA02g25970	Peroxidase A	471.146	570.515	371.777	0.651652	-0.617827	0.00371389	0.0282747
	CA03g22080	Metal ion binding protein, putative	398.772	481.729	315.814	0.655585	-0.609144	0.00299017	0.0235641
	CA03g32830	Ring finger containing protein, putative	1174.38	1399.38	949.39	0.678437	-0.559712	0.00152726	0.0135941
	CA10g18470	GrpE protein homolog	475.11	596.428	353.792	0.593184	-0.753448	0.000451902	0.00490876
	CA04g20930	Ornithine carbamoyltransferase, putative	357.9	448.414	267.387	0.596294	-0.745903	0.00187468	0.0160842
	CA03g25520	ABC transporter G family member	141.56	205.621	77.4994	0.376905	-1.40773	0.00194381	0.0165343
	CA05g17410	Serine hydroxymethyltransferase	3350.58	4529.5	2171.66	0.479447	-1.06056	2.64957e-10	1.15398e-08
	CA06g16540	Myo-inositol oxygenase	129.221	178.996	79.4458	0.443841	-1.17189	0.00242669	0.0198502
	CA06g22920	Unknown protein	361.303	512.491	210.114	0.409985	-1.28636	1.91849e-07	4.98677e-06
	CA01g08180	PREDICTED: protein TOPLESS-like isoform X1 [Solanum tuberosum]	3860.73	4463.61	3257.86	0.72987	-0.454288	0.00395449	0.0297657
	CA01g06480	Cationic amino acid transporter, putative	28.3037	50.4659	6.1415	0.121696	-3.03864	4.03228e-06	7.8085e-05
	CA02g25180	Speckle-type POZ protein-like B	165.175	250.526	79.8246	0.318628	-1.65006	0.000154801	0.00196927
	CA03g34110	Detected protein of unknown function	327.999	440.75	215.248	0.488368	-1.03396	3.71113e-05	0.000571494
	CA10g14840	P70 protein	400.779	513.066	288.492	0.56229	-0.830613	0.000454522	0.00493253
	CA01g32040	PREDICTED: early nodulin-like protein 1-like [Solanum tuberosum]	1055.5	1449.75	661.237	0.456103	-1.13257	6.77124e-08	1.92206e-06
	CA02g04950	Sphingolipid fatty acid alpha hydroxylase	783.784	997.853	569.714	0.57094	-0.80859	6.04503e-05	0.000877814
	CA01g27560	PREDICTED: BRCT domain-containing protein At4g02110-like [Solanum tuberosum]	327.393	474.364	180.421	0.380342	-1.39463	8.20207e-07	1.85435e-05
	CA03g05200	PREDICTED: probable methyltransferase PMT8-like [Solanum lycopersicum]	3498.31	4325.84	2670.79	0.617403	-0.695715	1.68392e-05	0.000281955
	CA06g16990	Acyl-protein thioesterase, putative	419.869	680.416	159.323	0.234155	-2.09446	4.57012e-13	2.80374e-11
	CA03g04890	PREDICTED: kinesin-like protein KIF11-like [Vitis vinifera]	333.89	476.811	190.97	0.400514	-1.32007	2.60168e-06	5.24983e-05
	CA04g11400	Cyclin A-like protein	993.505	1475.53	511.479	0.34664	-1.52849	5.58953e-11	2.66314e-09
	CA07g07200	Nucleosome/chromatin assembly factor group	1476.89	1768.63	1185.14	0.670093	-0.577567	0.00105859	0.00999962
	CA09g14780	Sucrose synthase	4204.25	5645.21	2763.29	0.489492	-1.03064	4.79152e-07	1.14385e-05
	CA05g01680	Detected protein of unknown function	96.3902	155.598	37.1822	0.238963	-2.06514	1.15967e-05	0.000202511
	CA09g05540	Alpha-form rubisco activase	1848.32	2573.52	1123.12	0.436413	-1.19623	1.35595e-11	6.89211e-10
	CA02g14400	DNA polymerase	648.161	929.437	366.885	0.394739	-1.34103	1.20142e-08	3.87273e-07
	CA08g02760	PREDICTED: protein BREAST CANCER SUSCEPTIBILITY 1 homolog isoform X1 [Glycine max]	358.283	482.447	234.119	0.485275	-1.04313	3.62711e-05	0.00055931
	CA09g07940	Di-glucose binding protein with Kinesin motor domain	758.038	939.199	576.878	0.614224	-0.703164	0.00030269	0.00348009
	CA09g00470	Detected protein of unknown function	161.201	222.297	100.104	0.450317	-1.15099	0.000670958	0.00679956
	CA02g14960	Putative translation initiation factor eIF3	1860.27	2289.53	1431.02	0.625029	-0.678006	0.000223616	0.00270736
	CA03g21710	U3 small nucleolar RNA-associated protein, putative	936.14	1097.84	774.444	0.705428	-0.503429	0.00719154	0.0482154
	CA11g15770	Strictosidine synthase, putative	726.987	912.748	541.225	0.592962	-0.753988	0.000248362	0.00295522
	CA07g01630	FAD/NAD(P)-binding oxidoreductase-like protein	356.069	435.445	276.694	0.635428	-0.654199	0.00529781	0.0378754
	CA06g09790	Elongation factor 1-alpha	25348	30876.4	19819.5	0.641898	-0.639583	3.10932e-05	0.000488711
	CA08g17170	PREDICTED: pathogenesis-related homeodomain protein-like [Solanum lycopersicum]	1472.4	1716.43	1228.37	0.715653	-0.482668	0.00542102	0.0385656
	CA06g14640	Detected protein of unknown function	362.827	475.45	250.204	0.526246	-0.926191	0.00263517	0.0212583
	CA01g17850	Beta-1,3-glucanase 24 (Precursor)	353.295	458.93	247.659	0.539645	-0.889917	0.000287007	0.00333337
	CA03g24280	Nucleoside diphosphate kinase	542.101	689.615	394.586	0.572183	-0.805451	0.000100592	0.00136164
	CA01g27170	Dynamin, putative	3317.19	3961.9	2672.48	0.674543	-0.568017	0.000425949	0.00465343
	CA03g36270	Beta-galactosidase (Precursor)	390.56	505.183	275.936	0.54621	-0.872472	0.000442744	0.00482076
	CA08g10800	Detected protein of unknown function	118.46	160.216	76.7045	0.478756	-1.06264	0.00344801	0.0265488
	CA12g21260	Aldehyde dehydrogenase, putative	1147.57	1412.56	882.59	0.624817	-0.678494	0.000967163	0.00925863
	CA03g18030	Alpha-copaene synthase	34.8605	56.0143	13.7067	0.2447	-2.03092	0.000157221	0.00199561
	CA05g07270	Polygalacturonase, putative	38.5359	58.3672	18.7047	0.320465	-1.64176	0.00309813	0.0243476
	CA04g05150	PREDICTED: ruvB-like 2-like [Solanum lycopersicum]	927.57	1132.84	722.298	0.637598	-0.64928	0.000647533	0.00660321
	CA10g13750	Pentatricopeptide repeat-containing protein	213.737	277.669	149.804	0.539508	-0.890283	0.0021366	0.017927
	CA12g00850	UTP:alpha-D-glucose-1-phosphate uridylyltransferase	5809.28	7429.68	4188.87	0.563803	-0.826737	3.17496e-07	7.90175e-06
	CA12g08680	Detected protein of unknown function	188.961	240.727	137.196	0.569922	-0.811163	0.00534553	0.0381117
	CA02g12050	Light harvesting chlorophyll a/b-binding protein (Precursor)	8427.12	11354.7	5499.54	0.48434	-1.04591	2.60261e-09	9.59094e-08
	CA05g18020	Internal-motor kinesin (Fragment)	1415.48	1652.19	1178.77	0.713459	-0.487097	0.00456313	0.0334747
	CA11g01280	2-oxoacid dehydrogenases acyltransferase family protein	1118.43	1424.9	811.952	0.56983	-0.811396	1.84234e-05	0.000305788
	CA06g15310	Patellin 1	3492.9	4396.49	2589.32	0.588952	-0.763779	3.21685e-06	6.32342e-05
	CA11g15500	Beta-D-glucan exohydrolase	8538.31	12452.5	4624.12	0.371341	-1.42918	4.74744e-14	3.2733e-12
	CA01g01250	PA-domain containing subtilase family protein [Theobroma cacao]	262.218	362.81	161.625	0.445482	-1.16656	3.0023e-06	5.96764e-05
	CA03g01860	Chromosome transmission fidelity protein 18	370.464	475.775	265.153	0.557307	-0.843456	0.000228107	0.00275005
	CA01g25290	Receptor protein kinase CLAVATA1, putative	754.822	922.641	587.002	0.63622	-0.652403	0.000960422	0.00920569
	CA01g20190	DNA-damage-inducible protein f, putative	130.12	174.296	85.9433	0.493087	-1.02009	0.00110303	0.0103637
	CA12g02770	Dehydroascorbate reductase	838.383	1081.01	595.757	0.551111	-0.859585	9.4126e-06	0.000168879
	CA07g05950	PREDICTED: DNA ligase 1-like isoform X1 [Solanum tuberosum]	555.206	721.451	388.96	0.539135	-0.89128	2.47264e-05	0.000397959
	CA07g17300	Malate dehydrogenase	3357.62	4189.15	2526.08	0.603007	-0.729754	9.0082e-06	0.000162518
	CA03g29990	Geranylgeranyl reductase	1660.99	2229.15	1092.82	0.490243	-1.02843	0.00173464	0.0150869
	CA01g30730	Multidrug resistance pump, putative	651.504	808.765	494.244	0.611109	-0.710498	0.000448839	0.00488479
	CA10g14420	Chloroplast ribulose bisphosphate carboxylase/oxygenase activase large isoform	212.158	316.276	108.04	0.341601	-1.54961	2.25145e-05	0.000365972
	CA01g33750	Nuclear RNA binding protein (Fragment)	2455.46	2884.91	2026.01	0.70228	-0.509882	0.00220751	0.0184204
	CA11g10120	Chloroplast phosphate transporter	431.904	548.303	315.504	0.575419	-0.797316	0.000115764	0.00153692
	CA10g16730	Bipolar kinesin KRP-130, putative	639.429	959.969	318.888	0.332186	-1.58994	4.78131e-10	1.99486e-08
	CA02g22960	PREDICTED: serine/threonine-protein kinase HT1-like [Solanum tuberosum]	108.81	145.799	71.8201	0.492595	-1.02153	0.00371429	0.0282747
	CA10g18800	B-type cyclin	851.455	1216.51	486.398	0.39983	-1.32254	5.52169e-09	1.90123e-07
	CA03g10520	ARM repeat superfamily protein [Theobroma cacao]	318.297	463.973	172.621	0.37205	-1.42643	1.57717e-08	5.00614e-07
	CA01g25350	Clasp, putative	878.948	1263.15	494.75	0.391681	-1.35225	2.93085e-09	1.05668e-07
	CA12g15110	Ptm1, putative	1827.01	2225.75	1428.27	0.641703	-0.640023	0.000168386	0.0021208
	CA03g18990	PREDICTED: protein CURVATURE THYLAKOID 1A, chloroplastic-like [Solanum tuberosum]	230.973	304.318	157.627	0.517968	-0.949065	0.000602869	0.00621159
	CA01g21700	Chromatin remodeling complex subunit	538.677	793.293	284.062	0.358079	-1.48165	2.71112e-09	9.83675e-08
	CA02g09140	CLC-Nt2 protein	963.903	1164.37	763.433	0.65566	-0.60898	0.00283511	0.0225367
	CA01g27150	Detected protein of unknown function	98.2328	132.93	63.5354	0.477961	-1.06504	0.00451925	0.0331955
	CA04g22590	Cell division protease ftsH, putative	1812.01	2145.34	1478.68	0.689251	-0.536898	0.00188164	0.0161206
	CA06g21130	UPA16	134.412	200.534	68.2909	0.340545	-1.55408	0.00464696	0.0339913
	CA06g18810	Chlorophyll a-b binding protein 4	604.375	786.084	422.666	0.537685	-0.895167	5.03286e-05	0.000746813
	CA06g23240	Mannan synthase	476.138	641.24	311.036	0.485054	-1.04378	1.46831e-06	3.1435e-05
	CA03g18680	Detected protein of unknown function	387.197	577.949	196.445	0.3399	-1.55682	3.38628e-08	1.01287e-06
	CA07g17700	Serine/threonine protein kinase cdk9	653.779	796.882	510.677	0.640844	-0.641955	0.00146489	0.0131208
	CA04g20980	Cytochrome P450, family 722, subfamily A, polypeptide 1	91.2894	117.377	65.2016	0.555487	-0.848175	0.00588173	0.0411253
	CA03g04420	PREDICTED: MATH and LRR domain-containing protein PFE0570w-like [Solanum tuberosum]	484.465	689.184	279.745	0.405907	-1.30078	3.43394e-07	8.46322e-06
	CA02g09360	B2 protein, putative	359.125	487.795	230.454	0.472441	-1.0818	7.21967e-06	0.000132644
	CA04g13610	Auxin-induced protein 5NG4, putative	23.983	40.5675	7.39856	0.182377	-2.45501	0.00328201	0.0255464
	CA10g01950	Glycolate oxidase	6112.12	8214.48	4009.75	0.488132	-1.03466	5.20988e-10	2.15009e-08
	CA09g08810	MRNA binding protein (Precursor)	2368.63	2986.1	1751.16	0.586438	-0.769949	5.93848e-06	0.000110816
	CA11g00060	ATP synthase subunit beta	4501.26	5242.87	3759.65	0.717098	-0.479758	0.00233104	0.0192193
	CA08g11060	Catalytic, putative	572.399	727.948	416.85	0.572637	-0.804308	0.00031668	0.00361183
	CA03g32590	Inorganic pyrophosphatase	3773.17	4726.47	2819.86	0.59661	-0.745139	0.00179527	0.0155313
	CA11g05340	Calmodulin binding protein, putative	575.091	696.861	453.321	0.650518	-0.62034	0.0025082	0.0204217
	CA04g00090	CXE carboxylesterase	102.291	153.133	51.4493	0.335978	-1.57356	0.00626673	0.0432753
	CA03g30900	Zinc finger (Ran-binding) family protein	318.461	412.883	224.04	0.542624	-0.881976	0.000403344	0.00445083
	CA01g06400	Detected protein of unknown function	937.501	1177.43	697.573	0.592455	-0.755223	5.97836e-05	0.000870491
	CA10g19200	Detected protein of unknown function	496.258	598.058	394.458	0.659565	-0.600414	0.00372741	0.0283488
	CA12g18960	40S ribosomal protein S6	5681.94	6822.35	4541.53	0.665684	-0.587091	0.00493524	0.0356769
	CA06g25470	Ran binding protein, putative	645.613	763.66	527.565	0.690837	-0.533582	0.00624392	0.0431945
	CA04g23050	Hypothetical transcription factor	1552.13	1865.8	1238.47	0.663776	-0.591231	0.00151692	0.0135126
	CA03g24810	DNA photolyase, putative	2206.47	2663.11	1749.83	0.657064	-0.605895	0.000409626	0.00450313
	CA06g21880	PREDICTED: 60S ribosomal protein L27-like [Solanum lycopersicum]	1533.9	1865.03	1202.76	0.6449	-0.632853	0.000261221	0.00307933
	CA03g34500	Centromere protein C homologue	417.303	504.403	330.203	0.654641	-0.611224	0.00637795	0.0438955
	CA05g01060	PREDICTED: serine/threonine-protein kinase Aurora-3-like isoform X1 [Solanum tuberosum]	142.434	226.997	57.8709	0.254942	-1.97176	1.9996e-06	4.15239e-05
	CA01g20980	Cinnamyl alcohol dehydrogenase	1200.33	1946.33	454.319	0.233423	-2.09898	1.06338e-11	5.49059e-10
	CA06g24960	Detected protein of unknown function	234.348	351.227	117.469	0.334452	-1.58013	0.000378121	0.0042198
	CA03g34530	PREDICTED: auxin-induced protein AUX22-like [Solanum tuberosum]	51.4474	81.4033	21.4915	0.264013	-1.92132	8.13246e-05	0.00113723
	CA11g01360	PREDICTED: serine/threonine-protein phosphatase 2A 65 kDa regulatory subunit A beta isoform-like [Cucumis sativus]	2056.33	2422.71	1689.94	0.69754	-0.519651	0.00210022	0.0176412
	CA01g24610	PREDICTED: protein FANTASTIC FOUR 3-like [Solanum tuberosum]	454.712	720.946	188.479	0.261433	-1.93549	2.11294e-16	1.80605e-14
	CA05g18520	Actin	246.56	389.616	103.504	0.265658	-1.91236	1.09773e-13	7.21973e-12
	CA03g23500	Detected protein of unknown function	345.962	452.383	239.542	0.529511	-0.917267	0.000146941	0.00188081
	CA03g31150	Unknown protein	36.9728	58.9289	15.0168	0.254829	-1.9724	2.17639e-05	0.000354277
	CA01g19590	DNA replication licensing factor MCM4, putative	2130.38	3158.52	1102.24	0.348975	-1.5188	1.14248e-07	3.104e-06
	CA07g20940	PREDICTED: photosystem I reaction center subunit V, chloroplastic-like [Solanum tuberosum]	4223.61	5382.89	3064.32	0.56927	-0.812816	8.14219e-07	1.84346e-05
	CA06g18470	Biotin carboxyl carrier protein subunit of of Het-ACCase (BCCP2)	388.734	532.663	244.805	0.459587	-1.12159	0.000318129	0.00362418
	CA02g19420	DNA topoisomerase	403.518	508.653	298.382	0.586612	-0.76952	0.0026612	0.021438
	CA02g18800	Receptor kinase	686.729	860.548	512.911	0.596029	-0.746546	0.000124899	0.00164386
	CA08g15210	Heat shock protein, putative	5905.49	7420.78	4390.2	0.591609	-0.757285	2.35925e-06	4.816e-05
	CA02g19320	dyskerin family protein [Populus trichocarpa]	2657.49	3514.1	1800.89	0.512475	-0.964447	3.40945e-05	0.000529323
	CA01g11030	Flower, cultured cell, putative [Theobroma cacao]	901.175	1084.68	717.671	0.661643	-0.595875	0.00123755	0.0113395
	CA01g01380	PREDICTED: myosin-9-like [Glycine max]	558.593	679.729	437.456	0.643574	-0.635822	0.000916358	0.00886149
	CA04g11850	Ribosomal protein L15	2488.27	2987.46	1989.09	0.665812	-0.586814	0.00132419	0.0120353
	CA03g17360	Protein regulator of cytokinesis, putative	777.818	1088.2	467.436	0.42955	-1.2191	4.53614e-08	1.32553e-06
	CA03g26290	Ribonucleoprotein, chloroplast, putative	1463.95	1903.26	1024.65	0.538366	-0.893341	6.98089e-07	1.60118e-05
	CA12g20390	PREDICTED: kinesin-like protein KIN12B-like [Solanum tuberosum]	662.582	985.739	339.426	0.344336	-1.53811	3.11917e-10	1.33307e-08
	CA09g01620	Protein kinase APK1A, chloroplast, putative	921.975	1386.18	457.773	0.330241	-1.59841	4.50418e-12	2.45333e-10
	CA06g10230	Phenylacetaldehyde reductase	578.049	728.691	427.407	0.58654	-0.769697	0.000300454	0.00345739
	CA06g16240	Beta-galactosidase (Precursor)	651.169	781.741	520.597	0.665946	-0.586522	0.00195995	0.0166406
	CA10g10260	UDP-D-glucuronate 4-epimerase 2	500.313	606.327	394.299	0.650307	-0.620808	0.00200303	0.0169496
	CA07g12370	Microtubule-associated protein TORTIFOLIA1, putative	106.932	153.957	59.908	0.389123	-1.3617	0.001227	0.0112551
	CA09g04890	Expansin	766.058	1142.5	389.611	0.341014	-1.5521	2.16466e-05	0.00035287
	CA01g02510	Detected protein of unknown function	622.123	747.989	496.258	0.663456	-0.591926	0.00414836	0.0309391
	CA02g27330	PREDICTED: ninja-family protein AFP3-like [Solanum lycopersicum]	220.161	316.432	123.89	0.391522	-1.35283	3.13139e-06	6.17138e-05
	CA05g04060	Run and tbc1 domain containing 3, plant, putative	2621.46	3070.06	2172.86	0.707759	-0.49867	0.00219412	0.018322
	CA01g28160	PREDICTED: nucleoside diphosphate kinase 1-like [Solanum tuberosum]	10268.9	12843.2	7694.72	0.599129	-0.739061	2.70804e-06	5.42606e-05
	CA07g16700	EMB1473	847.654	1043.44	651.863	0.624722	-0.678713	0.000436042	0.00475459
	CA06g21200	Metal ion binding protein, putative	525.17	625.606	424.733	0.678915	-0.558697	0.00654865	0.0447366
	CA05g01160	Detected protein of unknown function	4610.2	5631.37	3589.04	0.637331	-0.649886	9.57757e-05	0.00130262
	CA03g19620	Splicing factor 3a	816.667	967.452	665.881	0.688283	-0.538926	0.00562735	0.0397731
	CA10g05110	Late elongated hypocotyl homolog	1083.69	1257.48	909.905	0.723595	-0.466745	0.00528825	0.0378215
	CA05g17820	UTP:alpha-D-glucose-1-phosphate uridylyltransferase	321.135	451.603	190.667	0.422201	-1.244	2.5556e-07	6.45891e-06
	CA12g21020	S-adenosyl-L-methionine synthetase	2165.93	2603.46	1728.39	0.663883	-0.591	0.000380583	0.00424105
	CA06g23590	Dof domain, zinc finger family protein	618.67	849.925	387.415	0.455822	-1.13346	7.25513e-08	2.04922e-06
	CA08g14900	At1g10310	269.312	357.717	180.906	0.505723	-0.983582	9.18004e-05	0.00125981
	CA04g02600	P(E)-nerolidol/(E,E)-geranyl linalool synthase	4251.32	7168.62	1334.02	0.186092	-2.42591	5.73822e-06	0.000107342
	CA06g06110	Delta-1-pyrroline-5-carboxylate synthetase	2497.68	3128.02	1867.34	0.596974	-0.744261	6.85594e-06	0.000126386
	CA04g14650	RAB7A	399.947	513.484	286.41	0.557777	-0.842239	0.000236576	0.00283419
	CA12g21090	Putative ribosomal protein S1	574.847	748.943	400.751	0.535088	-0.902152	2.26605e-05	0.000368083
	CA08g03630	PREDICTED: pyruvate dehydrogenase E1 component subunit beta-3, chloroplastic-like [Solanum tuberosum]	614.372	808.478	420.266	0.519823	-0.943907	4.25193e-06	8.18192e-05
	CA09g12840	Malate dehydrogenase	1109.42	1307.99	910.845	0.696372	-0.522071	0.00358926	0.0274511
	CA01g07050	Novel plant snare, putative	373.388	479.139	267.636	0.558578	-0.84017	0.000224713	0.00271775
	CA04g00180	Detected protein of unknown function	635.613	788.781	482.445	0.611634	-0.70926	0.00163483	0.0143335
	CA12g02460	PREDICTED: cysteine-rich repeat secretory protein 60-like [Solanum lycopersicum]	254.116	339.73	168.501	0.495985	-1.01163	0.00116741	0.0108303
	CA01g03570	NAD dependent epimerase/dehydratase, putative	1548.31	1987.21	1109.41	0.558277	-0.840948	1.3687e-06	2.94962e-05
	CA08g08020	Aldose 1-epimerase, putative	448.582	574.965	322.198	0.560379	-0.835526	0.00011953	0.0015814
	CA06g26730	Unknown protein	373.557	463.885	283.229	0.610558	-0.711799	0.0018158	0.0156615
	CA03g20350	PREDICTED: major facilitator superfamily domain-containing protein 5-like [Solanum lycopersicum]	4240.9	4967.43	3514.37	0.707483	-0.499233	0.00141703	0.0127171
	CA01g04580	PREDICTED: spindle assembly checkpoint component MAD1-like isoform X1 [Solanum tuberosum]	266.424	346.384	186.464	0.538317	-0.893473	0.000449107	0.00488538
	CA01g09470	Threonyl-tRNA synthetase, putative	621.393	746.253	496.532	0.665366	-0.58778	0.00429609	0.0318433
	CA02g26090	Synechocystis YCF37 [Theobroma cacao]	533.871	659.995	407.747	0.617804	-0.694778	0.00113085	0.0105426
	CA12g04110	Glycosyl hydrolase family 20 protein	436.48	560.842	312.119	0.556518	-0.845499	0.000371486	0.00415944
	CA10g11600	Retinol dehydrogenase	56.5178	90.7338	22.3018	0.245794	-2.02448	2.60883e-05	0.000417816
	CA05g05830	PREDICTED: putative GEM-like protein 8-like [Solanum lycopersicum]	39.1463	64.2527	14.0399	0.218511	-2.19422	0.00117068	0.0108475
	CA11g00810	Cysteinyl-tRNA synthetase, putative	1206.93	1482.26	931.594	0.628494	-0.67003	0.000849788	0.00829506
	CA02g29310	Trichome birefringence-like 22, putative [Theobroma cacao]	45.8755	73.0463	18.7047	0.256066	-1.96541	0.00130599	0.0118983
	CA03g30380	Detected protein of unknown function	605.873	738.221	473.525	0.64144	-0.640613	0.00192866	0.01643
	CA11g18250	DNA ligase	1087.88	1310.68	865.091	0.660033	-0.59939	0.00119948	0.0110783
	CA01g26540	utp-glucose-1-phosphate uridylyltransferase, putative [Ricinus communis]	340.825	427.6	254.051	0.594134	-0.751141	0.00174731	0.0151787
	CA03g23720	Mitochondrial protein, putative	521.841	722.363	321.32	0.444818	-1.16871	2.64168e-07	6.66906e-06
	CA07g11230	Protein disulfide isomerase family	1513.66	1915.64	1111.67	0.580314	-0.785095	1.01844e-05	0.000181585
	CA02g12710	Exonuclease	143.015	223.358	62.6721	0.28059	-1.83346	2.32506e-06	4.75471e-05
	CA02g07680	Sigma factor sigb regulation protein rsbq, putative	561.291	727.474	395.109	0.543125	-0.880645	0.000145524	0.00186687
	CA11g11300	Oxysterol-binding protein, putative	1319.2	1577.54	1060.87	0.672484	-0.572428	0.00105987	0.0100076
	CA12g04820	Kow domain-containing transcription factor 1	4715.66	5418.29	4013.03	0.740646	-0.433145	0.00616157	0.0427544
	CA02g15530	Interferon-induced guanylate-binding protein, putative	775.506	1008.93	542.081	0.537283	-0.896247	6.10603e-06	0.000113757
	CA05g02600	Ribonucleoside-diphosphate reductase	3043.96	4662.22	1425.7	0.305798	-1.70935	1.01912e-16	8.98005e-15
	CA04g21850	Beta-tubulin	13320.2	15748.6	10891.8	0.691601	-0.531988	0.00047852	0.00514646
	CA09g06200	Acetyl Co-enzyme a carboxylase carboxyltransferase alpha subunit [Theobroma cacao]	2231.49	2580.03	1882.95	0.729817	-0.454394	0.00619498	0.042926
	CA01g04640	ATSCO1/ATSCO1/CPEF-G	695.329	824.305	566.352	0.687066	-0.541478	0.0056369	0.0398282
	CA08g03270	Detected protein of unknown function	8432.82	9789.62	7076.01	0.722807	-0.468318	0.00205755	0.0173515
	CA02g19170	Peroxidase 31, putative	827.507	1020.69	634.325	0.621468	-0.686248	0.00253538	0.0206063
	CA10g19990	Type-A response regulator	613.418	1112.22	114.621	0.103057	-3.27849	4.77371e-20	5.44728e-18
	CA02g15060	Putative proline-rich protein	24197.3	29873.3	18521.3	0.619994	-0.689673	3.97258e-05	0.000606031
	CA04g20770	Transcription factor, putative	987.021	1255.53	718.511	0.572277	-0.805216	4.07469e-05	0.000620335
	CA03g24640	Ubiquitin-activating enzyme E1 domain-containing protein, putative	1104.1	1316.09	892.102	0.67784	-0.560983	0.0020911	0.0175848
	CA06g00010	Kinesin heavy chain, putative	1259.38	1617.24	901.522	0.557444	-0.843102	9.64129e-06	0.00017244
	CA06g13790	Unknown protein	662.741	829.361	496.122	0.598198	-0.741304	0.00019056	0.00234952
	CA03g15770	PREDICTED: leucine-rich repeat receptor-like protein kinase TDR-like [Vitis vinifera]	747.63	887.834	607.426	0.684166	-0.547582	0.0069749	0.0470811
	CA10g20910	Detected protein of unknown function	438.441	566.346	310.536	0.548315	-0.866923	8.08142e-05	0.00113289
	CA02g15130	30S ribosomal protein S5, putative	1123.37	1364.08	882.666	0.647076	-0.627992	0.000667274	0.00677124
	CA05g11020	Spindle and kinetochore-associated protein 1 isoform 1 [Theobroma cacao]	281.985	361.512	202.458	0.560031	-0.836422	0.000577791	0.00599379
	CA03g28880	Histone deacetylase hda1, putative	490.467	705.936	274.997	0.38955	-1.36012	4.21725e-09	1.48757e-07
	CA03g35690	Succinic semialdehyde reductase isofom2	1169.58	1374.96	964.194	0.701252	-0.511996	0.00394348	0.0297105
	CA12g10560	Sulfate transporter, putative	442.482	697.342	187.622	0.269054	-1.89403	8.04568e-12	4.23084e-10
	CA01g01440	AP2/ERF domain-containing transcription factor	116.767	157.776	75.7579	0.480161	-1.05841	0.00187925	0.0161173
	CA01g07920	PREDICTED: cellulose synthase-like protein D3-like [Solanum lycopersicum]	1235.72	1487.07	984.377	0.661957	-0.595192	0.000783485	0.00776061
	CA07g21380	T6H22.14 protein	131.017	172.237	89.7978	0.521362	-0.939641	0.00584089	0.0409149
	CA02g28220	Structural maintenance of chromosomes protein	346.319	483.358	209.281	0.432972	-1.20765	6.72439e-06	0.000124162
	CA08g04250	Histone acetyltransferase type B catalytic subunit, putative	1145.69	1546.37	745.016	0.481782	-1.05355	2.28171e-08	7.03691e-07
	CA07g19840	AT3g20300/MQC12_5	236.921	297.54	176.301	0.59253	-0.755041	0.00188399	0.0161338
	CA05g17060	Chalcone synthase	1796.88	2079.58	1514.18	0.728118	-0.457756	0.00721612	0.0483234
	CA01g04680	Heat shock protein 70 (HSP70)-interacting protein, putative	4398.97	5294.85	3503.1	0.661604	-0.595959	0.000187665	0.00232483
	CA03g15880	PREDICTED: 21 kDa protein-like [Solanum lycopersicum]	148.706	236.028	61.3847	0.260074	-1.943	1.28773e-09	4.99806e-08
	CA06g17600	Serine carboxypeptidase, putative	649.2	805.52	492.881	0.611879	-0.708682	0.000799002	0.00787342
	CA03g03180	Receptor protein kinase, putative	503.688	660.301	347.075	0.525631	-0.927877	1.0235e-05	0.000182202
	CA12g08120	Receptor protein kinase, putative	838.458	1057.1	619.815	0.586335	-0.770203	0.00281114	0.0224253
	CA03g04480	PREDICTED: protein PROTON GRADIENT REGULATION 5, chloroplastic-like [Cucumis sativus]	194.294	256.367	132.221	0.515746	-0.955267	9.09542e-05	0.00125121
	CA11g17770	Putative DNA repair protein	411.397	542.586	280.207	0.516429	-0.953359	9.50276e-05	0.00129552
	CA10g00440	PREDICTED: receptor-like protein kinase THESEUS 1-like [Solanum tuberosum]	559.601	706.048	413.155	0.585165	-0.773085	0.000106763	0.00143119
	CA06g17780	PREDICTED: guanine nucleotide-binding protein subunit beta-like protein-like [Solanum tuberosum]	4918.47	5874.06	3962.87	0.674638	-0.567814	0.00152395	0.0135699
	CA03g33180	DNA-binding protein (Fragment)	2660.38	3178.26	2142.49	0.674106	-0.568953	0.000716052	0.00720218
	CA04g10200	Filament-like plant protein	988.129	1245.22	731.036	0.587074	-0.768387	3.75344e-05	0.000577231
	CA06g23010	TRANSPARENT TESTA 1 protein, putative	153.856	209.403	98.3096	0.469476	-1.09088	0.000213743	0.00259195
	CA01g08060	Secretory carrier-associated membrane protein 2	1217.08	1479.94	954.221	0.644771	-0.63314	0.000362802	0.00407474
	CA08g09920	Seryl-tRNA synthetase, putative	3289.95	3843.86	2736.05	0.711798	-0.490461	0.00225433	0.0187085
	CA11g13600	PREDICTED: protein UPSTREAM OF FLC-like [Citrus sinensis]	86.1458	126.514	45.7774	0.361836	-1.46659	0.000400145	0.00441805
	CA08g04110	50S ribosomal protein L3	1292.9	1650.18	935.614	0.566978	-0.818636	2.41574e-05	0.000390177
	CA05g00300	PREDICTED: UPF0481 protein At3g47200-like [Solanum tuberosum]	647.779	998.79	296.769	0.297128	-1.75084	5.28997e-06	9.96926e-05
	CA02g29360	Auxin-induced protein 5NG4	152.965	197.738	108.192	0.547148	-0.869997	0.00467663	0.0341318
	CA01g21980	Detected protein of unknown function	334.853	474.458	195.248	0.411518	-1.28097	6.5037e-06	0.000120379
	CA11g17390	DNA polymerase	886.248	1115.6	656.892	0.588821	-0.764099	6.34346e-05	0.000910506
	CA01g30540	PREDICTED: DNA ligase 1-like isoform X1 [Solanum tuberosum]	176.846	246.469	107.223	0.435035	-1.2008	0.00014139	0.00182512
	CA06g26960	Unknown protein	2730.3	3246.37	2214.24	0.682067	-0.552015	0.000766382	0.00761775
	CA11g07380	NHL domain-containing protein isoform 3 [Theobroma cacao]	758.164	978.118	538.211	0.550252	-0.861836	0.000122365	0.00161493
	CA04g23550	Bubr1, putative	524.507	731.874	317.139	0.433325	-1.20648	5.15256e-07	1.2173e-05
	CA09g06410	PREDICTED: mitogen-activated protein kinase-binding protein 1-like [Solanum tuberosum]	75.2038	106.667	43.7403	0.410062	-1.28608	0.000786908	0.00778449
	CA06g00160	Pentatricopeptide repeat-containing protein, putative	2180.05	2548.7	1811.41	0.710722	-0.492644	0.00340825	0.0263403
	CA12g00930	Os02g0158100 protein	549.01	832.619	265.402	0.318756	-1.64948	3.76134e-10	1.58965e-08
	CA09g18010	PREDICTED: V-type proton ATPase subunit H-like [Solanum tuberosum]	272.315	357.568	187.063	0.523153	-0.934695	0.000225529	0.00272618
	CA01g01180	DNA primase	378.335	560.96	195.71	0.348884	-1.51918	6.75572e-09	2.30118e-07
	CA11g01600	Basic 7S globulin 2 small subunit, putative	617.08	767.08	467.08	0.608906	-0.715708	0.00124951	0.0114386
	CA04g15420	PREDICTED: RNA-binding protein 24-like [Solanum tuberosum]	85.7613	115.779	55.7431	0.481459	-1.05451	0.00410939	0.030749
	CA09g16800	Beta-1,3-glucanase 2 (Precursor)	794.632	1043.23	546.033	0.523405	-0.933999	0.000257734	0.00304451
	CA12g17590	PREDICTED: ornithine carbamoyltransferase, chloroplastic-like [Solanum tuberosum]	149.011	199.598	98.4232	0.493107	-1.02003	0.00132334	0.0120353
	CA06g22570	Strictosidine synthase, putative	341.215	435.02	247.409	0.568731	-0.814182	0.00239201	0.0196227
	CA02g26880	Pollen Ole e 1 allergen and extensin	1527.08	2191.33	862.825	0.393745	-1.34467	3.03167e-06	6.01642e-05
	CA06g26200	Detected protein of unknown function	6837.49	7931.54	5743.43	0.724125	-0.465689	0.00270016	0.0216906
	CA09g01290	PREDICTED: claspin-like [Solanum tuberosum]	476.57	656.212	296.928	0.452487	-1.14405	0.000724339	0.00726669
	CA06g25030	Proliferating cell nuclear antigen	1378.13	1994.42	761.842	0.381987	-1.3884	0.00110998	0.0104002
	CA08g16860	Mitotic checkpoint protein bub3, putative	750.986	1045.23	456.744	0.436979	-1.19436	7.78161e-09	2.61549e-07
	CA06g04100	Auxin-induced protein 5NG4, putative	18.9238	32.5163	5.33123	0.163955	-2.60862	0.00406328	0.0304339
	CA07g11440	PREDICTED: condensin complex subunit 2-like [Glycine max]	605.901	873.897	337.904	0.386663	-1.37085	3.54732e-09	1.25515e-07
	CA01g27680	PREDICTED: putative peptide/nitrate transporter At5g19640-like [Fragaria vesca] subsp. vesca	339.651	499.554	179.747	0.359816	-1.47467	7.72344e-11	3.64937e-09
	CA10g16700	Unknown protein	3600.61	4291.97	2909.25	0.677835	-0.560993	0.000508245	0.00541512
	CA07g18490	Indole-3-acetic acid-amido synthetase GH3.6, putative	1733.91	2200.54	1267.27	0.575892	-0.796131	0.00160615	0.01412
	CA01g19450	Xylem serine proteinase 1, putative	106.604	142.835	70.3736	0.492692	-1.02124	0.00413877	0.0309213
	CA04g12290	PREDICTED: 40S ribosomal protein S15a-1-like [Brachypodium distachyon]	2926.54	3447.23	2405.85	0.697908	-0.518891	0.00140224	0.0126091
	CA01g15940	Nucleic acid-binding proteins superfamily isoform 1 [Theobroma cacao]	427.966	549.689	306.242	0.55712	-0.843941	0.000147344	0.00188492
	CA11g12480	PREDICTED: auxin-induced protein 5NG4-like [Solanum lycopersicum]	970.492	1166.59	774.39	0.663804	-0.591171	0.00356468	0.0272814
	CA08g05110	PREDICTED: elongation factor 2-like [Solanum lycopersicum]	14006.5	16538.9	11474.1	0.693763	-0.527485	0.000574943	0.0059724
	CA05g15030	PREDICTED: intracellular protein transport protein USO1-like isoform X1 [Solanum tuberosum]	484.244	687.599	280.888	0.408506	-1.29157	4.72731e-07	1.13208e-05
	CA04g23690	Cytosine-specific methyltransferase	1186.45	1631.33	741.562	0.454576	-1.13741	3.54649e-09	1.25515e-07
	CA05g07180	Pyruvate dehydrogenase, putative	1307.94	1526.91	1088.97	0.713187	-0.487647	0.00587236	0.0410723
	CA01g21300	PREDICTED: protein transport protein SEC31-like isoform X2 [Citrus sinensis]	4274.17	4904.39	3643.94	0.742996	-0.428574	0.00650769	0.0445088
	CA03g02420	Chaperonin-60kD, ch60, putative	2750.76	3248.55	2252.98	0.693536	-0.527957	0.00112264	0.0104789
	CA01g20920	S-adenosyl-methionine-sterol-C-methyltransferase	2572.9	3522.16	1623.65	0.46098	-1.11722	1.10856e-10	5.05991e-09
	CA12g10600	Heat shock 70 kDa protein, putative	913.598	1234.42	592.773	0.480203	-1.05828	1.34787e-07	3.60199e-06
	CA11g09640	PREDICTED: RNA-binding protein 24-A-like isoform X1 [Solanum tuberosum]	310.775	447.097	174.454	0.390192	-1.35774	3.57987e-08	1.06519e-06
	CA04g00110	Ankyrin-like protein	560.773	717.676	403.87	0.562748	-0.82944	0.000405233	0.00446343
	CA09g13980	PREDICTED: fasciclin-like arabinogalactan protein 7-like [Solanum lycopersicum]	233.547	307.732	159.361	0.517856	-0.949376	0.00160072	0.0140929
	CA10g21830	B-type cyclin	246.071	366.798	125.344	0.341725	-1.54909	2.91335e-06	5.80685e-05
	CA02g18460	Aminomethyltransferase	1560.85	1983.67	1138.02	0.573693	-0.801649	6.24124e-06	0.000115992
	CA10g17900	Aspartyl protease family protein	886.721	1069.22	704.221	0.65863	-0.602459	0.00225231	0.0186985
	CA08g18890	peptidyl-prolyl cis-trans isomerase [Solanum lycopersicum]	18758.8	21418.8	16098.8	0.751621	-0.411922	0.00680228	0.0461068
	CA09g01970	Detected protein of confused Function	10237.2	13808.3	6666.06	0.482758	-1.05063	7.91807e-11	3.7336e-09
	CA04g04510	Sugar transporter, putative	212.405	291.212	133.599	0.458768	-1.12416	0.000116627	0.00154657
	CA02g28130	Expansin	377.024	607.757	146.291	0.240706	-2.05466	4.32468e-12	2.36685e-10
	CA08g17110	Detected protein of unknown function	1203.27	1432.75	973.789	0.679665	-0.557104	0.00181669	0.0156632
	CA05g01650	Ubiquitin-protein ligase, putative	557.182	678.219	436.146	0.643075	-0.636942	0.00578251	0.0406181
	CA01g10960	PREDICTED: 40S ribosomal protein S13-like [Citrus sinensis]	3872.97	4685.06	3060.88	0.653328	-0.614121	0.00121753	0.0112042
	CA05g11560	Transketolase 1	6139.02	7188.09	5089.94	0.708108	-0.497959	0.00153268	0.0136317
	CA10g21840	B-type cyclin	651.389	934.817	367.96	0.393617	-1.34514	2.44367e-08	7.49589e-07
	CA07g06630	Heat shock 70 kDa protein, putative	1670.49	2011.22	1329.76	0.661174	-0.596898	0.000471472	0.00507784
	CA01g20990	PREDICTED: cinnamoyl-CoA reductase 1-like [Solanum tuberosum]	406.236	682.387	130.085	0.190632	-2.39114	4.97019e-08	1.434e-06
	CA02g17630	Terpene synthase	184.289	275.44	93.1371	0.338139	-1.56431	0.000230755	0.00277465
	CA02g11900	DNA replication licensing factor MCM3-like protein	2306.88	3541.37	1072.39	0.302818	-1.72348	3.08332e-12	1.71628e-10
	CA02g22280	PREDICTED: auxilin-like protein 1-like [Solanum tuberosum]	1338.47	1743.66	933.282	0.535242	-0.901737	1.95355e-06	4.06788e-05
	CA06g20240	Nucleoside diphosphate kinase	424.95	518.789	331.111	0.638239	-0.647831	0.00395743	0.029778
	CA01g25830	Serine/threonine protein kinase, putative	209.551	341.609	77.492	0.226844	-2.14023	1.41868e-12	8.28059e-11
	CA02g05860	Fructose-bisphosphate aldolase	1094.99	1415.78	774.193	0.54683	-0.870837	2.12853e-05	0.000347478
	CA02g29270	Metal ion binding protein, putative	533.126	654.733	411.519	0.628529	-0.669948	0.00158961	0.0140241
	CA03g19840	Pentatricopeptide repeat-containing protein	625.868	745.829	505.906	0.678314	-0.559975	0.00566598	0.0399842
	CA08g08910	PREDICTED: thioredoxin-like protein CITRX, chloroplastic-like [Solanum tuberosum]	67.2506	95.8952	38.6059	0.402584	-1.31264	0.00267128	0.0214965
	CA11g02060	Importin, putative	1718.97	2414	1023.94	0.424169	-1.23729	1.79037e-11	8.88258e-10
	CA07g01270	At4g30840	335.398	409.794	261.003	0.636914	-0.65083	0.00669679	0.0454999
	CA01g24080	PREDICTED: ocs element-binding factor 1-like [Solanum tuberosum]	764.238	1002.55	525.929	0.524593	-0.93073	8.53293e-07	1.9205e-05
	CA12g22490	50S ribosomal protein L6 (Fragment)	530.061	650.102	410.02	0.6307	-0.664974	0.00173326	0.0150806
	CA04g19780	TRNA-processing ribonuclease BN [Theobroma cacao]	327.006	400.294	253.718	0.633829	-0.657835	0.00721482	0.0483234
	CA03g29450	UDP-glucose 6-dehydrogenase	827	1029.69	624.305	0.606301	-0.721894	0.000584373	0.00605382
	CA01g04930	14 kDa proline-rich protein DC2.15, putative [Theobroma cacao]	12.8361	23.6352	2.03708	0.0861887	-3.53636	0.000323331	0.00368033
	CA05g00240	GCN5-related N-acetyltransferase%3B BRCT	77.0107	111.061	42.9602	0.386816	-1.37028	0.000949805	0.00913077
	CA08g19080	Detected protein of unknown function	4015.58	4777.29	3253.88	0.681114	-0.554032	0.0036102	0.0275743
	CA05g17620	UDP-glucosyltransferase, putative	320.344	388.492	252.196	0.649165	-0.623343	0.00646617	0.0443023
	CA03g27020	Phosphate/phosphoenolpyruvate translocator	1440.04	1879.38	1000.7	0.53246	-0.909256	4.7477e-07	1.13577e-05
	CA01g02610	Kinesin motor, calponin homology and calcium binding and coiled-coil domain-containing protein	282.712	373.795	191.629	0.512657	-0.963933	0.000187743	0.00232483
	CA03g32100	Cinnamoyl-CoA reductase	57.3773	88.5681	26.1865	0.295666	-1.75796	0.000205911	0.00251031
	CA02g26100	PREDICTED: histone-binding protein N1/N2-like isoform X1 [Solanum tuberosum]	1436.03	1786.15	1085.91	0.607963	-0.717944	6.12894e-05	0.000888027
	CA10g03840	PREDICTED: vicianin hydrolase-like [Solanum lycopersicum]	44.262	75.1809	13.3432	0.177481	-2.49426	1.34705e-05	0.000231145
	CA02g18150	Abnormal spindle-like microcephaly-associated protein-like protein	826.66	1152.29	501.029	0.434811	-1.20154	4.54982e-09	1.59748e-07
	CA12g22480	PREDICTED: LOB domain-containing protein 4-like [Solanum tuberosum]	16.2154	27.6296	4.80113	0.173768	-2.52477	0.00232012	0.0191385
	CA02g02740	Glyceraldehyde-3-phosphate dehydrogenase	1231.21	1663.55	798.865	0.480218	-1.05824	1.66114e-07	4.34753e-06
	CA04g10340	Long-chain acyl-CoA synthetase 1	1122.73	1411.72	833.738	0.590585	-0.759782	4.52435e-05	0.000678414
	CA11g00200	Detected protein of unknown function	95.0009	133.305	56.6972	0.425321	-1.23338	0.00269453	0.021653
	CA01g06220	50S ribosomal protein L19	865.13	1079.06	651.197	0.603484	-0.728613	0.000136249	0.00177078
	CA10g19290	Actin	4152.38	5625.51	2679.26	0.47627	-1.07015	9.80888e-06	0.0001753
	CA09g08710	PREDICTED: protein TPX2-like [Solanum tuberosum]	616.729	839.297	394.162	0.469633	-1.09039	1.8833e-06	3.92875e-05
	CA11g03550	Phosphorylase	7748.17	9310.78	6185.56	0.664344	-0.589997	0.00018048	0.00225166
	CA03g27370	Type-A response regulator	120.06	195.766	44.3537	0.226565	-2.142	5.99774e-10	2.44429e-08
	CA06g25130	Detected protein of unknown function	85.7399	121.765	49.7152	0.408289	-1.29234	0.000239419	0.00286224
	CA01g18310	Ribosomal protein L15	1962	2404.68	1519.32	0.631819	-0.662416	9.1496e-05	0.00125639
	CA06g04260	PREDICTED: histone H4-like [Glycine max]	736.641	1106.94	366.347	0.330956	-1.59529	1.3039e-10	5.90429e-09
	CA04g16900	Cellulose synthase-like protein	1032.05	1236.74	827.362	0.668986	-0.579951	0.00370571	0.0282282
	CA07g10990	Chlorophyll a/b-binding protein	32336.1	39179.5	25492.7	0.650664	-0.620014	0.000133796	0.00174504
	CA01g07790	ATP binding protein, putative	210.245	274.548	145.942	0.531572	-0.911662	0.00456824	0.0334858
	CA11g14340	Myosin heavy chain-like protein, putative	2627.58	3115.66	2139.51	0.686695	-0.542259	0.00178603	0.0154631
	CA01g31210	Detected protein of unknown function	779.484	1112.93	446.035	0.400774	-1.31914	7.44304e-09	2.51567e-07
	CA01g07170	Ubiquitin carboxyl-terminal hydrolase	559.302	737.422	381.183	0.516912	-0.952008	0.000243655	0.00291136
	CA07g05960	PREDICTED: DNA ligase 1-like isoform X1 [Solanum tuberosum]	495.45	625.544	365.356	0.584061	-0.775809	0.000278193	0.00324753
	CA02g04070	PREDICTED: polyadenylate-binding protein 4-like isoform 1 [Solanum lycopersicum]	2009.19	2391.06	1627.32	0.680586	-0.555151	0.00111475	0.0104266
	CA08g01050	Detected protein of unknown function	268.484	335.948	201.019	0.598363	-0.740906	0.00318882	0.0249316
	CA06g17770	PREDICTED: uncharacterized GPI-anchored protein At4g28100-like [Solanum tuberosum]	85.033	124.842	45.2244	0.362255	-1.46492	0.00116036	0.0107737
	CA08g07670	PREDICTED: nucleolin-like [Solanum tuberosum]	201.103	286.032	116.174	0.406156	-1.29989	0.0015444	0.0137092
	CA06g19150	PREDICTED: muscle M-line assembly protein unc-89-like [Solanum tuberosum]	739.335	1035.33	443.339	0.42821	-1.22361	9.87712e-08	2.71913e-06
	CA02g19730	Mini-chromosome maintenance protein MCM6	2470.96	3582.03	1359.89	0.379643	-1.39729	1.19318e-07	3.22638e-06
	CA07g18190	Fiber expressed protein	131.774	178.241	85.3071	0.478606	-1.06309	0.00118161	0.010931
	CA12g07720	Electron transporter, putative	124.731	170.152	79.3094	0.466108	-1.10126	0.00338336	0.0261746
	CA03g06560	Pyruvate kinase	1108.31	1486.97	729.659	0.490701	-1.02708	1.15322e-07	3.12945e-06
	CA01g22660	Boron transporter	227.127	337.097	117.158	0.34755	-1.52471	7.68521e-09	2.5869e-07
	CA11g17960	PREDICTED: pre-mRNA-splicing factor CEF1-like [Solanum tuberosum]	588.023	766.724	409.322	0.533859	-0.90547	0.000280519	0.00327301
	CA09g12390	ATP binding protein, putative	496.146	629.02	363.273	0.577522	-0.792053	0.000236749	0.00283478
	CA12g19660	Putative glycosyltransferase	68.11	100.545	35.6752	0.35482	-1.49484	0.00291637	0.0230702
	CA10g10470	Glycosyltransferase, CAZy family GT8	461.287	565.753	356.821	0.6307	-0.664974	0.00214058	0.0179538
	CA10g12610	Detected protein of unknown function	122.303	160.472	84.1333	0.524286	-0.931574	0.00368053	0.0280475
	CA03g07970	Cellulose synthase A catalytic subunit 3 [UDP-forming], putative	746.353	1088.13	404.574	0.371806	-1.42738	1.68227e-09	6.38816e-08
	CA06g03070	B3 domain-containing protein	364.659	534.017	195.301	0.365721	-1.45119	5.93092e-07	1.38684e-05
	CA05g15400	PREDICTED: clathrin heavy chain 1-like [Solanum tuberosum]	6414.6	7429.68	5399.51	0.726749	-0.460471	0.00261724	0.0211586
	CA11g08360	POTH1	250.859	325.538	176.18	0.541198	-0.885772	0.000724274	0.00726669
	CA10g13740	Pentatricopeptide repeat-containing protein, putative	599.669	721.382	477.955	0.662554	-0.593889	0.00387049	0.0292763
	CA01g34780	Unknown protein	4698.33	5501.6	3895.05	0.707984	-0.498212	0.00279792	0.0223423
	CA11g04420	Putative anaphase promoting complex protein, identical	258.716	321.069	196.362	0.611587	-0.70937	0.00569542	0.0401301
	CA11g13190	PREDICTED: histone H2A-like [Solanum tuberosum]	6204.13	9327.48	3080.78	0.330291	-1.59819	2.60555e-09	9.59094e-08
	CA08g15250	Coatomer subunit delta-3	4480.41	5402.19	3558.63	0.658738	-0.602224	0.000152765	0.00194663
	CA11g15120	Sterile alpha motif domain-containing protein	137.928	190.58	85.2768	0.44746	-1.16017	0.000406605	0.00447638
	CA11g12650	DNA polymerase alpha subunit B	326.85	437.254	216.445	0.495008	-1.01448	4.31396e-05	0.000650541
	CA02g10710	40S ribosomal protein S4-like protein	9248.46	11390.5	7106.42	0.623889	-0.680638	1.4084e-05	0.000239869
	CA03g00660	Selenium-binding protein	924.759	1093.75	755.769	0.69099	-0.533262	0.00564643	0.039871
	CA02g14420	DNA polymerase	1351.39	1838.02	864.748	0.470477	-1.0878	4.73201e-08	1.3741e-06
	CA10g01540	Apoptosis inhibitor, putative	1430.18	1733.4	1126.96	0.650148	-0.62116	0.000465209	0.00502394
	CA01g10510	Lipoxygenase	708.807	950.063	467.55	0.492125	-1.0229	0.00234091	0.0192867
	CA05g20130	Unknown protein	871.03	1231.56	510.494	0.414509	-1.27053	8.06089e-09	2.7014e-07
	CA07g10820	PREDICTED: fasciclin-like arabinogalactan protein 7-like isoform X1 [Citrus sinensis]	461.061	563.295	358.828	0.637016	-0.650598	0.00170375	0.0148635
	CA05g11440	PREDICTED: 40S ribosomal protein S3-3-like [Solanum lycopersicum]	2643.02	3123.01	2163.03	0.692611	-0.529883	0.00135137	0.0122334
	CA02g25280	GRAS family transcription factor	353.534	430.102	276.966	0.643954	-0.634971	0.00719793	0.0482441
	CA09g03390	PREDICTED: chitinase-like protein PB1E7.04c-like [Solanum tuberosum]	507.536	746.254	268.818	0.360223	-1.47304	1.24017e-09	4.82989e-08
	CA01g23750	Voltage-dependent anion channel	1957.37	2319.43	1595.3	0.687798	-0.539943	0.00134003	0.0121454
	CA01g24590	Mitogen-activated protein kinase kinase kinase	1241.73	1755.37	728.09	0.414778	-1.26959	3.40693e-10	1.45062e-08
	CA09g16460	Ceramide glucosyltransferase	346.043	482.153	209.932	0.435405	-1.19957	1.1393e-07	3.10276e-06
	CA11g19000	Major intrinsic protein 2	3070.67	3891.65	2249.69	0.578082	-0.790653	0.00205364	0.0173265
	CA02g21740	Detected protein of unknown function	795.234	1181.8	408.663	0.345796	-1.53201	1.35947e-10	6.13159e-09
	CA04g18080	SBT1 protein	624.895	761.763	488.027	0.640655	-0.642381	0.00165961	0.014534
	CA04g21480	Unknown protein	1099.54	1390.1	808.976	0.581954	-0.781023	0.000886237	0.00859936
	CA08g12620	Protein phosphatase 2c, putative	715.55	857.078	574.023	0.669744	-0.578318	0.00333444	0.0259015
	CA03g01730	PREDICTED: F-box/kelch-repeat protein At3g23880-like [Solanum tuberosum]	284.634	373.732	195.536	0.523199	-0.934569	0.000532536	0.00561883
	CA04g22920	PREDICTED: protein canopy-1-like isoform X1 [Solanum tuberosum]	380.457	461.851	299.064	0.647533	-0.626975	0.0052991	0.0378754
	CA04g18360	Unknown protein	344.578	423.474	265.683	0.627389	-0.672569	0.00539729	0.0384208
	CA06g11970	Adenine nucleotide alpha hydrolases-like superfamily protein [Theobroma cacao]	1631.49	2168.18	1094.79	0.504935	-0.985831	0.00080052	0.00788497
	CA12g22930	Tubulin alpha-3	1466.39	1724.52	1208.25	0.700629	-0.513277	0.00281128	0.0224253
	CA01g02520	PREDICTED: GMP synthase [glutamine-hydrolyzing]-like [Solanum tuberosum]	309.14	395.838	222.443	0.561954	-0.831476	0.0046383	0.0339388
	CA11g17050	Ribosomal protein	1168.87	1359.88	977.864	0.71908	-0.475776	0.00729638	0.0487607
	CA02g12930	PREDICTED: GDSL esterase/lipase At1g29670-like [Solanum lycopersicum]	2364.42	3079.52	1649.32	0.535578	-0.900832	1.06211e-07	2.90641e-06
	CA01g16000	ATP:citrate lyase	2189	2914.68	1463.33	0.502056	-0.994081	1.18054e-08	3.8108e-07
	CA07g10050	PREDICTED: 40S ribosomal protein S3-3 [Vitis vinifera]	4024.79	4871.78	3177.8	0.652287	-0.616421	0.000122418	0.00161493
	CA08g15590	Chloroplast pigment-binding protein CP24	3389.49	4295.27	2483.72	0.578245	-0.790246	1.20661e-05	0.000210048
	CA02g18740	Phosphofructokinase beta subunit	3366.14	4183.21	2549.08	0.60936	-0.714634	1.37229e-05	0.000234947
	CA05g20700	Photosystem I light-harvesting chlorophyll a/b-binding protein	2669.84	3329.64	2010.04	0.60368	-0.728143	3.35968e-05	0.000524091
	CA12g06670	PREDICTED: protein YLS7-like [Citrus sinensis]	1060.13	1379.46	740.789	0.537013	-0.89697	8.44324e-06	0.000153295
	CA06g22820	Detected protein of unknown function	197.174	261.922	132.425	0.505588	-0.983965	0.000262971	0.00309836
	CA08g19290	Kinase protein with adenine nucleotide alpha hydrolases-like domain, putative isoform 1 [Theobroma cacao]	1635.24	2270.87	999.619	0.440193	-1.18379	4.13653e-05	0.000628103
	CA11g06020	PREDICTED: glutathione S-transferase U17-like [Solanum tuberosum]	497.33	594.606	400.054	0.672805	-0.57174	0.00716671	0.0480913
	CA03g32670	PREDICTED: lamin-like protein-like [Solanum tuberosum]	319.143	449.231	189.054	0.420838	-1.24866	4.09425e-06	7.89181e-05
	CA06g14020	50S ribosomal protein L21, putative	1586.92	1847.19	1326.64	0.718194	-0.477555	0.00567566	0.0400402
	CA03g35670	Calmodulin binding protein, putative	232.057	309.773	154.34	0.498237	-1.0051	0.000436504	0.00475735
	CA07g17360	Transcription factor RF2a, putative	287.766	414.437	161.095	0.388708	-1.36324	1.55032e-06	3.30668e-05
	CA03g15750	Ubiquitin-protein ligase, putative	190.626	239.566	141.686	0.591429	-0.757724	0.00682743	0.0462636
	CA09g01920	Xyloglucan endotraglucosylase/hydrolase	1346.17	2028.85	663.486	0.327025	-1.61253	1.84524e-12	1.06613e-10
	CA03g21010	Heavy metal transport/detoxification domain-containing protein	114.104	203.393	24.8159	0.12201	-3.03493	1.89054e-10	8.34544e-09
	CA11g00730	Putative receptor kinase	662.241	896.478	428.004	0.477429	-1.06664	4.87006e-06	9.24664e-05
	CA10g20860	Anthranilate phosphoribosyltransferase-like protein	897.327	1211.64	583.018	0.481183	-1.05534	1.34295e-05	0.000230616
	CA04g00290	PREDICTED: AT-rich interactive domain-containing protein 2-like isoform X3 [Solanum tuberosum]	414.286	523.701	304.872	0.582149	-0.78054	0.000595623	0.00615639
	CA12g08610	PREDICTED: TSL-kinase interacting protein 1-like [Vitis vinifera]	247.67	320.015	175.325	0.547864	-0.86811	0.000659373	0.00670597
	CA01g32150	Endosomal P24A protein, putative	1275.3	1719.4	831.186	0.483415	-1.04866	1.07621e-08	3.49876e-07
	CA03g35720	Nucleosome assembly protein 1-like protein 4	2167.82	2570.54	1765.1	0.686665	-0.542322	0.00130556	0.0118983
	CA10g18860	Auxin efflux carrier	285.903	389.553	182.254	0.467852	-1.09587	3.37436e-05	0.000524946
	CA02g09070	PREDICTED: muscle M-line assembly protein unc-89-like isoform X1 [Solanum tuberosum]	308.309	458.362	158.255	0.345263	-1.53423	2.51049e-07	6.35899e-06
	CA12g21530	Protein arginine n-methyltransferase, putative	490.823	591.997	389.649	0.658194	-0.603415	0.00600266	0.0417668
	CA02g11210	Protein CHUP1	448.475	621.711	275.239	0.442712	-1.17556	1.59298e-06	3.38817e-05
	CA01g34280	Putative vacuolar proton ATPase subunit E (Fragment)	1615.83	1870.97	1360.7	0.727268	-0.45944	0.0067569	0.0458627
	CA01g04590	PREDICTED: 21 kDa protein-like [Solanum lycopersicum]	4654.86	7044.1	2265.61	0.321632	-1.63652	1.49622e-07	3.95217e-06
	CA06g15620	O-fucosyltransferase family protein [Theobroma cacao]	827.316	1035.62	619.013	0.597723	-0.74245	7.41015e-05	0.0010478
	CA03g21060	Nascent polypeptide-associated complex domain-containing protein	2903.79	3611.39	2196.19	0.608127	-0.717555	1.36488e-05	0.000233853
	CA04g17740	No pollen germination related 1 [Theobroma cacao]	74.0211	101.818	46.2241	0.453988	-1.13928	0.0061143	0.0424781
	CA12g04220	Acyl-[acyl-carrier-protein] desaturase	180.171	236.627	123.716	0.522833	-0.935579	0.00229397	0.0189782
	CA02g07770	PREDICTED: chloroplast manganese stabilizing protein-II [Solanum tuberosum]	7591.95	8865.21	6318.7	0.712752	-0.488529	0.00203462	0.0171851
	CA06g04270	PREDICTED: histone H4-like [Glycine max]	77.8668	113.614	42.1197	0.370727	-1.43157	0.000245566	0.00292959
	CA12g14570	Endo-beta-1,4-glucanase (Precursor)	278.343	379.256	177.43	0.467836	-1.09592	0.000208707	0.00254032
	CA06g22670	Aspartic proteinase nepenthesin-2, putative	385.182	498.094	272.271	0.546626	-0.871374	0.00613674	0.042608
	CA07g12650	PREDICTED: tubulin alpha-4 chain-like [Cucumis sativus]	926.629	1269.94	583.321	0.459331	-1.12239	1.30912e-07	3.50255e-06
	CA08g18330	Tyrosyl-tRNA synthetase	904.201	1103.13	705.275	0.639341	-0.645343	0.000707169	0.00712854
	CA03g34960	BY-2 kinesin-like protein 10	2141.39	2689.3	1593.48	0.592527	-0.755048	7.56733e-06	0.000138383
	CA08g06170	Myb	720.628	969.163	472.093	0.487114	-1.03767	1.60683e-06	3.41443e-05
	CA04g07620	PREDICTED: transcriptional regulator ATRX homolog isoform X2 [Glycine max]	378.628	477.291	279.965	0.586571	-0.769623	0.00104163	0.00986392
	CA12g10620	Heat shock 70 kDa protein, putative	3155.14	3837.54	2472.74	0.644355	-0.634071	7.97722e-05	0.00112035
	CA08g15690	Serine/arginine rich splicing factor, putative	1161.04	1417.8	904.279	0.637804	-0.648814	0.000509612	0.0054214
	CA11g10880	Detected protein of unknown function	461.026	576.507	345.545	0.599377	-0.738464	0.000792936	0.00782716
	CA06g13850	Detected protein of unknown function	2128.01	2525.93	1730.1	0.684935	-0.545961	0.00111325	0.010421
	CA06g17570	Inducer of CBF expression 1	586.183	766.974	405.393	0.528561	-0.919858	1.17036e-05	0.000204048
	CA03g21590	Cellulose synthase A catalytic subunit 3 [UDP-forming], putative	365.779	438.303	293.255	0.669069	-0.579772	0.00649456	0.0444567
	CA03g25870	D-3-phosphoglycerate dehydrogenase, putative	2020.39	2531.86	1508.92	0.595973	-0.74668	0.000953104	0.00914707
	CA03g30370	Tubby protein, putative	380.032	515.275	244.789	0.475065	-1.0738	4.27995e-05	0.00064644
	CA02g14820	LIM domain kinase, putative	805.772	969.799	641.746	0.661731	-0.595683	0.0024521	0.0200293
	CA06g18800	Chlorophyll a/b-binding protein (cab-12)	2296.78	3200.15	1393.42	0.435423	-1.19951	5.16864e-10	2.13941e-08
	CA04g21050	Detected protein of unknown function	174.15	235.572	112.728	0.478528	-1.06332	0.00282986	0.0225163
	CA05g01850	Glutamine synthetase	508.895	765.307	252.483	0.329911	-1.59985	1.51476e-05	0.000255694
	CA06g26370	Detected protein of unknown function	988.372	1277.72	699.019	0.547081	-0.870174	4.32572e-06	8.29593e-05
	CA03g32310	Serine/threonine-protein kinase PBS1, putative	288.619	362.748	214.491	0.591294	-0.758051	0.00199792	0.0169189
	CA04g18710	ABA 8'-hydroxylase [Solanum lycopersicum]	147.059	271.839	22.279	0.0819565	-3.609	1.27296e-09	4.94914e-08
	CA11g01540	Glycosyltransferase, CAZy family GT8	852.813	1059.35	646.274	0.610065	-0.712966	0.000758405	0.00754833
	CA01g16480	Importin beta-3, putative	2061.58	2389.93	1733.23	0.725222	-0.463505	0.00533444	0.0380922
	CA01g04890	OSBP(oxysterol binding protein)-related protein 2A isoform 1 [Theobroma cacao]	926.025	1163.87	688.182	0.591289	-0.758064	3.93336e-05	0.00060085
	CA04g21610	Endoglucanase	1314.52	1799.81	829.24	0.460738	-1.11798	5.79073e-09	1.98135e-07
	CA01g30330	PREDICTED: syntaxin-22-like [Solanum lycopersicum]	294.352	367.791	220.912	0.600647	-0.73541	0.00283057	0.0225163
	CA09g05100	Carbonic anhydrase	219.438	284.49	154.386	0.542676	-0.881837	0.00125666	0.0114994
	CA03g15980	EXORDIUM like 3 [Theobroma cacao]	1140.66	1614.55	666.772	0.412977	-1.27587	0.000435024	0.00474575
	CA06g17550	Detected protein of unknown function	113.928	163.268	64.5881	0.395596	-1.3379	0.00194341	0.0165343
	CA12g18670	Precursor of carboxylase p-protein 1, glycine decarboxylase complex	1478.34	1728	1228.69	0.711048	-0.491982	0.00536006	0.0382034
	CA08g11740	BHLH domain class transcription factor	62.8488	92.5062	33.1914	0.358802	-1.47874	0.00207537	0.0174711
	CA06g20790	Putative kinase interacting protein, identical	381.031	468.853	293.21	0.625376	-0.677204	0.00356111	0.0272703
	CA04g04680	Detected protein of unknown function	48.2236	77.8333	18.6139	0.239151	-2.06401	0.0012207	0.0112243
	CA06g24210	Bipolar kinesin KRP-130, putative	1121.58	1525.92	717.238	0.470036	-1.08916	5.54825e-08	1.58873e-06
	CA03g35160	Kinesin-like protein	1360.72	1795.22	926.224	0.51594	-0.954725	0.000599022	0.00618033
	CA02g13820	CBL-interacting serine/threonine-protein kinase, putative	11.2125	18.5175	3.90755	0.21102	-2.24455	0.000495315	0.00529713
	CA02g05270	GATA transcription factor, putative	129.967	169.129	90.8049	0.536898	-0.897279	0.00456904	0.0334858
	CA03g24340	Plastid RNA-binding protein	499.347	606.683	392.012	0.646156	-0.630046	0.00382047	0.0289286
	CA03g34380	Regulator of telomere elongation helicase 1 rtel1, putative	179.787	236.926	122.649	0.517666	-0.949908	0.00198539	0.0168378
	CA01g06200	Cell division control protein 7	509.573	738.764	280.381	0.379527	-1.39772	3.10254e-08	9.35353e-07
	CA01g20120	histone H3 family protein [Populus trichocarpa]	3259.74	4964.94	1554.55	0.313105	-1.67528	1.10619e-15	8.82707e-14
	CA01g17090	PREDICTED: chlorophyll a-b binding protein CP26, chloroplastic-like isoform 1 [Solanum lycopersicum]	6227.81	7538.16	4917.47	0.652343	-0.616296	0.000164425	0.00207321
	CA10g16260	Peroxiredoxin, putative	2470.38	3060.55	1880.22	0.61434	-0.70289	2.78049e-05	0.000441281
	CA07g18080	PREDICTED: receptor-like protein kinase THESEUS 1-like [Solanum tuberosum]	364.998	461.489	268.508	0.581829	-0.781333	0.000232722	0.00279535
	CA08g19020	Auxin influx carrier component	682.607	940.291	424.922	0.451905	-1.14591	4.00058e-07	9.75441e-06
	CA05g01010	Phosphatidylinositol-4-phosphate 5-kinase, putative	730.386	861.827	598.945	0.694971	-0.524976	0.00696165	0.0470055
	CA08g12520	Protein phosphatase, putative	823.395	1037.37	609.418	0.587463	-0.76743	4.5743e-05	0.000684112
	CA10g14130	Beta tubulin	3227.76	4941.07	1514.44	0.306501	-1.70604	3.16588e-15	2.44921e-13
	CA07g07870	2,3-bisphosphoglycerate-independent phosphoglycerate mutase	5340.77	6247.13	4434.42	0.709833	-0.494448	0.00157442	0.0139215
	CA02g31260	Mitochondrial substrate carrier	3440.09	4199.71	2680.46	0.638249	-0.647808	0.000255797	0.00302791
	CA08g09690	Protein regulator of cytokinesis	228.071	316.501	139.641	0.441204	-1.18048	0.000195479	0.00240238
	CA02g30430	PREDICTED: muscle M-line assembly protein unc-89-like isoform X1 [Solanum tuberosum]	489.575	648.911	330.24	0.508915	-0.974505	7.52579e-05	0.00106086
	CA08g13530	Ferric-chelate reductase, putative	192.006	286.338	97.6734	0.341113	-1.55168	0.000210085	0.00255438
	CA08g04570	Importin subunit alpha	2709.51	3509.53	1909.49	0.544087	-0.87809	1.99724e-07	5.16791e-06
	CA07g04920	Heat shock protein, putative	3205.94	4122.8	2289.07	0.555223	-0.84886	4.50609e-07	1.08593e-05
	CA06g21870	Transaminase mtnE, putative	1297.68	1528.43	1066.92	0.698049	-0.5186	0.00397199	0.0298776
	CA08g10370	Beta-1 3-glucanase	1178.22	1583.53	772.913	0.488094	-1.03477	6.03822e-05	0.000877734
	CA02g23530	Detected protein of unknown function	130.896	173.941	87.8515	0.505066	-0.985457	0.00579179	0.0406333
	CA11g06560	Type-A response regulator	86.0146	138.391	33.6382	0.243066	-2.04058	8.40505e-07	1.89358e-05
	CA09g03140	PREDICTED: myb-like protein X-like [Solanum tuberosum]	259.063	332.784	185.343	0.556947	-0.844389	0.00413175	0.0308961
	CA04g21670	Chitinase, putative	176.601	230.379	122.823	0.533132	-0.907436	0.00249203	0.0203046
	CA02g28350	Multidrug/pheromone exporter, MDR family, ABC transporter family	4147.44	5033.43	3261.45	0.647958	-0.626028	0.00259286	0.0210136
	CA12g05590	Histone superfamily protein [Theobroma cacao]	253.093	353.542	152.644	0.431756	-1.21171	5.94952e-05	0.000867603
	CA01g04870	PREDICTED: adenine phosphoribosyltransferase 1, chloroplastic-like [Solanum tuberosum]	229.062	301.216	156.908	0.520913	-0.940885	0.000611547	0.00627833
	CA08g16810	PREDICTED: uncharacterized acetyltransferase At3g50280-like [Solanum lycopersicum]	7.81262	15.1785	0.44679	0.0294358	-5.08629	0.00420591	0.0312357
	CA04g11480	Patellin-5, putative	1132.55	1362.89	902.204	0.661978	-0.595144	0.0009276	0.00895503
	CA07g01290	Eukaryotic translation initiation factor 3 subunit, putative	616.444	790.722	442.166	0.559193	-0.838583	0.000143574	0.00184496
	CA01g20830	DNA topoisomerase 2	5564.08	8204.73	2923.43	0.35631	-1.48879	1.40779e-14	1.01996e-12
	CA06g22930	Ribosomal protein	6365.64	7753.81	4977.47	0.641938	-0.639493	5.06404e-05	0.000750465
	CA02g21360	Detected protein of unknown function	539.388	769.308	309.468	0.402268	-1.31377	7.67872e-08	2.15818e-06
	CA01g24960	Sugar transporter ERD6-like protein	100.228	156.965	43.4903	0.27707	-1.85168	0.000126362	0.00165833
	CA06g12600	PREDICTED: homeobox-leucine zipper protein HAT4-like [Solanum tuberosum]	406.455	490.916	321.994	0.655905	-0.608442	0.00703752	0.0473776
	CA10g16410	Detected protein of unknown function	70.9198	104.801	37.0384	0.353416	-1.50056	0.000562804	0.00586766
	CA10g21860	Calmodulin-binding protein, putative	252.255	323.953	180.558	0.557358	-0.843324	0.00160185	0.0140931
	CA06g27530	Detected protein of unknown function	11.7423	20.7206	2.76405	0.133396	-2.90621	0.00705078	0.047453
	CA01g20890	Detected protein of unknown function	2395.71	3693.98	1097.45	0.297092	-1.75102	1.26092e-17	1.19903e-15
	CA08g07290	Putative water channel protein	2430.4	3113.1	1747.7	0.561403	-0.832891	3.26051e-06	6.38725e-05
	CA09g06260	Sodium-bile acid cotransporter, putative	255.529	315.521	195.536	0.619725	-0.6903	0.00724706	0.0484879
	CA11g05960	Protein kinase domain-containing protein	432.115	520.268	343.963	0.661126	-0.597003	0.00590554	0.041216
	CA04g09190	Ribosomal RNA methyltransferase, putative	1039.33	1244.89	833.762	0.669748	-0.57831	0.00183478	0.0157893
	CA07g21330	Porphobilinogen deaminase, putative	1304.78	1619.04	990.525	0.611798	-0.708873	0.00011112	0.00148476
	CA01g10740	ATP-binding cassette transporter, putative	440.278	555.799	324.758	0.584308	-0.7752	0.00415217	0.0309474
	CA07g19780	Glycosyl hydrolase 9B8 [Theobroma cacao]	24.9681	41.591	8.3452	0.200649	-2.31725	7.22833e-05	0.00102463
	CA05g00590	Nucleoporin interacting component%3B Protein prenyltransferase	1044.3	1222.63	865.976	0.708287	-0.497594	0.00699983	0.0471935
	CA03g24690	Tubulin gamma chain	394.338	541.919	246.758	0.455342	-1.13498	1.8774e-06	3.92362e-05
	CA09g08590	Importin beta-1, putative isoform 1 [Theobroma cacao]	1104.31	1534.61	674.006	0.439204	-1.18704	6.98887e-10	2.81802e-08
	CA12g02140	NADH-ubiquinone oxidoreductase, putative	1969.36	2286.42	1652.29	0.722656	-0.468618	0.00557609	0.0394842
	CA03g35780	1-aminocyclopropane-1-carboxylate oxidase	90.5336	123.787	57.2803	0.462733	-1.11175	0.00129876	0.0118514
	CA02g26430	Beta-glucan-elicitor receptor	365.472	517.597	213.347	0.412188	-1.27862	3.27027e-08	9.80736e-07
	CA02g27320	PREDICTED: ninja-family protein AFP2-like [Vitis vinifera]	298.762	429.553	167.971	0.391037	-1.35462	7.79861e-07	1.77541e-05
	CA02g00460	PREDICTED: vacuolar protein sorting-associated protein 2 homolog 2-like [Vitis vinifera]	395.299	510.307	280.29	0.549258	-0.864443	0.000249712	0.00296819
	CA01g10720	Downstream neighbor of son, putative isoform 1 [Theobroma cacao]	671.729	932.939	410.519	0.440028	-1.18433	1.83238e-08	5.73643e-07
	CA01g33780	Nudix hydrolase	424.371	577.462	271.279	0.469778	-1.08995	3.05043e-05	0.000480448
	CA11g01310	PREDICTED: homologous-pairing protein 2 homolog [Solanum lycopersicum]	100.889	145.331	56.4472	0.388404	-1.36437	0.00205813	0.0173515
	CA05g02720	14-3-3 protein 6	1799.9	2139.24	1460.57	0.682751	-0.550568	0.00111011	0.0104002
	CA02g14770	D-type cyclin family 3 subgroup 1	934.069	1107.2	760.934	0.687257	-0.541078	0.00356204	0.0272703
	CA05g08240	PREDICTED: BURP domain-containing protein 17-like [Solanum tuberosum]	26164	32600.2	19727.8	0.605144	-0.724649	1.02014e-05	0.000181745
	CA06g28160	Detected protein of unknown function	1396.77	1650.53	1143.01	0.692512	-0.530089	0.00254337	0.0206418
	CA11g18170	Detected protein of unknown function	225.261	319.166	131.357	0.411564	-1.28081	2.14756e-06	4.43143e-05
	CA11g05380	ATWHY1/PTAC1	316.258	400.176	232.34	0.580595	-0.784396	0.0010571	0.00998967
	CA10g19980	At3g57030	596.579	815.337	377.821	0.463392	-1.1097	4.14747e-05	0.000629345
	CA04g05280	Cyclin B2	589.817	838.785	340.849	0.406361	-1.29917	9.03468e-08	2.51451e-06
	CA03g31300	Detected protein of unknown function	60.7882	88.2185	33.358	0.378129	-1.40305	0.00248199	0.0202517
	CA11g01150	Alpha-glucosidase	2344.4	3075.76	1613.03	0.524434	-0.931166	4.10895e-07	9.99727e-06
	CA11g04430	TPR domain containing protein, putative	337.742	460.409	215.074	0.467137	-1.09808	3.68201e-06	7.15156e-05
	CA03g33260	Kinesin-like protein NACK1	915.526	1349.16	481.892	0.357179	-1.48528	1.60864e-10	7.18444e-09
	CA08g14220	40S ribosomal protein S12	4991.27	5938.64	4043.89	0.680946	-0.554387	0.000481163	0.00517001
	CA01g25150	PREDICTED: rapid alkalinization factor-like isoform 1 [Solanum lycopersicum]	927.84	1102.13	753.551	0.683722	-0.548517	0.00209119	0.0175848
	CA02g10830	Glucan endo-1,3-beta-glucosidase, putative	45.1289	76.2482	14.0097	0.183738	-2.44428	0.000636127	0.00649561
	CA02g23560	Sterol-C5(6)-desaturase homolog	910.006	1185.79	634.226	0.534857	-0.902775	2.26961e-05	0.0003684
	CA02g31040	PREDICTED: pollen allergen Che a 1-like [Solanum lycopersicum]	581.021	777.141	384.901	0.495278	-1.01369	3.56934e-07	8.75908e-06
	CA05g01370	Detected protein of unknown function	412.518	523.95	301.085	0.574645	-0.799257	0.000625711	0.00640644
	CA06g26360	Unknown protein	853.27	1127.06	579.482	0.514155	-0.959724	5.17983e-06	9.77784e-05
	CA08g14840	Mitotic checkpoint protein-like	421.878	539.847	303.91	0.562957	-0.828904	0.000312494	0.00357666
	CA11g13090	Dicarboxylate transporter 1	1050.67	1312.72	788.613	0.600748	-0.735169	4.3776e-05	0.000659007
	CA02g30560	PREDICTED: ankyrin-3-like [Solanum lycopersicum]	642.651	869.928	415.373	0.47748	-1.06649	2.32007e-06	4.74876e-05
	CA06g11950	Chloroplast photosystem II 22 kDa component	3884.38	4969.2	2799.56	0.563384	-0.82781	8.29554e-05	0.0011551
	CA02g30470	PREDICTED: LON peptidase N-terminal domain and RING finger protein 3-like isoform X1 [Solanum tuberosum]	198.819	277.768	119.869	0.431543	-1.21242	0.000163619	0.00206532
	CA08g05020	Calmodulin binding protein, putative	602.755	855.642	349.869	0.408896	-1.29019	1.96753e-07	5.09682e-06
	CA08g13710	Trichome branching-like protein	760.67	906.651	614.688	0.677977	-0.560692	0.00404635	0.030357
	CA09g12260	Sec14-like protein	1250.4	1804.51	696.276	0.385853	-1.37388	2.7051e-10	1.17369e-08
	CA01g27250	ATP binding protein, putative [Ricinus communis]	2138.69	2611.01	1666.38	0.638213	-0.64789	0.000216036	0.00261836
	CA04g23430	3-hydroxy-3-methylglutaryl coenzyme A reductase	1275.29	1732.65	817.934	0.472071	-1.08292	1.92113e-07	4.98794e-06
	CA06g06820	Detected protein of unknown function	471.232	593.14	349.324	0.58894	-0.763807	0.0013715	0.0123717
	CA01g10090	PREDICTED: DNA polymerase delta small subunit-like isoform 1 [Solanum lycopersicum]	397.198	500.633	293.763	0.586782	-0.769104	0.00056108	0.00585504
	CA01g02620	PREDICTED: kinesin-4-like isoform X2 [Glycine max]	277.898	362.66	193.136	0.532552	-0.909005	0.000284928	0.00331429
	CA10g01400	Light-harvesting complex I protein Lhca2	7700.44	9131.29	6269.6	0.686606	-0.542445	0.00069453	0.00701042
	CA09g16810	Unknown protein	1138.12	1475.97	800.267	0.542196	-0.883114	9.61333e-07	2.14463e-05
	CA08g01630	Protein binding protein, putative	471.601	585.132	358.071	0.611948	-0.708519	0.000784987	0.00776885
	CA03g02010	S-adenosyl-L-methionine:salicylic acid carboxyl methyltransferase	382.222	570.628	193.817	0.339656	-1.55785	4.58626e-08	1.33675e-06
	CA03g30160	At1g18800	865.337	1203.29	527.383	0.438283	-1.19006	4.31565e-05	0.000650541
	CA06g23490	Unknown protein	1664.43	2340.96	987.904	0.422008	-1.24466	4.19312e-10	1.75911e-08
	CA10g20710	DNA binding protein, putative	31.8653	55.0219	8.70868	0.158277	-2.65948	5.51517e-05	0.000807876
	CA06g09550	Detected protein of unknown function	677.584	826.446	528.723	0.639755	-0.644409	0.00135716	0.0122714
	CA12g16760	TRNA pseudouridine synthase B [Theobroma cacao]	592.762	762.487	423.038	0.554813	-0.849926	5.60105e-05	0.000818355
	CA06g24660	Expansin	1025.95	1333.28	718.608	0.538977	-0.891705	1.90899e-05	0.000315246
	CA03g12810	PREDICTED: 60S ribosomal protein L35a-3-like [Solanum tuberosum]	5746.13	6910.52	4581.75	0.663011	-0.592895	0.000155951	0.00198168
	CA04g22610	Detected protein of unknown function	149.639	213.085	86.1932	0.404501	-1.30578	2.75047e-05	0.000438041
	CA10g13810	Beta-1,3-glucanase 8 (Precursor)	2121.63	2756.64	1486.62	0.539287	-0.890875	9.2947e-07	2.07964e-05
	CA02g25710	CDPK-related protein kinase	325.845	415.261	236.429	0.569351	-0.81261	0.000754874	0.00752303
	CA08g19060	Thaumatin	1245.88	1654.64	837.114	0.50592	-0.98302	1.95749e-06	4.07236e-05
	CA07g20800	Alkaline alpha-galactosidase seed imbibition protein	214.785	336.061	93.5085	0.278248	-1.84556	1.47156e-05	0.000249695
	CA01g11140	Putative microtubule-associated protein, identical	866.614	1264.19	469.041	0.371022	-1.43042	5.11453e-10	2.13e-08
	CA06g04120	PREDICTED: probable histone H2B.1-like [Cucumis sativus]	582.54	757.4	407.68	0.538262	-0.89362	1.132e-05	0.000198269
	CA10g07730	GTP binding protein, putative	759.794	951.206	568.381	0.597537	-0.7429	0.000158072	0.00200529
	CA06g21960	PREDICTED: 40S ribosomal protein S18-like isoform 1 [Solanum lycopersicum]	2405.13	2898.14	1912.12	0.659777	-0.59995	0.000923203	0.00892013
	CA06g26380	Detected protein of unknown function	101.147	141.78	60.514	0.426816	-1.22832	0.00115348	0.0107185
	CA10g13400	Lactoylglutathione lyase, putative	648.432	992.667	304.198	0.306445	-1.7063	1.20747e-10	5.47852e-09
	CA02g23550	Hexose transporter (Fragment)	1066.7	1305.63	827.763	0.633993	-0.657462	0.000466565	0.00503449
	CA01g17040	Kinesin POK1	138.018	190.623	85.4132	0.448073	-1.15819	0.00237367	0.0195074
	CA09g09370	Dopamine beta-monooxygenase, putative	740.877	932.04	549.714	0.589797	-0.76171	0.000194686	0.00239521
	CA01g12140	Beta-1,3-glucanase 21 (Precursor)	782.502	938.774	626.23	0.667072	-0.584086	0.00230538	0.0190283
	CA04g16610	Homeobox 20	2334.48	2780.67	1888.29	0.679077	-0.558352	0.000837417	0.00818832
	CA02g13360	Replication factor C / DNA polymerase III gamma-tau subunit, putative	1069.63	1276.13	863.136	0.676372	-0.564112	0.00183902	0.0158199
	CA04g18180	PREDICTED: snakin-1-like [Solanum tuberosum]	662.278	987.258	337.299	0.341653	-1.5494	1.11874e-05	0.000196399
	CA03g35400	PREDICTED: SAFB-like transcription modulator-like [Solanum tuberosum]	1244.63	1491.07	998.188	0.669446	-0.57896	0.00108669	0.0102312
	CA08g02360	UDP-sulfoquinovose synthase	1398.48	1665.77	1131.18	0.679073	-0.558362	0.00140687	0.0126408
	CA08g14370	PREDICTED: ferredoxin-1, chloroplastic-like [Solanum tuberosum]	2588.2	3720.28	1456.11	0.391398	-1.35329	1.50225e-12	8.72373e-11
	CA10g01190	Fasciclin-like arabinogalactan protein (Fragment)	2736.86	3538.15	1935.57	0.547058	-0.870236	1.53408e-06	3.2751e-05
	CA12g21600	Glucosidase II beta subunit, putative	1556.48	1871.12	1241.84	0.663686	-0.591428	0.000617557	0.00633378
	CA01g25590	Beta-amylase	2530.73	3399.62	1661.83	0.488827	-1.0326	0.00103268	0.00979078
	CA03g15520	PREDICTED: BAG family molecular chaperone regulator 7-like [Solanum tuberosum]	5752.62	6943.27	4561.96	0.657033	-0.605962	0.000129479	0.00169436
	CA02g03180	Endonuclease/exonuclease/phosphatase family protein	504.824	644.573	365.075	0.566383	-0.820149	0.000140889	0.0018207
	CA10g01240	Serine acetyltransferase 1 (Fragment)	161.524	203.049	119.998	0.59098	-0.75882	0.00518074	0.0372276
	CA06g07830	PREDICTED: rop guanine nucleotide exchange factor 5-like [Solanum tuberosum]	318.753	392.905	244.6	0.622543	-0.683754	0.00355668	0.0272476
	CA09g13100	CT099 (Fragment)	1329.62	1577.66	1081.58	0.685559	-0.544647	0.00306756	0.0241323
	CA05g06140	High mobility group family	340.738	500.215	181.261	0.362367	-1.46448	0.00275717	0.0220864
	CA05g00270	PREDICTED: UPF0481 protein At3g47200-like [Solanum tuberosum]	311.176	440.469	181.883	0.412929	-1.27603	2.93655e-07	7.34846e-06
	CA09g01030	Monodehydroascorbate reductase	2943.78	3392.84	2494.73	0.735293	-0.443609	0.00573157	0.0402976
	CA12g21540	Auxin-induced protein 5NG4, putative	221.386	310.634	132.137	0.425379	-1.23318	2.00751e-05	0.000330321
	CA09g12500	Brassinosteroid LRR receptor kinase, putative	689.246	817.147	561.346	0.686959	-0.541705	0.00536429	0.0382216
	CA08g08220	Trichome birefringence-like 25 isoform 1 [Theobroma cacao]	131.421	173.991	88.8512	0.510666	-0.969547	0.00169208	0.0147812
	CA02g17640	Terpene synthase	1542.56	2219.63	865.496	0.389928	-1.35872	2.04148e-09	7.60044e-08
	CA04g15890	PREDICTED: probable myosin heavy chain ECU04_1000-like isoform X1 [Solanum tuberosum]	323.9	431.968	215.831	0.499646	-1.00102	3.62115e-05	0.000558769
	CA04g21390	Cytokinin oxidase	13.0494	22.2746	3.82424	0.171686	-2.54216	0.00110495	0.0103722
	CA04g21690	E2F4,5, putative	119.331	165.078	73.5844	0.445755	-1.16568	0.0011064	0.0103782
	CA01g16490	PREDICTED: importin-5-like [Solanum tuberosum]	1667.69	2025.23	1310.16	0.646919	-0.628342	0.000288754	0.00334854
	CA02g28340	Alpha-tubulin	5181.34	8035.3	2327.38	0.289644	-1.78765	3.07063e-18	3.08713e-16
	CA06g21400	UDP-glucosyltransferase, putative	400.694	588.646	212.741	0.361408	-1.4683	9.08291e-08	2.52485e-06
	CA06g14400	T-complex protein 1 subunit eta	4156.91	4931.37	3382.44	0.685904	-0.543922	0.000740779	0.00740844
	CA12g04190	Detected protein of unknown function	1518.46	2181.08	855.849	0.392397	-1.34961	8.96818e-11	4.16847e-09
	CA02g13490	Putative GTP-binding protein	520.512	657.698	383.326	0.582829	-0.778854	0.000195911	0.0024064
	CA06g13160	DNA binding protein, putative	98.7602	138.847	58.6738	0.422579	-1.24271	0.000776563	0.00769932
	CA11g07760	Unknown protein	384.402	490.498	278.306	0.567396	-0.817572	0.000597973	0.00617509
	CA05g19280	DAG protein, chloroplast, putative	1823.52	2179.95	1467.09	0.672995	-0.571333	0.000864967	0.00841444
	CA03g30800	JHL07K02.7 protein	440.027	538.817	341.236	0.633307	-0.659024	0.00313093	0.0245631
	CA09g06440	PREDICTED: UPF0503 protein At3g09070, chloroplastic-like [Solanum lycopersicum]	581.02	758.655	403.386	0.531712	-0.911284	1.22389e-05	0.000212681
	CA05g17210	60S ribosomal protein L13a-like protein	5854.52	6920.99	4788.04	0.691815	-0.531542	0.000708341	0.0071372
	CA11g09720	Glyceraldehyde 3-phosphate dehydrogenase	12714.1	14815.5	10612.7	0.716322	-0.481319	0.00167207	0.0146319
	CA12g21380	PREDICTED: condensin-2 complex subunit H2-like [Citrus sinensis]	897.357	1096.48	698.232	0.636793	-0.651104	0.000523223	0.00553079
	CA02g31320	SET domain protein (Fragment)	1010.56	1218.99	802.137	0.658035	-0.603764	0.00121638	0.0111982
	CA12g08490	Ribonucleoside-diphosphate reductase	425.918	548.16	303.675	0.55399	-0.852067	0.000198098	0.00242803
	CA04g19840	Ribosomal protein S9, putative	737.349	917.479	557.219	0.607337	-0.719432	0.0003125	0.00357666
	CA03g17580	Detected protein of unknown function	176.726	239.922	113.531	0.473199	-1.07948	0.00474683	0.0345336
	CA02g30690	LYK10	30.9172	48.0444	13.79	0.287026	-1.80075	0.000514674	0.00545559
	CA11g00410	ER Phosphatidate Phosphatase	383.968	509.477	258.458	0.507301	-0.979086	8.13503e-05	0.00113723
	CA06g08200	Seed ripening regulated protein	5415.63	6418.22	4413.03	0.687578	-0.540404	0.000609226	0.00626013
	CA03g32110	PREDICTED: dentin sialophosphoprotein-like [Citrus sinensis]	295.764	398.666	192.863	0.483771	-1.0476	7.71848e-05	0.00108601
	CA03g16930	Peptidyl-prolyl cis-trans isomerase	957.556	1136.16	778.95	0.685598	-0.544566	0.0075116	0.0499358
	CA10g19320	Detected protein of unknown function	406.145	537.899	274.391	0.510117	-0.971101	1.32851e-05	0.000228308
	CA12g12840	Detected protein of unknown function	218.977	277.238	160.717	0.579708	-0.786603	0.00325346	0.0253587
	CA09g13490	PREDICTED: probable histone H2A.1-like [Solanum lycopersicum]	2217.26	2853.53	1580.99	0.554047	-0.851919	9.86166e-07	2.18508e-05
	CA11g13710	Bipolar kinesin KRP-130, putative	1017.49	1305.06	729.916	0.559296	-0.838316	0.000556859	0.00582163
	CA12g12560	ATP-dependent Clp protease ATP-binding subunit clpA homolog CD4A, chloroplastic	674.412	802.63	546.194	0.680505	-0.555322	0.00711939	0.0478582
	CA10g04960	Chloroplast rubisco activase	2112.48	2714.09	1510.86	0.556674	-0.845096	7.90156e-07	1.79254e-05
	CA09g18230	Hydroxycinnamoyl CoA quinate transferase	3024.58	3873.11	2176.05	0.561834	-0.831784	0.000997437	0.00950459
	CA01g16670	Detected protein of unknown function	477.982	665.163	290.801	0.437188	-1.19367	9.05716e-06	0.000163143
	CA12g21490	Condensin, putative	433.981	638.75	229.212	0.358845	-1.47857	3.13146e-08	9.41585e-07
	CA10g00490	SNF4b family protein [Populus trichocarpa]	171.35	272.045	70.6538	0.259713	-1.94501	8.49842e-08	2.37104e-06
	CA08g13640	Detected protein of unknown function	351.731	467.593	235.869	0.504432	-0.98727	0.00527425	0.0377688
	CA04g23140	Unknown protein	1156.61	1418.98	894.238	0.630197	-0.666124	0.00027481	0.00321461
	CA10g21820	Detected protein of unknown function	2131.26	2492.56	1769.96	0.710098	-0.493911	0.00293099	0.0231617
	CA01g26160	PREDICTED: putative lipid-transfer protein DIR1-like [Solanum tuberosum]	142.474	200.253	84.6937	0.422933	-1.2415	1.11971e-05	0.000196418
	CA03g24310	Glyceraldehyde 3-phosphate dehydrogenase	1629.66	1943.93	1315.39	0.676665	-0.563487	0.0012377	0.0113395
	CA03g10290	ATP binding protein, putative	537.267	686.688	387.846	0.564807	-0.824171	0.00548343	0.0389247
	CA01g00200	Hop-interacting protein THI143	107.533	155.355	59.7111	0.384354	-1.37949	0.000609125	0.00626013
	CA02g27750	Cyclic nucleotide-regulated ion channel family protein isoform 1 [Theobroma cacao]	629.865	860.835	398.895	0.463381	-1.10973	7.45369e-05	0.00105265
	CA11g17690	AT5g22640/MDJ22_6	698.746	901.477	496.016	0.550226	-0.861904	2.08845e-05	0.000341179
	CA07g01620	PREDICTED: replication factor C subunit 1-like [Cucumis sativus]	1556.2	1874.48	1237.92	0.660408	-0.598571	0.00058983	0.00610204
	CA07g10180	PREDICTED: DNA (cytosine-5)-methyltransferase DRM1-like [Solanum lycopersicum]	380.297	465.939	294.656	0.632392	-0.661108	0.0041723	0.0310467
	CA04g22730	BTB/POZ domain-containing protein	1345.69	1932.31	759.071	0.392831	-1.34802	1.09474e-08	3.55394e-07
	CA08g11840	Mitogen activated protein kinase kinase kinase 3, mapkkk3, mekk3, putative	279.33	378.806	179.853	0.474789	-1.07464	0.000160352	0.00202857
	CA05g06100	Protein FRIGIDA, putative	539.473	651.495	427.452	0.65611	-0.607989	0.00388916	0.0293563
	CA05g01730	Detected protein of unknown function	281.126	402.073	160.179	0.398382	-1.32777	3.26532e-06	6.39118e-05
	CA07g19440	PREDICTED: tryptophan synthase beta chain 2, chloroplastic-like [Solanum lycopersicum]	287.143	360.189	214.097	0.594402	-0.750488	0.00266227	0.021439
	CA06g21850	PREDICTED: chloroplast stem-loop binding protein of 41 kDa b, chloroplastic-like [Solanum tuberosum]	524.528	744.344	304.713	0.409371	-1.28852	1.43763e-08	4.58876e-07
	CA04g22290	CDSP32 protein (Chloroplast Drought-induced Stress Protein of 32kDa)	1390.89	1805.74	976.038	0.540519	-0.887583	1.97162e-06	4.09801e-05
	CA06g27710	Unknown protein	251.05	332.759	169.342	0.508902	-0.97454	0.00132327	0.0120353
	CA10g16570	Inosine-uridine preferring ribonucleoside hydrolase	77.8965	116.99	38.8028	0.331675	-1.59216	0.00121059	0.0111583
	CA02g02990	calcium-binding EF hand family protein [Populus trichocarpa]	380.737	458.593	302.88	0.660456	-0.598467	0.00720472	0.0482754
	CA01g13250	AGO4B	15811.6	18943.7	12679.6	0.669328	-0.579216	0.000162671	0.00205491
	CA11g18320	PREDICTED: 50S ribosomal protein L9, chloroplastic-like [Solanum lycopersicum]	289.012	362.223	215.801	0.595768	-0.747178	0.00434388	0.0321662
	CA07g16570	F20D23.14 protein	403.537	514.757	292.316	0.567872	-0.816363	0.000494371	0.00528952
	CA12g17200	Ubiquitin carboxyl-terminal hydrolase	1187.97	1426.43	949.503	0.665649	-0.587167	0.00217635	0.0181937
	CA02g23270	TCP domain class transcription factor	3274.03	4383.23	2164.83	0.493889	-1.01774	2.27686e-09	8.43547e-08
	CA08g03110	Phospholipase D	2095.26	2456.15	1734.36	0.706128	-0.501998	0.00263279	0.0212468
	CA05g19750	Ribonuclease z, chloroplast, putative	241.555	299.75	183.359	0.611708	-0.709085	0.0073962	0.0492835
	CA02g14870	AT4g37280/C7A10_80	151.999	199.305	104.694	0.525294	-0.928803	0.00276486	0.0221402
	CA03g04860	Transducin/WD40 repeat-like superfamily protein, putative isoform 1 [Theobroma cacao]	938.626	1354.71	522.543	0.385723	-1.37436	6.2049e-10	2.51524e-08
	CA11g03300	Detected protein of unknown function	295.92	446.186	145.654	0.326444	-1.61509	5.55456e-11	2.65201e-09
	CA09g15720	Acyl ACP-thioesterase	1235.92	1488.98	982.861	0.66009	-0.599266	0.000731476	0.00732503
	CA11g08750	Sieve element occlusion b	2069.49	2490.15	1648.84	0.662146	-0.594779	0.00029798	0.00343807
	CA01g00670	Hop-interacting protein THI007	1884.87	2185.37	1584.37	0.724989	-0.463968	0.00546358	0.03882
	CA04g11620	Dihydrolipoamide S-acetyltransferase, putative	1132.34	1415.77	848.907	0.599607	-0.737911	6.56899e-05	0.000939922
	CA07g08380	Detected protein of unknown function	833.158	1203.99	462.324	0.383993	-1.38085	3.64641e-10	1.54394e-08
	CA08g04170	Origin recognition complex subunit, putative	122.23	171.55	72.9105	0.42501	-1.23443	0.000412395	0.00452687
	CA12g08600	PREDICTED: TSL-kinase interacting protein 1-like [Vitis vinifera]	192.693	245.289	140.096	0.571146	-0.808068	0.00414498	0.0309288
	CA12g08960	Unknown protein	200.072	275.634	124.511	0.451726	-1.14648	0.00022859	0.00275443
	CA01g13940	Nicalin, putative	257.451	330.512	184.389	0.55789	-0.841949	0.000931797	0.00898794
	CA06g14140	PREDICTED: psbP domain-containing protein 6, chloroplastic-like [Solanum tuberosum]	211.107	283.005	139.21	0.4919	-1.02356	0.000579243	0.00600612
	CA03g00900	Adenosylhomocysteinase	12510.9	15564.9	9456.81	0.607571	-0.718874	4.46901e-06	8.54202e-05
	CA04g16580	PREDICTED: EPIDERMAL PATTERNING FACTOR-like protein 2-like [Solanum lycopersicum]	97.5494	147.64	47.4584	0.321446	-1.63735	0.000946166	0.00909962
	CA03g25310	Protein kinase	1034.15	1228.73	839.569	0.683285	-0.549442	0.00261331	0.0211343
	CA07g15710	PREDICTED: transmembrane 9 superfamily member 4-like isoform 1 [Solanum lycopersicum]	1657.79	2024.26	1291.32	0.637924	-0.648544	0.000196638	0.00241402
	CA01g16730	PREDICTED: pumilio homolog 24-like [Vitis vinifera]	1339.66	1581.09	1098.23	0.694599	-0.525749	0.00271216	0.021764
	CA04g07710	Beta-1,3-glucanase 19 (Precursor)	236.957	317.112	156.801	0.494466	-1.01606	0.000287292	0.00333498
	CA11g19690	Putative rubisco subunit binding-protein alpha subunit	8494.65	12234.9	4754.44	0.388598	-1.36365	8.28603e-16	6.68211e-14
	CA12g12330	Heat shock protein 70 (HSP70)-interacting protein, putative	174.485	224.201	124.769	0.556505	-0.845533	0.00467533	0.0341318
	CA01g28040	Cyclin-dependent protein kinase regulator Pho80	607.663	907.569	307.757	0.3391	-1.56022	2.10634e-12	1.20177e-10
	CA06g24430	PREDICTED: histone H4-like [Solanum lycopersicum]	2675.1	3976.77	1373.44	0.345365	-1.5338	1.32637e-13	8.59958e-12
	CA01g27110	PREDICTED: UMP-CMP kinase-like [Solanum tuberosum]	1174.74	1545.68	803.789	0.520022	-0.943355	2.92593e-07	7.32992e-06
	CA11g15620	Kinesin, putative	274.123	430.951	117.294	0.272176	-1.87739	1.41586e-09	5.45822e-08
	CA09g11230	PREDICTED: GPI transamidase component PIG-S-like [Cucumis sativus]	1195.42	1408.2	982.642	0.6978	-0.519116	0.00335305	0.0260162
	CA01g11370	10-formyltetrahydrofolate synthetase	879.886	1098.12	661.655	0.602536	-0.730879	0.000199708	0.00244514
	CA06g25000	Tubulin beta chain, putative	5055.19	7834.84	2275.54	0.290439	-1.78369	3.09333e-19	3.26833e-17
	CA08g19280	PREDICTED: rac-like GTP-binding protein ARAC3-like [Solanum lycopersicum]	973.464	1361.06	585.866	0.430448	-1.21609	2.921e-09	1.0548e-07
	CA12g04830	Pectate lyase-like protein 1	435.351	584.315	286.387	0.490124	-1.02878	0.0063451	0.0437176
	CA09g06660	PREDICTED: probable serine/threonine-protein kinase At5g41260-like [Solanum lycopersicum]	948.008	1429.9	466.119	0.325981	-1.61714	1.60447e-13	1.02857e-11
	CA01g00150	Putative PD beta-1,3-glucanase 1 (Precursor)	556.573	749.306	363.841	0.48557	-1.04225	2.2055e-06	4.53051e-05
	CA01g28980	PREDICTED: serine carboxypeptidase-like 18-like [Solanum lycopersicum]	421.686	624.452	218.921	0.350581	-1.51218	5.2687e-08	1.51439e-06
	CA07g13930	PREDICTED: probable protein phosphatase 2C 52-like [Solanum tuberosum]	747.178	907.126	587.23	0.647352	-0.627377	0.00588987	0.041157
	CA03g11540	Actin	3175.53	3721.51	2629.54	0.70658	-0.501076	0.00190283	0.0162629
	CA08g04640	Ice binding protein, putative	219.44	311.976	126.904	0.406775	-1.2977	2.72486e-05	0.000434568
	CA01g21370	Chaperonin containing t-complex protein 1, theta subunit, tcpq, putative	2581.31	3324.9	1837.73	0.552717	-0.855387	4.69988e-07	1.12787e-05
	CA06g09520	ATP synthase delta chain, mitochondrial, putative	487.123	587.679	386.567	0.657786	-0.604309	0.00484674	0.0351708
	CA06g25160	Detected protein of unknown function	925.763	1183.36	668.16	0.564628	-0.824628	1.22175e-05	0.000212522
	CA02g24240	Fructokinase	1204.47	1508.22	900.72	0.597206	-0.743699	5.12003e-05	0.000758109
	CA02g20440	IST1-like protein	452.049	584.49	319.608	0.546815	-0.870875	0.00461394	0.0337714
	CA03g10400	Histone H2B [Medicago truncatula]	1821.41	2662.71	980.11	0.368088	-1.44188	0.00344445	0.0265392
	CA01g08570	Cutin-deficient 1 protein	1190.17	1440.44	939.909	0.652517	-0.615913	0.000757043	0.00753806
	CA01g10520	Lipoxygenase	267.357	364.326	170.387	0.467677	-1.09642	0.00492461	0.0356382
	CA06g12630	ATP-dependent caseinolytic protease/crotonase family protein [Theobroma cacao]	117.384	176.45	58.3177	0.330506	-1.59725	0.000101683	0.0013699
	CA06g21150	PREDICTED: protein DEK-like [Solanum tuberosum]	1413.17	2057.02	769.308	0.373991	-1.41892	0.000417469	0.00457172
	CA05g03420	PREDICTED: histone H4-like [Solanum lycopersicum]	4095.09	6227.99	1962.18	0.315059	-1.66631	6.1069e-07	1.42216e-05
	CA06g26350	Fimbrin, putative	713.866	998.196	429.535	0.430311	-1.21655	2.25851e-08	6.97478e-07
	CA03g27750	BRASSINOSTEROID INSENSITIVE 1-associated receptor kinase 1, putative	403.617	559.356	247.879	0.44315	-1.17413	1.50533e-05	0.000254479
	CA11g02970	Detected protein of unknown function	33.5138	54.2979	12.7298	0.234443	-2.09269	3.9586e-05	0.000604303
	CA07g05180	Peroxiredoxin	754.784	928.744	580.823	0.625386	-0.677182	0.00520539	0.0373577
	CA06g24450	PREDICTED: histone H4-like [Solanum lycopersicum]	3105.33	4547.07	1663.6	0.365861	-1.45063	4.16686e-08	1.22546e-06
	CA10g03970	PREDICTED: lipoxygenase homology domain-containing protein 1-like [Solanum tuberosum]	1190.6	1469.63	911.564	0.620269	-0.689035	0.000141491	0.00182538
	CA06g28270	Pectate lyase (Fragment)	212.843	267.945	157.741	0.588706	-0.764382	0.00534176	0.0381024
	CA04g22700	Detected protein of unknown function	307.884	445.374	170.395	0.382587	-1.38614	1.24504e-06	2.70871e-05
	CA07g02180	PREDICTED: NADP-dependent glyceraldehyde-3-phosphate dehydrogenase-like [Cucumis sativus]	2000.37	2743.62	1257.12	0.458198	-1.12596	1.58818e-09	6.06109e-08
	CA03g35760	Unknown protein	171.913	238.193	105.632	0.443473	-1.17308	0.000380984	0.00424345
	CA07g05890	3-oxoacyl-[acyl-carrier-protein] synthase	491.583	595.879	387.286	0.649941	-0.62162	0.00399459	0.0300081
	CA04g19360	Chaperonin containing t-complex protein 1, epsilon subunit, tcpe, putative	3662.91	4492.85	2832.97	0.630551	-0.665314	3.85844e-05	0.000591784
	CA01g22310	PREDICTED: histone H3.2-like [Solanum lycopersicum]	1630.29	2432.39	828.193	0.340485	-1.55434	0.00179339	0.0155209
	CA03g19440	Putative spermine synthase	2434.72	3113.73	1755.71	0.56386	-0.826592	8.60509e-07	1.93483e-05
	CA02g14410	DNA polymerase	164.244	226.959	101.528	0.44734	-1.16056	0.000460864	0.00498476
	CA06g24240	Ankyrin repeat-containing protein	342.356	430.714	253.998	0.589713	-0.761915	0.0016831	0.0147173
	CA07g16210	Glutathione S-transferase/peroxidase	1635.22	1972.76	1297.67	0.657792	-0.604296	0.000459073	0.00497265
	CA01g26610	Myosin XI-F	406.247	526.091	286.402	0.544396	-0.877271	0.00158971	0.0140241
	CA06g09390	E2F target protein 1	1375.12	1915.97	834.275	0.435432	-1.19948	0.000136161	0.00177064
	CA06g14200	Flavin monooxygenase-like protein	226.46	357.58	95.3408	0.266628	-1.9071	2.7458e-07	6.91664e-06
	CA01g19880	Thylakoid lumenal 19 kDa protein, chloroplast, putative	807.969	959.47	656.468	0.684198	-0.547513	0.0050235	0.0362461
	CA05g04310	PREDICTED: putative late blight resistance protein homolog R1A-10-like [Solanum lycopersicum]	177.129	234.555	119.702	0.510339	-0.970472	0.00474612	0.0345336
	CA07g02880	116 kD U5 small nuclear ribonucleoprotein component, putative	1729.71	2125.77	1333.64	0.627368	-0.672617	0.000122937	0.00162084
	CA06g26240	FH protein NFH2	1650.5	1924.34	1376.67	0.715398	-0.483183	0.00555778	0.039379
	CA12g19240	Glutamine dumper 4, putative [Theobroma cacao]	185.845	314.903	56.7879	0.180335	-2.47125	3.93532e-07	9.61583e-06
	CA09g12660	Receptor protein kinase CLAVATA1, putative	866.202	1097.69	634.711	0.578223	-0.790303	5.96407e-05	0.00086917
	CA05g04530	Minichromosome maintenance factor (Fragment)	184.595	275.372	93.8189	0.340699	-1.55343	1.28154e-07	3.44491e-06
	CA03g19930	Starch synthase isoform I	267.97	341.896	194.044	0.567553	-0.817173	0.00401431	0.0301419
	CA08g15600	Beta-hydroxyacyl-acyl carrier protein dehydratase	874.473	1089.97	658.974	0.604579	-0.725997	0.000116725	0.00154697
	CA02g02700	3beta-hydroxysteroid-dehydrogenase/decarboxylase isoform 2	569.198	718.449	419.948	0.58452	-0.774677	0.000313958	0.00358796
	CA03g07540	Type I inositol-1,4,5-trisphosphate 5-phosphatase CVP2	478.029	596.89	359.168	0.601733	-0.732806	0.000588445	0.00609047
	CA12g02780	DELLA domain GRAS family transcription factor	2488.96	3398.2	1579.72	0.46487	-1.1051	1.00852e-09	3.9959e-08
	CA02g29520	Calcium homeostasis regulator CHoR1	279.145	349.691	208.599	0.596524	-0.745348	0.00253746	0.0206085
	CA03g11770	NIMA-related protein kinase	323.59	517.21	129.971	0.251293	-1.99256	2.16749e-12	1.23358e-10
	CA01g06920	PRP1	6580.86	8123.2	5038.52	0.620262	-0.689049	0.000111801	0.00149124
	CA10g03430	Indole-3-acetic acid-amido synthetase GH3.5, putative	1282.11	1558.18	1006.03	0.645648	-0.63118	0.000559822	0.00584726
	CA03g05190	Detected protein of unknown function	1425.48	1684.48	1166.49	0.692488	-0.530139	0.00337881	0.0261746
	CA12g22800	Cytosine-specific methyltransferase	5212.94	7354.35	3071.52	0.417646	-1.25965	1.31272e-12	7.70199e-11
	CA11g16360	UMP synthase	1771.66	2099.43	1443.88	0.687746	-0.540051	0.0015916	0.0140354
	CA02g04760	P0 ribosomal protein-like	13991.7	16699.4	11284	0.675711	-0.565521	0.000246267	0.00293642
	CA08g13520	Detected protein of unknown function	4728.16	5695.99	3760.33	0.660172	-0.599087	0.000183856	0.00228289
	CA03g32180	PREDICTED: myosin-10-like [Citrus sinensis]	2520.35	2924.64	2116.06	0.723528	-0.466879	0.00438745	0.0323837
	CA10g03710	Sulfur	3108.73	3779.36	2438.1	0.64511	-0.632383	0.000123998	0.00163294
	CA04g18330	ATP binding protein, putative	765.43	1095.82	435.039	0.396999	-1.33279	1.35804e-08	4.35298e-07
	CA05g00920	PREDICTED: villin-3-like isoform X2 [Citrus sinensis]	3081.01	3570.67	2591.35	0.725731	-0.462493	0.00363627	0.0277641
	CA10g12440	Single-stranded DNA binding protein (Precursor)	1565.48	1899.24	1231.73	0.648542	-0.624729	0.000521682	0.00551707
	CA12g09070	Ubiquitin ligase protein cop1, putative	40.2735	67.8475	12.6995	0.187178	-2.41752	2.95874e-06	5.89218e-05
	CA03g23820	Beta-galactosidase	5978.49	7809.6	4147.38	0.531062	-0.913048	1.31134e-08	4.20921e-07
	CA08g16800	PREDICTED: uncharacterized acetyltransferase At3g50280-like isoform 1 [Solanum lycopersicum]	25.0004	46.7899	3.21084	0.0686225	-3.86518	0.000318239	0.00362418
	CA05g07400	Zinc finger protein, putative	576.637	727.943	425.332	0.584293	-0.775235	0.00465325	0.0340264
	CA12g07640	At5g04840	289.655	376.178	203.132	0.539987	-0.889002	0.00736825	0.0491547
	CA12g08950	Leucine-rich repeat/extensin 1	851.661	1258.69	444.634	0.353252	-1.50123	3.65266e-11	1.77742e-09
	CA04g17500	ATP binding protein, putative	517.79	753.768	281.812	0.373871	-1.41939	4.22116e-08	1.23984e-06
	CA08g15490	LEXYL1 protein	3675.16	4567.98	2782.35	0.609099	-0.715252	1.04228e-05	0.000184824
	CA03g02840	NAD-malate dehydrogenase (Precursor)	199.335	308.562	90.1082	0.292026	-1.77583	1.62262e-06	3.43838e-05
	CA09g01300	PREDICTED: RAB6-interacting golgin-like [Solanum tuberosum]	274.857	364.864	184.851	0.50663	-0.980995	0.000349803	0.00394232
	CA06g23630	ATP binding protein, putative	650.754	926.504	375.003	0.404751	-1.30489	2.0181e-09	7.52566e-08
	CA05g05340	Glutamate-1-semialdehyde 21-aminomutase	2030.36	2597.57	1463.16	0.563279	-0.828079	2.16259e-06	4.4584e-05
	CA02g26580	Proline oxidase/dehydrogenase 1	2966.68	5368.84	564.511	0.105146	-3.24954	1.78121e-21	2.25838e-19
	CA07g13350	CK25	94.8703	131.37	58.3708	0.444324	-1.17032	0.00236667	0.0194638
	CA06g22330	PREDICTED: xylogen-like protein 11-like [Solanum tuberosum]	50.1948	79.2313	21.1583	0.267045	-1.90485	8.66996e-05	0.00119991
	CA08g18360	PREDICTED: putative lipid-transfer protein DIR1-like [Solanum tuberosum]	224.601	386.977	62.2253	0.160799	-2.63667	0.000339856	0.00384351
	CA10g04130	Putative sphingolipid delta 4 desaturase DES-1	134.909	172.736	97.0828	0.562029	-0.831282	0.00688974	0.0465889
	CA09g08380	PREDICTED: WEB family protein At2g38370-like [Solanum tuberosum]	606.407	791.103	421.712	0.533069	-0.907607	1.12991e-05	0.000198056
	CA07g19990	Plastid-dividing ring protein	402.794	530.56	275.028	0.518373	-0.947938	3.58924e-05	0.000554219
	CA10g17570	Putative replication factor A (Fragment)	363.921	505.052	222.79	0.441124	-1.18074	1.16384e-05	0.000203067
	CA02g13770	Nucleobase ascorbate transporter	730.192	917.598	542.785	0.591528	-0.757481	0.000120325	0.00159008
	CA11g18150	Transferase, putative	938.64	1153.86	723.418	0.626953	-0.673571	0.000631269	0.00645467
	CA05g11720	PREDICTED: CTD small phosphatase-like protein 2-B-like isoform 1 [Solanum lycopersicum]	571.61	722.962	420.258	0.581301	-0.782643	0.000139396	0.0018055
	CA02g18200	Multi antimicrobial extrusion family protein	389.922	524.051	255.793	0.488107	-1.03473	0.00136711	0.0123463
	CA03g20630	DNA photolyase, putative	75.1842	101.35	49.0184	0.483656	-1.04795	0.00465803	0.0340427
	CA09g07790	Transcription factor RF2a, putative	17.2951	29.789	4.80113	0.161171	-2.63333	0.000351996	0.00396509
	CA02g21650	Unknown protein	214.75	270.866	158.634	0.585656	-0.771874	0.00339965	0.0262917
	CA06g20960	Cyc07-like	4729.29	5877.78	3580.8	0.609209	-0.71499	0.000489755	0.00524997
	CA02g14330	Ralf-like 34, putative [Theobroma cacao]	542.178	707.34	377.017	0.533007	-0.907773	0.000180551	0.00225166
	CA01g01460	Leucine-rich repeat protein kinase family protein isoform 1 [Theobroma cacao]	1008.37	1279.22	737.533	0.576551	-0.79448	6.03003e-05	0.000877102
	CA10g20880	Promoter-binding protein SPL9	2329.08	3228.2	1429.97	0.442963	-1.17474	1.05982e-09	4.1702e-08
	CA04g16070	PREDICTED: protein ASPARTIC PROTEASE IN GUARD CELL 1-like [Solanum lycopersicum]	3851.71	5428.99	2274.44	0.418943	-1.25517	1.80009e-11	8.91144e-10
	CA10g19450	Unknown protein	598.827	748.332	449.322	0.600432	-0.735928	0.000208835	0.00254053
	CA08g15150	Detected protein of unknown function	521.147	618.916	423.378	0.684065	-0.547796	0.00694131	0.0468821
	CA09g16960	Unknown protein	684.155	852.022	516.288	0.605956	-0.722716	0.000788857	0.00780038
	CA12g18120	Cyclin	324.319	420.266	228.372	0.543397	-0.87992	0.000866035	0.00841766
	CA06g07910	ATP binding protein, putative	448.052	566.939	329.165	0.5806	-0.784383	0.000360437	0.00405017
	CA01g02060	Monodehydroascorbate reductase	1544.18	1953.95	1134.42	0.580575	-0.784445	8.7915e-06	0.000158985
	CA02g05250	ISWI chromatin remodeling complex ATPase ISW1, putative	703.287	972.701	433.874	0.44605	-1.16472	8.29254e-08	2.31927e-06
	CA09g00380	PREDICTED: signal recognition particle 54 kDa protein, chloroplastic-like [Solanum tuberosum]	661.097	802.898	519.295	0.646775	-0.628664	0.00206278	0.0173779
	CA03g34580	D-glycerate 3-kinase, chloroplast, putative	536.904	649.703	424.105	0.652767	-0.615361	0.00489775	0.0354733
	CA12g03370	Bet v I allergen family protein	4918.88	6123.85	3713.91	0.606466	-0.721502	6.51862e-06	0.000120557
	CA02g30760	ATP binding protein, putative	185.449	245.895	125.003	0.508361	-0.976074	0.00113964	0.0106072
	CA03g24390	Malate synthase	67.6943	110.156	25.2325	0.229061	-2.1262	3.00448e-06	5.96764e-05
	CA07g18220	Chlorophyll a/b-binding protein	9167.35	11038.1	7296.61	0.661038	-0.597194	0.000327562	0.00371552
	CA01g11570	Metal tolerance protein	311.007	407.553	214.461	0.526215	-0.926275	0.000189418	0.00234176
	CA08g17080	PREDICTED: upstream activation factor subunit spp27 [Vitis vinifera]	740.594	906.364	574.825	0.63421	-0.656967	0.00572399	0.0402691
	CA04g08690	PREDICTED: serine/threonine-protein kinase mph1-like [Solanum tuberosum]	101.525	146.467	56.5836	0.386323	-1.37212	0.000181883	0.0022658
	CA08g15290	Receptor protein kinase CLAVATA1, putative	1428.56	1966.25	890.859	0.453074	-1.14218	4.36091e-09	1.53587e-07
	CA06g23270	Putative dihydroflavonol reductase	1958.24	2280.45	1636.04	0.717419	-0.479111	0.00347063	0.0266869
	CA03g04310	IAA13	252.709	345.079	160.338	0.464641	-1.10581	1.61685e-05	0.000271521
	CA07g13400	PREDICTED: putative secretory carrier-associated membrane protein 1-like [Solanum tuberosum]	434.784	575.465	294.103	0.511071	-0.968405	1.40637e-05	0.000239716
	CA07g02860	Uveal autoantigen with coiled-coil domains and ankyrin repeats isoform 1 [Theobroma cacao]	621.488	912.349	330.626	0.36239	-1.46438	1.67648e-09	6.37679e-08
	CA07g16290	PREDICTED: leucine-rich repeat receptor-like serine/threonine-protein kinase At1g17230-like [Solanum tuberosum]	580.128	695.364	464.892	0.66856	-0.58087	0.00365776	0.0278909
	CA01g02390	Peptidase M1 family protein	5914.89	6805.7	5024.08	0.738216	-0.437885	0.00519718	0.0373105
	CA11g17600	Stress responsive A/B Barrel Domain [Theobroma cacao]	5984.12	8538.67	3429.58	0.401653	-1.31598	3.92021e-15	3.00225e-13
	CA10g00180	histone H2A family protein [Populus trichocarpa]	4178.27	5886.53	2470	0.419602	-1.25291	7.71193e-12	4.0647e-10
	CA01g29470	Detected protein of unknown function	296.384	364.608	228.16	0.625768	-0.676301	0.00465846	0.0340427
	CA08g13510	Endo-1,4-beta-glucanase	1202.2	1403.67	1000.73	0.71294	-0.488147	0.00510431	0.0367362
	CA09g17220	Chlorophyll A/B binding protein, putative	119.913	161.471	78.3553	0.48526	-1.04317	0.00221324	0.0184345
	CA04g21920	Heat shock protein 90	8375.78	9948.7	6802.85	0.683793	-0.548368	0.00036467	0.00408768
	CA08g12980	Detected protein of unknown function	4791.93	6053.13	3530.73	0.58329	-0.777715	1.72137e-06	3.63078e-05
	CA06g23190	2-carboxy-D-arabinitol 1-phosphate (CA1P) phosphatase	386.291	482.94	289.643	0.599749	-0.737568	0.00224549	0.0186555
	CA02g09630	Kinesin heavy chain-like protein	527.754	660.581	394.927	0.597847	-0.742151	0.000329826	0.00373749
	CA09g04760	PREDICTED: probable DNA primase large subunit-like isoform X1 [Solanum tuberosum]	367.871	505.476	230.265	0.45554	-1.13435	4.05084e-06	7.82796e-05
	CA11g01860	Pho1-like protein	320.679	437.03	204.328	0.467537	-1.09685	0.000278114	0.00324753
	CA04g01190	Disease resistance protein Cf-2.1-like	116.473	159.112	73.8344	0.464041	-1.10768	0.00095024	0.00913111
	CA12g09410	PREDICTED: olee1-like protein-like [Solanum tuberosum]	11625.6	13781.4	9469.74	0.687138	-0.541327	0.000725343	0.00727319
	CA05g07540	PREDICTED: vacuolar iron transporter 1-like, partial [Solanum tuberosum]	168.822	259.569	78.0751	0.300788	-1.73318	1.08105e-05	0.000190663
	CA03g32740	Protein P21, putative	8502.77	10924.1	6081.41	0.556695	-0.845042	0.000992461	0.00946113
	CA07g12030	Isocitrate lyase	7385.56	10939.6	3831.53	0.350244	-1.51357	5.93904e-16	4.84074e-14
	CA02g21160	Cyclin B2	370.026	550.226	189.826	0.344997	-1.53535	2.76362e-05	0.000439522
	CA08g03400	Acyl-protein thioesterase, putative	418.559	502.78	334.338	0.664978	-0.588622	0.00552018	0.0391734
	CA02g19740	Ctp synthase, putative	714.313	1025.38	403.242	0.39326	-1.34644	1.70968e-10	7.59113e-09
	CA03g31070	ATP binding protein, putative	1347.53	1745.05	950.017	0.544407	-0.877242	5.29639e-06	9.97312e-05
	CA06g06790	Knolle	1004.65	1460.23	549.07	0.376017	-1.41113	1.80952e-10	8.01881e-09
	CA05g10270	PREDICTED: HORMA domain-containing protein 1-like [Solanum tuberosum]	975.763	1187	764.523	0.644079	-0.634691	0.00083337	0.00815573
	CA07g10720	Thymidylate kinase	521.698	655.557	387.839	0.591618	-0.757262	0.000268893	0.00315998
	CA11g06770	PREDICTED: tRNA (guanine(37)-N1)-methyltransferase 2-like [Cucumis sativus]	462.382	570.541	354.224	0.620857	-0.687667	0.00168422	0.0147213
	CA06g08880	PREDICTED: proline-rich receptor-like protein kinase PERK12-like [Solanum tuberosum]	269.117	367.46	170.773	0.46474	-1.1055	2.98839e-05	0.000472178
	CA08g17860	2-oxoglutarate-dependent dioxygenase	203.586	252.461	154.712	0.612816	-0.706475	0.00322959	0.0252072
	CA02g15770	Microtubule organization protein	722.912	862.115	583.709	0.677066	-0.562631	0.00732007	0.0488761
	CA01g31170	At5g65810	1107.19	1287.99	926.399	0.719262	-0.47541	0.00723668	0.0484327
	CA06g26470	FK506-binding protein	4325.3	5433.12	3217.49	0.5922	-0.755845	2.63271e-06	5.30306e-05
	CA03g13790	Detected protein of unknown function	196.867	255.918	137.817	0.538518	-0.892933	0.00337333	0.0261413
	CA08g07310	Sialin, putative	440.934	575.309	306.56	0.532862	-0.908165	0.000151545	0.00193324
	CA06g02300	Protein binding protein, putative	345.777	423.275	268.28	0.633821	-0.657853	0.0050148	0.0361951
	CA01g10490	PREDICTED: probable 2-oxoglutarate-dependent dioxygenase AOP1.2-like [Solanum tuberosum]	51.9905	84.0495	19.9315	0.23714	-2.07619	2.45825e-05	0.000395923
	CA09g02770	PIP2%3B1	576.807	890.301	263.312	0.295757	-1.75752	9.88346e-07	2.18778e-05
	CA12g21550	PREDICTED: probable protein phosphatase 2C 40-like [Solanum tuberosum]	826.905	1241.45	412.36	0.33216	-1.59005	3.25599e-14	2.29346e-12
	CA02g09650	Kinesin heavy chain-like protein	950.21	1240.73	659.686	0.53169	-0.911341	8.82172e-05	0.00121597
	CA03g08970	PREDICTED: classical arabinogalactan protein 26-like [Solanum tuberosum]	293.433	373.601	213.264	0.570833	-0.808859	0.000496415	0.00530144
	CA01g00110	Beta-1,3-galactosyltransferase sqv-2, putative	219.76	310.216	129.305	0.416821	-1.2625	5.63975e-05	0.000823483
	CA02g13240	Carboxy-terminal domain RNA polymerase II polypeptide A small phosphatase, putative	199.852	295.269	104.436	0.353697	-1.49941	1.78096e-05	0.000297114
	CA09g14640	Nuclear pore complex protein Nup205	1267.67	1524.28	1011.06	0.663305	-0.592256	0.000990643	0.00944774
	CA07g16080	Interactor of constitutive active rops 1 isoform 1 [Theobroma cacao]	631.729	886.167	377.29	0.425755	-1.23191	3.76454e-08	1.11681e-06
	CA03g27760	BRASSINOSTEROID INSENSITIVE 1-associated receptor kinase 1, putative	690.885	979.885	401.886	0.410136	-1.28583	1.29735e-07	3.47627e-06
	CA03g28860	ATP synthase gamma chain	2282.53	2643.1	1921.97	0.727165	-0.459646	0.00555721	0.039379
	CA01g30130	Cytosine-specific methyltransferase	1617.53	2089.25	1145.81	0.548431	-0.866619	4.94982e-06	9.38246e-05
	CA07g20410	Kinase, putative	144.405	187.01	101.801	0.54436	-0.877367	0.00449324	0.033015
	CA06g26660	Unknown protein	1446.32	2076.53	816.1	0.393011	-1.34736	0.0022406	0.0186352
	CA08g10880	PREDICTED: deoxyuridine 5'-triphosphate nucleotidohydrolase-like [Solanum tuberosum]	293.748	437.335	150.16	0.343352	-1.54224	0.00374009	0.0284142
	CA12g16060	PREDICTED: pollen-specific protein SF3-like [Solanum lycopersicum]	600.519	769.496	431.541	0.560811	-0.834414	6.31791e-05	0.000907409
	CA05g14410	PREDICTED: leucine-rich repeat receptor-like protein kinase TDR-like [Solanum lycopersicum]	645.091	834.21	455.971	0.54659	-0.871469	1.24616e-05	0.000216108
	CA06g04910	PREDICTED: caldesmon-like isoform X1 [Solanum tuberosum]	1269.29	1545.61	992.964	0.642443	-0.63836	0.00041205	0.00452541
	CA02g23160	Ran GTPase binding protein, putative	1203.16	1486.71	919.599	0.618544	-0.693051	0.000145941	0.00187116
	CA04g02550	PREDICTED: stem-specific protein TSJT1-like [Solanum tuberosum]	1178.84	1647.37	710.311	0.431179	-1.21364	0.000235261	0.00281993
	CA08g12800	Unknown protein	7029.34	8107.04	5951.64	0.734131	-0.44589	0.00415186	0.0309474
	CA12g18270	PREDICTED: psbP domain-containing protein 3, chloroplastic-like [Solanum lycopersicum]	197.244	268.288	126.2	0.47039	-1.08807	0.000105712	0.00141831
	CA01g21960	Palmitoyltransferase ERF2	284.001	395.458	172.545	0.436318	-1.19655	2.62018e-05	0.000419072
	CA03g34990	Rubisco subunit binding-protein beta subunit, rubb, putative	2970.08	4065.36	1874.8	0.461164	-1.11665	9.42504e-11	4.36305e-09
	CA02g01710	PREDICTED: L-ascorbate oxidase homolog [Glycine max]	2705.15	3809.24	1601.06	0.420311	-1.25047	1.12387e-11	5.76382e-10
	CA11g07440	PREDICTED: threonine--tRNA ligase, mitochondrial-like [Solanum lycopersicum]	392.108	496.034	288.182	0.580973	-0.783458	0.000862549	0.0083945
	CA07g20850	Detected protein of unknown function	754.052	1007.93	500.172	0.496236	-1.0109	5.12694e-06	9.69403e-05
	CA10g21590	Detected protein of unknown function	1394.87	2028.35	761.388	0.375372	-1.41361	2.22775e-12	1.26158e-10
	CA10g20470	PREDICTED: leucine-rich repeat receptor-like tyrosine-protein kinase At2g41820-like [Solanum tuberosum]	673.485	859.518	487.451	0.567121	-0.81827	3.3641e-05	0.000524423
	CA01g18140	Rubisco subunit binding-protein beta subunit, rubb, putative	16324.7	19430.9	13218.5	0.680281	-0.555798	0.0002833	0.00329871
	CA11g13120	Detected protein of unknown function	209.733	267.533	151.932	0.567901	-0.816288	0.00100511	0.00956578
	CA01g19080	PREDICTED: probable methyltransferase PMT13-like [Solanum tuberosum]	1497.13	1785.86	1208.4	0.67665	-0.563519	0.00132616	0.0120484
	CA04g18160	Peroxidase 47 precursor, putative [Ricinus communis]	169.366	246.95	91.7818	0.371662	-1.42794	0.000142538	0.0018357
	CA03g34080	Signal transducer, putative	132.793	176.144	89.4418	0.507777	-0.977733	0.00475195	0.0345489
	CA01g17870	Putative phosphoglucomutase	1120.95	1322.57	919.333	0.695113	-0.524681	0.00365634	0.0278894
	CA02g18270	Unknown protein	81.8113	123.843	39.7797	0.321211	-1.63841	0.00445564	0.032781
	CA09g04640	Arginine biosynthesis bifunctional protein ArgJ, chloroplastic	1096.72	1296.4	897.047	0.691953	-0.531253	0.0038738	0.0292838
	CA09g01850	Pectate lyase, putative	336.065	479.601	192.53	0.401438	-1.31675	2.68399e-06	5.38261e-05
	CA01g04960	Pectinesterase	228.883	300.624	157.142	0.52272	-0.935889	0.00267024	0.0214957
	CA01g15640	Transcription factor, putative	410.416	497.12	323.713	0.651177	-0.618879	0.00391966	0.0295717
	CA01g01150	Endo-1,4-beta-glucanase	1698.89	2423.44	974.333	0.402045	-1.31457	0.000290964	0.00336563
	CA11g13270	Zeamatin, putative	9812.23	12246.5	7377.97	0.602456	-0.731073	1.27914e-05	0.000220988
	CA07g19910	Microtubule-associated protein MAP65-1b	3878.85	4956.93	2800.76	0.565019	-0.823628	5.79865e-07	1.36149e-05
	CA02g26120	Chloroplast PsbO4	8372.47	9677.29	7067.65	0.730334	-0.453372	0.00331621	0.025795
	CA12g04230	JHL23J11.8 protein	760.912	966.029	555.796	0.575341	-0.797512	0.00491209	0.0355659
	CA11g06000	Glutathione S-transferase 1	8.11972	16.2394	0	0	-Inf	0.000412579	0.00452687
	CA07g21150	Phosphoglycerate kinase	2724.66	3261.46	2187.87	0.670826	-0.57599	0.00055233	0.00578223
	CA03g29950	Chlorophyll a/b-binding protein (cab-11)	7267.29	8641.36	5893.22	0.681978	-0.552203	0.000753548	0.00751638
	CA06g23560	Detected protein of unknown function	299.357	445.206	153.507	0.344801	-1.53617	9.28285e-08	2.57729e-06
	CA10g19100	ribosomal protein S28, putative [Ricinus communis]	1670.72	2035.43	1306.01	0.641637	-0.640171	0.00195063	0.0165738
	CA07g09650	Putative fasciclin-like arabinogalactan protein FLA2	4423.54	5525.54	3321.53	0.601122	-0.73427	0.00176409	0.0152964
	CA02g15760	Microtubule organization protein	330.365	404.37	256.361	0.633975	-0.657501	0.00620679	0.0429898
	CA10g14260	Detected protein of unknown function	691.729	1012.05	371.413	0.366993	-1.44618	2.63893e-09	9.68257e-08
	CA02g22850	Adenylosuccinate synthetase, chloroplastic	780.396	958.196	602.595	0.628885	-0.669131	0.00201837	0.0170667
	CA07g01470	Serine carboxypeptidase, putative	1007.42	1255.56	759.283	0.604738	-0.725617	0.000101575	0.0013699
	CA05g10690	Laccase, putative	146.438	214.914	77.9616	0.362757	-1.46292	0.00013201	0.00172551
	CA06g26090	Detected protein of unknown function	520.169	647.425	392.913	0.606885	-0.720505	0.000776612	0.00769932
	CA01g16250	PREDICTED: 26S protease regulatory subunit 8 homolog A-like [Solanum lycopersicum]	2011.1	2357.39	1664.81	0.706207	-0.501838	0.00287353	0.0227865
	CA03g30070	Unknown protein	508.442	779.494	237.39	0.304544	-1.71528	3.04905e-10	1.31293e-08
	CA01g30590	Chloroplast zebra-necrosis protein	160.543	221.573	99.5136	0.449123	-1.15482	0.000234224	0.00281192
	CA08g01230	Endoxyloglucan transferase	241.173	324.939	157.407	0.484421	-1.04567	2.7889e-05	0.000442309
	CA09g02790	Kinase family protein	162.718	251.131	74.304	0.295877	-1.75693	1.05285e-08	3.43259e-07
	CA12g05350	histone 2 [Populus trichocarpa]	12027.4	16284.5	7770.27	0.477158	-1.06746	2.13787e-06	4.41542e-05
	CA06g19060	TCP transcription factor 17	1104.49	1314.88	894.093	0.679981	-0.556433	0.00327276	0.0254917
	CA07g14160	PREDICTED: protein TPX2-like [Solanum lycopersicum]	676.965	963.751	390.178	0.404854	-1.30453	3.82242e-08	1.12999e-06
	CA07g02530	Minichromosome maintenance 5 protein	1825.26	2740.56	909.958	0.332033	-1.5906	6.47451e-07	1.49556e-05
	CA03g01150	ER lumen protein retaining receptor	570.078	679.005	461.152	0.679158	-0.558182	0.00686358	0.0464809
	CA03g11550	PREDICTED: 40S ribosomal protein S18-like [Solanum lycopersicum]	1533.69	1896.6	1170.79	0.617308	-0.695938	9.03445e-05	0.00124357
	CA01g17070	Unknown protein	98.6227	129.666	67.5793	0.52118	-0.940147	0.00524771	0.0376023
	CA03g16130	Gibberellin 20-oxidase	96.326	154.743	37.9092	0.244982	-2.02925	5.20453e-07	1.22831e-05
	CA10g13560	ATP binding protein, putative	443.172	550.506	335.837	0.61005	-0.713	0.000894509	0.00866489
	CA08g13360	Detected protein of unknown function	1565.51	1867.54	1263.48	0.676548	-0.563735	0.0012405	0.0113606
	CA08g08900	PREDICTED: thioredoxin-like protein CITRX, chloroplastic-like [Solanum tuberosum]	123.958	172.468	75.4475	0.437458	-1.19278	0.0005955	0.00615639
	CA05g12470	ATP synthase subunit beta	4534.3	5264.24	3804.36	0.722679	-0.468574	0.00297549	0.0234727
	CA11g19700	Allene oxide synthase 2	1123.82	1411.72	835.919	0.592127	-0.756021	9.18982e-05	0.0012604
	CA10g18810	Os01g0282800 protein	9957.49	12170.9	7744.04	0.636274	-0.65228	3.05617e-05	0.000481021
	CA01g32470	Sarcosine oxidase	194.646	308.157	81.1347	0.26329	-1.92527	6.48823e-07	1.49721e-05
	CA01g11470	Cytosine-specific methyltransferase	213.138	277.956	148.32	0.53361	-0.906143	0.00374694	0.0284568
	CA06g11240	Replication factor C / DNA polymerase III gamma-tau subunit, putative	470.059	612.225	327.893	0.535576	-0.900836	6.07988e-05	0.000882104
	CA12g00660	PREDICTED: CAP-Gly domain-containing linker protein 1-like [Solanum tuberosum]	598.039	873.411	322.667	0.369434	-1.43661	2.13312e-09	7.92867e-08
	CA04g21960	Detected protein of unknown function	127.126	178.016	76.2349	0.428247	-1.22348	0.000160121	0.00202791
	CA07g01140	Auxin-induced protein 5NG4, putative	49.4284	89.2546	9.60226	0.107583	-3.21648	4.68495e-06	8.93232e-05
	CA09g10590	Unknown protein	993.392	1172.03	814.754	0.695164	-0.524575	0.00434561	0.0321681
	CA04g23530	Pyrophosphate-dependent phosphofructokinase alpha subunit	2929.81	3620.73	2238.89	0.618352	-0.693499	2.44867e-05	0.000394657
	CA03g07130	40S ribosomal protein S3a-like protein	2464.72	2867.27	2062.16	0.719209	-0.475518	0.00332525	0.0258477
	CA06g01800	Unknown protein	2708.72	3370.09	2047.35	0.607507	-0.719028	1.65942e-05	0.000278261
	CA01g01220	Polygalacturonase, putative	811.436	1122.71	500.166	0.4455	-1.1665	8.92092e-09	2.95921e-07
	CA06g19280	Putative proton-dependent oligopeptide or low-affinity nitrate transporter (Fragment)	21.6165	35.1376	8.09527	0.230388	-2.11786	0.00259574	0.0210294
	CA02g19830	Catalase	644.235	830.734	457.735	0.551001	-0.859872	1.49899e-05	0.000253595
	CA06g23360	Vacuolar protein sorting vps41, putative	1222.93	1464.67	981.196	0.669908	-0.577964	0.00106391	0.0100333
	CA09g09330	Histone H1	72.0486	108.558	35.5389	0.327371	-1.611	0.0043741	0.0323061
	CA07g17640	Dynamin family protein	468.188	685.559	250.817	0.365858	-1.45064	3.12612e-08	9.41218e-07
	CA01g06750	DYNAMIN-like 1E isoform 1 [Theobroma cacao]	438.153	584.732	291.574	0.498645	-1.00392	0.00084182	0.00822785
	CA03g07350	Unknown protein	101.07	138.703	63.4372	0.457359	-1.1286	0.00245368	0.020035
	CA03g18310	PREDICTED: kinesin-like protein KIF22-A-like [Citrus sinensis]	906.316	1317.16	495.47	0.376165	-1.41056	5.53219e-10	2.27487e-08
	CA06g03100	40S ribosomal protein S8	1791.66	2262.86	1320.46	0.583533	-0.777113	0.000549621	0.00575652
	CA01g06290	Glycerolipase A1	539.409	818.975	259.843	0.317278	-1.65618	1.69771e-08	5.36046e-07
	CA07g16910	Detected protein of unknown function	643.111	828.949	457.273	0.55163	-0.858227	9.37749e-05	0.00128149
	CA07g01310	DNA-directed RNA polymerase	284.668	368.24	201.095	0.546098	-0.872769	0.000528433	0.0055807
	CA09g14190	PREDICTED: ATP-dependent DNA helicase Q-like SIM-like [Glycine max]	225.983	310.522	141.444	0.455504	-1.13446	9.84805e-05	0.00133543
	CA06g20030	Detected protein of unknown function	139.802	219.975	59.6278	0.271066	-1.88328	8.95145e-07	2.00875e-05
	CA11g17620	Detected protein of unknown function	159.493	249.309	69.6769	0.27948	-1.83918	5.82676e-08	1.6664e-06
	CA02g20120	Mitotic control protein dis3, putative	440.495	531.589	349.4	0.657274	-0.605432	0.00747299	0.0497371
	CA07g07780	Elongation factor Ts	2146.07	2642.21	1649.94	0.624455	-0.679331	5.50689e-05	0.000807698
	CA06g11890	Filament-like plant protein	258.945	337.621	180.27	0.53394	-0.905249	0.000268568	0.00315941
	CA10g16270	cDNA sequence BC003883	1487.48	1734.2	1240.77	0.715472	-0.483033	0.00512874	0.0368888
	CA05g04880	Unknown protein	1678.13	1938.19	1418.07	0.731645	-0.450784	0.00740781	0.0493465
	CA01g04560	Hsp70-interacting protein 1	2572.16	3248.72	1895.61	0.583495	-0.777208	4.08983e-06	7.88996e-05
	CA03g24490	Os11g0312400 protein	1743.98	2211.61	1276.36	0.577119	-0.79306	5.26119e-06	9.92322e-05
	CA06g28040	PREDICTED: histone-lysine N-methyltransferase SUVR2-like [Solanum tuberosum]	506.266	631.523	381.009	0.603317	-0.729011	0.000587089	0.0060792
	CA01g22650	Anion exchanger family protein	574.096	803.935	344.257	0.428215	-1.22359	5.07951e-08	1.46185e-06
	CA04g03580	PREDICTED: beta-glucosidase 47-like [Solanum tuberosum]	1951.48	2576.7	1326.27	0.514716	-0.958152	9.46034e-07	2.11256e-05
	CA06g05320	Omega-3 fatty acid desaturase	105.614	142.142	69.0863	0.486037	-1.04086	0.00262399	0.0211981
	CA11g00880	Aquaglyceroporin (Tonoplast intrinsic protein (Tipa))	1914.41	2276.58	1552.23	0.681826	-0.552525	0.00237144	0.019496
	CA10g14290	Peptide transporter, putative	103.941	143.484	64.3987	0.448822	-1.15579	9.93424e-05	0.00134631
	CA08g05460	DEAD-box ATP-dependent RNA helicase (Fragment)	784.689	1032.57	536.811	0.51988	-0.943749	3.11988e-06	6.15401e-05
	CA01g17050	Armadillo/beta-catenin-like repeats-containing protein	1182.61	1445.61	919.613	0.636141	-0.652581	0.000329699	0.00373749
	CA01g24340	Glutamine synthetase	3245.67	4108.76	2382.57	0.579876	-0.786184	1.88035e-06	3.92619e-05
	CA05g01830	Zinc finger protein, putative	218.873	277.325	160.421	0.578459	-0.789713	0.00252944	0.0205653
	CA02g12070	Chlorophyll a/b binding protein	3747.46	5077.63	2417.29	0.476067	-1.07076	4.50825e-09	1.58532e-07
	CA02g23970	PREDICTED: eukaryotic translation initiation factor 5-like [Solanum tuberosum]	1599.79	1932.23	1267.36	0.655902	-0.608448	0.000356075	0.0040051
	CA03g34560	Detected protein of unknown function	873.07	1166.62	579.521	0.496752	-1.0094	0.00151311	0.0134838
	CA06g25440	EBP1	2851.03	3465.64	2236.43	0.645315	-0.631924	0.000126527	0.00165954
	CA04g13690	Cupredoxin superfamily protein isoform 1 [Theobroma cacao]	243.281	320.795	165.767	0.51674	-0.95249	0.00184569	0.0158653
	CA09g00260	Bipolar kinesin KRP-130, putative	591.558	901.615	281.502	0.31222	-1.67937	8.24381e-11	3.86325e-09
	CA08g14180	ATP phosphoribosyltransferase	1159.89	1461.07	858.706	0.587724	-0.76679	3.53188e-05	0.000546843
	CA11g17400	DNA polymerase	117.418	159.692	75.1445	0.470558	-1.08756	0.00265583	0.0214099
	CA03g31080	Detected protein of unknown function	482.367	633.183	331.551	0.523626	-0.933392	1.54711e-05	0.000260769
	CA07g11200	Ubiquitin-protein ligase, putative	804.321	962.285	646.358	0.671691	-0.57413	0.00239115	0.0196227
	CA11g16030	Hyoscyamine 6 beta-hydroxylase	143.672	245.414	41.9303	0.170855	-2.54915	3.46381e-07	8.52763e-06
	CA01g03520	PREDICTED: SPX domain-containing membrane protein At4g22990-like isoform X1 [Solanum tuberosum]	311.609	386.221	236.997	0.613632	-0.704554	0.00351702	0.0269891
	CA07g13080	Vesicle-associated membrane family protein	332.24	409.725	254.755	0.621771	-0.685546	0.0071533	0.0480437
	CA01g18530	Unknown protein	1005.45	1533.89	477.015	0.310983	-1.68509	6.18379e-07	1.4386e-05
	CA12g00790	Calcium-binding protein, putative	855.732	1067.95	643.518	0.602575	-0.730787	0.000162704	0.00205491
	CA07g12040	Isocitrate lyase	4649.24	7122.5	2175.98	0.305508	-1.71072	7.37385e-20	8.16922e-18
	CA03g27250	Betaine aldehyde dehydrogenase	3325.36	3821.23	2829.48	0.740463	-0.433501	0.0066596	0.0453147
	CA02g18060	PREDICTED: beta-glucosidase 47-like [Solanum tuberosum]	941.566	1140.52	742.608	0.65111	-0.619026	0.00352906	0.0270724
	CA02g11930	Embryo defective 3012, putative isoform 2 [Theobroma cacao]	1022.37	1262.1	782.638	0.620109	-0.689406	0.000191433	0.00235901
	CA12g18300	PREDICTED: UDP-galactose transporter 2-like [Glycine max]	721.452	919.951	522.952	0.568457	-0.814878	2.29433e-05	0.000371883
	CA09g03660	60S ribosomal protein L1	9376.28	11282.8	7469.77	0.66205	-0.594988	0.00625798	0.0432524
	CA02g23650	Titan9, putative isoform 1 [Theobroma cacao]	179.12	229.087	129.153	0.563774	-0.826812	0.00314762	0.0246601
	CA10g16010	PREDICTED: 60S ribosomal protein L24-like [Solanum lycopersicum]	2443.1	3196.67	1689.53	0.528528	-0.919948	1.80297e-05	0.000299909
	CA02g29500	Peptidyl-prolyl cis-trans isomerase, putative	551.908	670.237	433.578	0.646904	-0.628377	0.00289405	0.0229133
	CA12g02530	Beta-1,3-glucanase 1 (Precursor)	400.703	500.253	301.154	0.602003	-0.732157	0.00120349	0.0111019
	CA08g05200	Malic enzyme	637.347	762.268	512.426	0.672238	-0.572956	0.00619299	0.042926
	CA02g10450	Unknown protein	85.05	120.779	49.3214	0.408362	-1.29208	0.000979835	0.00936044
	CA05g14040	Structural maintenance of chromosomes 6 smc6, putative	276.808	379.05	174.567	0.46054	-1.1186	2.76978e-05	0.000440194
	CA05g01810	PREDICTED: putative phagocytic receptor 1b-like [Solanum lycopersicum]	2239.1	2714.28	1763.92	0.649866	-0.621787	0.000183112	0.00227613
	CA10g16990	Peroxiredoxins, prx-1, prx-2, prx-3, putative	2450.07	3112.84	1787.29	0.574165	-0.800464	3.04435e-06	6.03633e-05
	CA04g21060	Hop-interacting protein THI044	1463.87	1752.83	1174.92	0.670302	-0.577117	0.00147503	0.0131857
	CA03g32900	T-complex protein 1 subunit delta	3164.04	3896.29	2431.79	0.62413	-0.680082	0.00035436	0.00398974
	CA03g20710	Cell division control 20	370.835	480.955	260.714	0.542076	-0.883432	0.000577167	0.00599004
	CA03g34630	PREDICTED: aquaporin TIP2-1-like [Solanum tuberosum]	4829.78	7193.8	2465.76	0.342763	-1.54472	4.50967e-05	0.000676659
	CA09g16540	Carbamoyl-phosphate synthase small chain, putative	412.194	533.412	290.976	0.545499	-0.874351	0.000139104	0.00180275
	CA05g06680	PREDICTED: UBX domain-containing protein 7-like [Solanum lycopersicum]	1634.06	1923.36	1344.76	0.699169	-0.516287	0.0027755	0.0221928
	CA08g10320	GDP-D-mannose-3',5'-epimerase	2820.48	3491.85	2149.1	0.615461	-0.700261	1.87175e-05	0.000309993
	CA05g15720	Amino acid transporter, putative	34.4277	51.8015	17.0539	0.329216	-1.60289	0.00730511	0.0487905
	CA03g20730	Electron transporter, putative	287.992	350.134	225.85	0.645038	-0.632544	0.00693945	0.0468821
	CA04g20370	Detected protein of unknown function	314.288	438.09	190.485	0.434808	-1.20155	0.000848913	0.00829007
	CA07g06760	21 kDa protein, putative	345.976	423.112	268.84	0.635388	-0.65429	0.00444526	0.0327152
	CA03g30000	NAD-malate dehydrogenase (Precursor)	954.111	1158.73	749.493	0.646822	-0.628559	0.00668346	0.0454323
	CA02g03700	Tobacco nucleolin	9020.98	10829.1	7212.83	0.666058	-0.58628	0.00192698	0.0164218
	CA07g15530	PREDICTED: putative ferric-chelate reductase 1-like [Solanum tuberosum]	243.737	349.173	138.301	0.396081	-1.33613	4.01595e-06	7.78692e-05
	CA04g21250	Detected protein of confused Function	3658.41	5365.82	1950.99	0.363596	-1.45959	1.36821e-14	9.94439e-13
	CA12g03300	Glutamate/malate translocator	186.764	237.014	136.514	0.575977	-0.795917	0.0026262	0.0212085
	CA06g26030	60S ribosomal protein L10-like protein	12623.5	14727.2	10519.8	0.714313	-0.485372	0.00160864	0.0141364
	CA05g12180	PREDICTED: probable polygalacturonase-like isoform X1 [Solanum tuberosum]	3944.35	5567.78	2320.93	0.41685	-1.2624	4.9257e-12	2.66385e-10
	CA07g19470	Thioredoxin domain-containing protein, putative isoform 1 [Theobroma cacao]	2045.3	2481.93	1608.67	0.648154	-0.625592	0.000230051	0.00276765
	CA01g00790	Structural constituent of ribosome, putative	451.398	601.453	301.343	0.501025	-0.997044	1.29337e-05	0.000223109
	CA02g25390	Galactomannan galactosyltransferase	598.999	744.768	453.229	0.608551	-0.71655	0.000829721	0.00813048
	CA09g17850	Bifunctional inhibitor/lipid-transfer protein/seed storage 2S albumin superfamily protein [Arabidopsis thaliana]	2618.61	3808.41	1428.81	0.375171	-1.41438	4.13012e-16	3.44006e-14
	CA01g08990	PREDICTED: ABC transporter E family member 2-like isoform 1 [Solanum lycopersicum]	2222.49	2571.39	1873.59	0.728629	-0.456743	0.00584633	0.0409404
	CA01g07730	Glycerol-3-phosphate acyltransferase	98.7741	140.101	57.4469	0.410039	-1.28617	0.000608892	0.00626013
	CA02g23130	Detected protein of unknown function	262.79	416.397	109.184	0.262211	-1.9312	1.79691e-08	5.65642e-07
	CA03g06150	PREDICTED: N-carbamoyl-L-amino acid hydrolase-like [Solanum lycopersicum]	866.058	1101.49	630.629	0.572525	-0.80459	0.000115661	0.00153645
	CA12g09510	PREDICTED: inositol-3-phosphate synthase [Solanum lycopersicum]	1283.84	1562.28	1005.41	0.643549	-0.635878	0.00034684	0.00391086
	CA07g13040	Anthocyanin 5-aromatic acyltransferase, putative	397.159	605.128	189.19	0.312644	-1.67741	0.00104813	0.00992138
	CA06g14470	Protein phosphatase 2a, regulatory subunit, putative	2550.66	3043.53	2057.8	0.676122	-0.564644	0.00066116	0.00671816
	CA01g24780	Basic 7S globulin 2 small subunit, putative	1002.35	1200.8	803.895	0.669464	-0.578921	0.00404996	0.030364
	CA08g12890	ATP-dependent Clp protease proteolytic subunit, putative	849.802	1024.16	675.445	0.659512	-0.600529	0.00188652	0.0161432
	CA02g14810	AtEB1c-like protein	421.545	643.518	199.572	0.310127	-1.68907	2.34922e-09	8.68944e-08
	CA02g07060	60S ribosomal protein L13	946.431	1152.46	740.397	0.642447	-0.638351	0.000662804	0.00672887
	CA06g10220	Phenylacetaldehyde reductase	2159.32	2575.2	1743.44	0.677011	-0.56275	0.00116721	0.0108303
	CA06g21920	Lysine--tRNA ligase	10625.7	12814.6	8436.76	0.658372	-0.603025	9.41151e-05	0.00128386
	CA03g21740	ATP binding protein, putative	2929.04	3449.09	2408.99	0.698441	-0.517791	0.00150022	0.0133847
	CA03g10140	Rho termination factor, putative [Theobroma cacao]	641.439	816.304	466.573	0.571568	-0.807002	7.12271e-05	0.00101154
	CA03g30890	E3 SUMO-protein ligase RanBP2	102.256	138.272	66.2389	0.479046	-1.06176	0.00376555	0.0285791
	CA06g14250	Unknown protein	4205.98	5060.55	3351.41	0.662262	-0.594527	0.00328718	0.0255779
	CA07g20090	40S ribosomal protein S8	2598.83	3076.32	2121.33	0.689567	-0.536237	0.00481094	0.0349222
	CA01g14900	UDP-D-apiose/UDP-D-xylose synthase	11819.8	15386.8	8252.75	0.536354	-0.898744	1.14181e-07	3.104e-06
	CA11g11710	Pectate lyase	1717.38	2225.03	1209.72	0.543686	-0.879154	0.000541822	0.005701
	CA03g08960	Detected protein of unknown function	429.206	590.943	267.469	0.452615	-1.14364	1.10516e-05	0.000194164
	CA06g26900	AT3g63200/F16M2_50	67.012	97.705	36.3189	0.37172	-1.42771	0.00522378	0.0374779
	CA08g19620	ACT-domain-containing protein kinase	393.617	489.343	297.89	0.608754	-0.716068	0.00112593	0.0105053
	CA07g02110	Polygalacturonase inhibiting protein (Fragment)	10.2404	20.0341	0.44679	0.0223015	-5.48671	0.00275377	0.0220735
	CA09g09680	Detected protein of unknown function	579.075	718.998	439.152	0.610783	-0.711267	0.0007428	0.00742214
	CA01g29610	Alpha-tubulin	24670.7	33150.1	16191.3	0.488424	-1.03379	5.60497e-10	2.30066e-08
	CA06g19040	At1g18800	1722.84	2163.58	1282.09	0.59258	-0.754919	0.000100198	0.0013571
	CA03g06200	Histone-like protein (Fragment)	1441.02	2184.8	697.246	0.319135	-1.64776	1.32399e-13	8.59958e-12
	CA08g04660	PREDICTED: early nodulin-like protein 3-like [Solanum tuberosum]	446.344	674.381	218.308	0.323716	-1.6272	1.39111e-13	8.99377e-12
	CA03g01410	60S ribosomal protein L13a-like protein	2368.01	2767.01	1969.01	0.711603	-0.490856	0.00282481	0.0224985
	CA11g11180	PREDICTED: uncharacterized LOC101216656 [Cucumis sativus]	124.927	172.892	76.9619	0.445144	-1.16766	0.00135188	0.0122334
	CA10g06010	Coproporphyrinogen III oxidase	1153.17	1529.83	776.511	0.50758	-0.978292	3.35767e-07	8.29316e-06
	CA01g28490	1,2-diacylglycerol 3-beta-galactosyltransferase, putative	588.394	709.025	467.762	0.659726	-0.600062	0.00318876	0.0249316
	CA08g09770	SUN domain-containing protein	645.3	820.96	469.64	0.572062	-0.805756	8.30824e-05	0.00115616
	CA08g09900	PREDICTED: DNA gyrase subunit A, chloroplastic/mitochondrial-like [Solanum lycopersicum]	508.135	643.35	372.921	0.579655	-0.786734	0.00037162	0.00415944
	CA03g24470	Aspartyl aminopeptidase	1353.77	1676.76	1030.78	0.614747	-0.701936	9.36647e-05	0.00128078
	CA03g00120	Detected protein of unknown function	173.792	228.282	119.301	0.522604	-0.936209	0.00174786	0.0151787
	CA04g06150	PREDICTED: uncharacterized LOC101218070 [Cucumis sativus]	186.929	248.241	125.617	0.506027	-0.982714	0.00102731	0.00974453
	CA09g04660	PREDICTED: probable histone H2A.4 isoform 1 [Vitis vinifera]	2894.05	4093.08	1695.02	0.414119	-1.27188	4.39953e-06	8.4304e-05
	CA05g00150	Sodium/hydrogen exchanger plant, putative	99.8448	140.819	58.8706	0.418059	-1.25822	0.000344229	0.00388718
	CA10g18870	Auxin efflux carrier	177.507	231.428	123.587	0.534021	-0.905033	0.005435	0.038641
	CA03g29840	Exonuclease, putative	147.579	198.462	96.6965	0.487229	-1.03733	0.00106057	0.01001
	CA12g02730	Detected protein of unknown function	1165.62	1355.5	975.744	0.719843	-0.474246	0.00654917	0.0447366
	CA07g20120	Chromosome-associated kinesin KIF4A, putative	1269.32	1898.52	640.125	0.337171	-1.56845	1.15995e-10	5.27337e-09
	CA09g05220	Osmotic avoidance abnormal protein, putative	439.842	614.266	265.417	0.432089	-1.2106	2.32904e-06	4.75858e-05
	CA06g04680	PREDICTED: protein TIC 62, chloroplastic-like [Citrus sinensis]	1488.37	1741.25	1235.49	0.709542	-0.495041	0.00494821	0.0357381
	CA03g15730	Structural maintenance of chromosomes protein	645.779	1028.15	263.411	0.256199	-1.96466	2.6654e-09	9.76032e-08
	CA09g13510	PREDICTED: kinesin-3 [Vitis vinifera]	477.709	721.071	234.346	0.324998	-1.6215	7.36977e-10	2.96114e-08
	CA06g17970	Serine/threonine protein phosphatase 2a regulatory subunit A, putative	2022.98	2349.13	1696.84	0.722326	-0.469277	0.00546933	0.0388487
	CA02g04430	SNI1	461.799	594.282	329.317	0.554143	-0.851671	6.3667e-05	0.000913268
	CA02g12410	PREDICTED: lisH domain-containing protein C1711.05-like isoform X1 [Solanum tuberosum]	856.212	1038.86	673.567	0.648373	-0.625104	0.00104078	0.00985998
	CA08g09450	Detected protein of unknown function	1449.36	1710.5	1188.23	0.694667	-0.525606	0.00294331	0.023251
	CA06g14520	Chromatin remodeling complex subunit (Fragment)	578.17	692.917	463.423	0.668801	-0.580352	0.00639801	0.0439938
	CA05g13870	Myo-inositol-1-phosphate synthase	3756.96	5087.86	2426.06	0.476833	-1.06844	1.83613e-10	8.12098e-09
	CA09g00130	PREDICTED: peptidyl-prolyl cis-trans isomerase-like 1-like isoform 2 [Solanum lycopersicum]	327.234	407.884	246.584	0.604546	-0.726077	0.00225631	0.0187181
	CA04g17190	IAA9 protein	5392.97	6366.66	4419.28	0.694129	-0.526725	0.000801905	0.0078952
	CA12g01130	PREDICTED: acyl carrier protein 3, mitochondrial-like [Solanum tuberosum]	165.705	212.193	119.218	0.561839	-0.831772	0.00506007	0.0364753
	CA06g06690	Tubulin beta chain	1441.53	1775.09	1107.96	0.624168	-0.679994	0.000111914	0.00149188
	CA02g02910	Pyruvate kinase	798.045	946.014	650.076	0.687174	-0.541253	0.00487816	0.0353763
	CA07g10970	Nucleoporin, Nup133/Nup155-like, putative isoform 1 [Theobroma cacao]	420.587	516.811	324.364	0.627627	-0.67202	0.00281258	0.0224279
	CA09g17270	Groes chaperonin, putative	3589.18	4254.94	2923.42	0.687065	-0.541482	0.000889312	0.00862187
	CA08g15550	Light-harvesting complex II protein Lhcb6	3244.19	3884.72	2603.66	0.67023	-0.577271	0.000979848	0.00936044
	CA09g02950	Detected protein of unknown function	126.645	174.602	78.6886	0.450673	-1.14985	0.000700641	0.00706898
	CA10g15500	Detected protein of confused Function	1947.77	2360.98	1534.56	0.649968	-0.621559	0.00042289	0.00462443
	CA03g35530	lipid binding protein, putative [Ricinus communis]	374.018	576.725	171.311	0.297041	-1.75127	1.06498e-13	7.02455e-12
	CA12g18510	Serine hydroxymethyltransferase	963.343	1157.8	768.886	0.664092	-0.590545	0.00163328	0.0143309
	CA03g07150	Heat shock protein 70 (HSP70)-interacting protein, putative	431.81	564.767	298.852	0.529159	-0.918227	4.10514e-05	0.000623751
	CA07g05850	Coatomer alpha subunit, putative	2562.03	2947.85	2176.21	0.738236	-0.437846	0.00702768	0.0473254
	CA11g15610	Kinesin, putative	979.566	1431.39	527.745	0.368695	-1.4395	1.46178e-10	6.58002e-09
	CA03g04840	Pho1-like protein (Fragment)	237.367	308.05	166.684	0.541093	-0.886052	0.00147053	0.0131567
	CA08g06140	PREDICTED: eukaryotic translation initiation factor 3 subunit L-like [Solanum lycopersicum]	1173.22	1424.28	922.152	0.647449	-0.627161	0.00140356	0.012616
	CA02g10990	Zeaxanthin epoxidase, chloroplastic	362.319	457.076	267.561	0.585374	-0.77257	0.000641493	0.00654455
	CA01g29430	Thaliana 60S ribosomal protein L7 (At2g44120)	3725.18	4530.11	2920.25	0.644631	-0.633454	9.29456e-05	0.00127247
	CA12g16640	Poly(A)-binding protein	8776.38	10254.7	7298.03	0.711673	-0.490713	0.00235922	0.0194166
	CA03g30830	PIN1-like auxin transport protein	715.729	941.084	490.374	0.521074	-0.94044	7.19588e-06	0.000132332
	CA01g02950	PREDICTED: trihelix transcription factor GTL2-like [Solanum tuberosum]	238.824	301.066	176.582	0.58652	-0.769747	0.00331962	0.0258127
	CA03g25330	Pectate lyase	406.091	536.639	275.542	0.51346	-0.961677	0.00100823	0.00958347
	CA02g29830	Polyribonucleotide nucleotidyltransferase, putative	866.793	1092.26	641.33	0.587161	-0.768172	6.31611e-05	0.000907409
	CA06g03750	PREDICTED: receptor-like protein kinase HERK 1-like [Solanum tuberosum]	254.463	313.48	195.445	0.62347	-0.681608	0.00646301	0.0443023
	CA06g15540	Vacuolar H+-ATPase A2 subunit isoform	370.112	459.198	281.025	0.611991	-0.708418	0.0023204	0.0191385
	CA07g16650	Trehalose-6-phosphate synthase	1898.08	2825.74	970.419	0.343422	-1.54195	1.65063e-07	4.325e-06
	CA07g19120	Detected protein of unknown function	234.18	320.751	147.608	0.460196	-1.11968	2.17496e-05	0.000354277
	CA01g04780	Monocopper oxidase-like protein SKU5	2218.92	3229.09	1208.74	0.374328	-1.41762	3.65943e-14	2.55399e-12
	CA04g12600	Cycloartenol synthase	892.975	1087.69	698.262	0.641969	-0.639424	0.000721261	0.00724818
	CA03g08190	Immunoglobulin G-binding protein H [Theobroma cacao]	265.804	342.857	188.751	0.550524	-0.861123	0.000521662	0.00551707
	CA02g18400	Multicopper oxidase	694.524	1209.06	179.989	0.148867	-2.74791	2.28552e-18	2.32858e-16
	CA05g09670	Polyamine oxidase 5 [Theobroma cacao]	481.108	692.006	270.211	0.390475	-1.3567	3.09622e-09	1.11279e-07
	CA04g06670	Actin	2783.77	3427.21	2140.33	0.624511	-0.679201	3.90025e-05	0.000596991
	CA11g07870	Alcohol dehydrogenase, putative	3166.73	3707.89	2625.56	0.7081	-0.497975	0.0021617	0.018111
	CA03g22700	Basic helix-loop-helix	245.272	331.411	159.134	0.480171	-1.05838	0.000153795	0.00195865
	CA03g25050	PREDICTED: B3 domain-containing protein LOC_Os12g40080-like isoform X1 [Solanum tuberosum]	291.767	468.042	115.492	0.246755	-2.01885	1.20415e-09	4.70566e-08
	CA10g06370	PREDICTED: rhodanese-like domain-containing protein 4, chloroplastic-like [Solanum tuberosum]	1205.44	1583.74	827.149	0.522276	-0.937116	4.30302e-06	8.25935e-05
	CA01g17030	Phragmoplast orienting kinesin 1, putative [Theobroma cacao]	482.795	650.078	315.511	0.485344	-1.04292	0.000668863	0.00678435
	CA06g28020	Unknown protein	4705.15	5744.23	3666.07	0.638219	-0.647877	0.000975808	0.00933357
	CA01g17020	ATP binding protein, putative	703.233	934.768	471.699	0.504617	-0.98674	3.17824e-06	6.25291e-05
	CA07g17000	Detected protein of unknown function	348.4	439.22	257.58	0.586448	-0.769924	0.00118149	0.010931
	CA03g03100	Os01g0917500 protein	360.102	456.097	264.107	0.57906	-0.788216	0.00284369	0.0225891
	CA08g01860	P-protein subunit of glycine decarboxylase enzyme complex [Populus trichocarpa]	1456.58	1737.4	1175.77	0.676742	-0.563322	0.0013271	0.0120522
	CA10g14150	PREDICTED: probable serine/threonine-protein kinase At5g41260-like [Solanum lycopersicum]	508.25	624.913	391.588	0.626627	-0.674321	0.00154971	0.0137403
	CA01g14210	Importin subunit alpha	1709.44	1999.75	1419.13	0.709653	-0.494813	0.00416844	0.0310281
	CA02g21860	Serine-threonine protein kinase, plant-type, putative	1423.53	1805.79	1041.27	0.576627	-0.79429	4.31519e-05	0.000650541
	CA02g04060	Metalloprotease m41 ftsh, putative	1113.06	1381.9	844.219	0.610914	-0.710959	0.000134853	0.00175663
	CA02g23110	Allene oxide cyclase	3241.95	4010.2	2473.7	0.616851	-0.697006	0.00597521	0.0416386
	CA06g11110	PREDICTED: monothiol glutaredoxin-S3-like [Solanum tuberosum]	44.1619	66.749	21.5748	0.323223	-1.6294	0.00600276	0.0417668
	CA11g18390	PREDICTED: cyclin-dependent kinases regulatory subunit 2-like [Solanum lycopersicum]	1273.43	1555.87	991.002	0.636945	-0.650759	0.00025738	0.00304191
	CA06g06290	PREDICTED: 40S ribosomal protein S23-like [Solanum lycopersicum]	1802.86	2133.4	1472.32	0.690127	-0.535066	0.00154675	0.0137247
	CA12g02890	Kinase interacting protein 1	123.427	163.137	83.7168	0.513168	-0.962498	0.00706677	0.0475465
	CA10g20230	Mitochondrial carrier protein	480.552	587.404	373.701	0.63619	-0.652469	0.00159225	0.0140357
	CA01g25410	Multidrug resistance protein ABC transporter family	2405.32	2860.79	1949.84	0.681575	-0.553056	0.000856583	0.00835067
	CA07g19090	Calcium-dependent protein kinase	2225.26	2594.67	1855.85	0.715256	-0.483469	0.00350148	0.026906
	CA04g00150	26S proteasome regulatory subunit S3, putative	302.364	399.196	205.532	0.514865	-0.957733	0.000126059	0.00165531
	CA01g02480	Water channel protein	10511.1	13173.3	7848.99	0.595828	-0.747033	3.23518e-06	6.35398e-05
	CA08g12950	Detected protein of unknown function	2008.27	2458.82	1557.73	0.633529	-0.658517	0.000103315	0.00138861
	CA05g16220	PREDICTED: aquaporin PIP1-1-like [Setaria italica]	145.328	205.159	85.4965	0.416733	-1.26281	0.000272702	0.00319651
	CA06g22080	Plant origin recognition complex subunit, putative	340.813	437.966	243.661	0.556347	-0.845943	0.000227847	0.00275005
	CA04g17630	Unknown protein	22.2533	31.7237	12.7828	0.402943	-1.31135	0.00675823	0.0458627
	CA12g18570	Eukaryotic initiation factor 4A-14	2991.21	3500.66	2481.76	0.708941	-0.496263	0.00228748	0.0189354
	CA11g17410	Unknown protein	3579.7	4175.89	2983.52	0.714464	-0.485067	0.00244351	0.0199806

## Sheet: 14D_MOCK.vs.7D_MOCK.SIGS.NEGL2F
	Gene ID	Gene Description	Base mean	Base mean A	Base mean B	FC	log2 FC	p value	p adj
	CA03g22810	PREDICTED: probable S-adenosylmethionine-dependent methyltransferase At5g38100-like [Solanum tuberosum]	407.71	638.19	177.23	0.277707	-1.84837	1.98726e-10	1.01568e-08
	CA11g05750	Peptide transporter PTR1	53.7895	81.7407	25.8383	0.316101	-1.66154	0.00280365	0.0267499
	CA01g00910	Unknown protein	334.393	413.405	255.381	0.617751	-0.694902	0.000170575	0.0025389
	CA08g14310	Detected protein of unknown function	3516.9	5204.94	1828.85	0.351369	-1.50894	9.69301e-13	6.93251e-11
	CA01g24700	Xyloglucan-specific endoglucanase inhibitor 4	761.945	900.862	623.029	0.691592	-0.532008	0.00345576	0.0314602
	CA03g15600	Glycerol-3-phosphate transporter, putative	176.82	237.555	116.085	0.488668	-1.03307	3.81248e-06	9.0218e-05
	CA05g20790	Phenylalanine ammonia-lyase	431.254	533.551	328.958	0.616545	-0.697721	2.43364e-05	0.000460131
	CA05g00610	PREDICTED: zeatin O-glucosyltransferase-like [Solanum lycopersicum]	62.7297	90.0533	35.406	0.393167	-1.34678	5.3558e-05	0.000935218
	CA12g16630	UDP-glucose glucosyltransferase	14.726	25.1643	4.28766	0.170387	-2.55311	0.000793839	0.00948792
	CA03g34120	Serine-threonine kinase receptor-associated protein, putative	1519.53	1724.38	1314.68	0.762404	-0.391372	0.002056	0.0207042
	CA05g17970	Metal ion binding protein	1113.61	1333.08	894.144	0.670735	-0.576185	0.000141065	0.00214384
	CA03g14190	Ankyrin repeat-containing protein, putative	247.653	311.38	183.926	0.590681	-0.759548	0.00255203	0.0247422
	CA08g17980	Cytochrome P450 82C4, putative isoform 2 [Theobroma cacao]	1051.51	1297.09	805.937	0.621342	-0.68654	8.53385e-07	2.34691e-05
	CA01g16130	Actin cross-linking protein, putative [Theobroma cacao]	85.7509	123.158	48.3439	0.392536	-1.3491	3.1613e-06	7.65897e-05
	CA02g11510	Sterol 22-desaturase	104.933	152.304	57.562	0.37794	-1.40377	7.93514e-06	0.000175183
	CA08g16200	Transcription factor, putative	1803.29	2183.63	1422.95	0.651643	-0.617845	2.22207e-05	0.000426615
	CA05g03360	Detected protein of unknown function	1195.89	1419.28	972.495	0.685205	-0.545393	6.42856e-05	0.00109437
	CA07g03190	Heat shock protein 70 (HSP70)-interacting protein, putative	798.085	1010.38	585.794	0.579778	-0.786429	1.35022e-07	4.3366e-06
	CA03g36580	Detected protein of unknown function	1602.57	1802.94	1402.21	0.777736	-0.362647	0.00493887	0.0418002
	CA02g28380	Polygalacturonase inhibitor (Fragment)	161.765	204.525	119.006	0.581867	-0.781239	0.0013946	0.0150528
	CA02g12010	PREDICTED: LRR receptor-like serine/threonine-protein kinase FLS2-like [Solanum tuberosum]	81.5537	110.813	52.2946	0.471919	-1.08339	0.00133479	0.0144631
	CA04g00190	Adenylate kinase family-like protein	2178.63	2543.18	1814.08	0.71331	-0.487399	7.32961e-05	0.00122815
	CA01g23690	BSD domain-containing protein	603.488	708.258	498.718	0.704147	-0.506051	0.00111126	0.0124748
	CA06g18700	Brassinosteroid LRR receptor kinase, putative	24.2863	36.3898	12.1827	0.334784	-1.5787	0.00338954	0.030996
	CA03g28810	Detected protein of unknown function	115.827	164.899	66.7553	0.404825	-1.30463	0.000114777	0.00179302
	CA09g03200	Kinesin-related motor protein Eg5	138.333	177.32	99.3465	0.560268	-0.83581	0.000900817	0.0104648
	CA03g18160	4-hydroxycinnamoyl-CoA ligase 2	292.87	344.807	240.933	0.698748	-0.517156	0.00202362	0.0204518
	CA12g02470	ATP binding protein, putative	1346.23	1726.9	965.567	0.559134	-0.838735	4.75248e-10	2.29782e-08
	CA03g36820	Mitogen-activated protein kinase kinase	890.919	1118.25	663.583	0.59341	-0.752898	2.06105e-06	5.20751e-05
	CA01g19820	PREDICTED: V-type proton ATPase 16 kDa proteolipid subunit c2-like [Solanum tuberosum]	2573.17	2987.57	2158.76	0.722581	-0.468769	0.000137527	0.0020972
	CA02g14070	Detected protein of unknown function	2026.56	2297.11	1756	0.764438	-0.387528	0.00169291	0.0176672
	CA09g03920	PREDICTED: cytochrome c-type biogenesis protein CcmE-like [Solanum lycopersicum]	195.875	242.93	148.82	0.612604	-0.706974	0.000988592	0.0112969
	CA12g04290	Phosphoglycolate phosphatase	359.962	433.268	286.656	0.661613	-0.59594	0.0013029	0.0141862
	CA05g15550	PREDICTED: probably inactive leucine-rich repeat receptor-like protein kinase IMK2-like [Solanum tuberosum]	605.959	756.07	455.847	0.602917	-0.72997	0.000984153	0.0112634
	CA02g30670	Detected protein of unknown function	2460.28	3101.67	1818.88	0.58642	-0.769995	4.90848e-10	2.36715e-08
	CA06g20850	Nucleic acid binding protein, putative	182.558	254.23	110.886	0.436165	-1.19705	3.83412e-07	1.12105e-05
	CA11g16120	PREDICTED: aluminum-activated malate transporter 2-like [Citrus sinensis]	38.8411	59.2395	18.4426	0.311322	-1.68352	0.00144264	0.0154891
	CA08g07550	PREDICTED: probable polygalacturonase-like [Solanum tuberosum]	481.452	680.929	281.975	0.414104	-1.27194	0.000385955	0.0051398
	CA07g12820	Serine/threonine-protein kinase	169.167	221.724	116.61	0.525922	-0.927078	8.34521e-05	0.00138075
	CA08g16890	LOB domain-containing protein, putative	266.073	368.877	163.269	0.44261	-1.17589	0.000106435	0.00168744
	CA12g08850	BRI1 protein	1467.35	1654.49	1280.22	0.773782	-0.370001	0.00513758	0.043253
	CA03g16300	Heat shock transcription factor HSFB2a	155.023	214.531	95.5145	0.445225	-1.16739	7.90269e-07	2.18407e-05
	CA08g15780	PREDICTED: probable protein phosphatase 2C 10-like [Cucumis sativus]	548.933	710.697	387.169	0.544774	-0.87627	2.8301e-08	1.03521e-06
	CA02g03220	Polyprotein, putative	38.225	57.97	18.48	0.318786	-1.64934	0.00063602	0.00781875
	CA01g18640	Cohesin subunit rad21, putative	329.048	400.937	257.16	0.641398	-0.640707	0.00519573	0.0436442
	CA10g01090	Molecular chaperone Hsp90-2	16950.7	19611.1	14290.4	0.728691	-0.45662	0.000800928	0.00954208
	CA09g13790	PREDICTED: E3 ubiquitin-protein ligase RMA1H1-like [Solanum tuberosum]	87.9649	138.739	37.191	0.268065	-1.89935	7.77993e-08	2.63482e-06
	CA12g02600	NTA15 protein	164.106	202.11	126.102	0.623928	-0.680548	0.00268392	0.0257753
	CA03g20830	PREDICTED: centrosome and spindle pole-associated protein 1-like [Solanum tuberosum]	24.0706	38.7296	9.41165	0.24301	-2.04091	0.000885679	0.0103157
	CA04g17660	PREDICTED: disease resistance protein RPP13-like [Solanum tuberosum]	103.633	137.022	70.2441	0.51265	-0.963954	0.00140498	0.0151283
	CA03g18340	C2H2-like zinc finger protein, putative [Theobroma cacao]	360.034	437.45	282.618	0.646057	-0.630267	0.000473306	0.00607885
	CA03g32090	Cinnamoyl-CoA reductase	553.275	814.865	291.686	0.357956	-1.48214	4.5648e-15	4.24015e-13
	CA03g04270	Ribonucleoprotein, chloroplast, putative	911.793	1194.32	629.27	0.526887	-0.924435	1.7031e-10	8.82535e-09
	CA04g17860	PREDICTED: interferon-related developmental regulator 1-like [Solanum lycopersicum]	790.088	997.384	582.792	0.58432	-0.775169	8.47649e-08	2.8449e-06
	CA01g34550	Detected protein of unknown function	543.854	699.397	388.312	0.555209	-0.848897	3.48223e-07	1.03524e-05
	CA04g16280	NADPH--cytochrome P450 reductase	3838.31	4269.53	3407.09	0.798001	-0.325537	0.00585985	0.0480684
	CA12g20960	RelA-SpoT like protein RSH4 (Fragment)	526.534	638.962	414.106	0.648092	-0.62573	0.000101565	0.00162287
	CA06g13900	Unknown protein	4028.09	4794.35	3261.84	0.680351	-0.555648	2.53303e-06	6.26568e-05
	CA06g00380	Polygalacturonase-like protein-like	354.856	418.956	290.756	0.694002	-0.526987	0.00421988	0.0368577
	CA12g10530	Beta-galactosidase (Precursor)	985.549	1167.26	803.834	0.688649	-0.538159	0.000117642	0.00182656
	CA09g10060	Heat shock protein binding protein, putative	482.982	650.885	315.078	0.484076	-1.04669	2.48115e-10	1.24536e-08
	CA03g16630	CDPK-like protein	1784.71	2199.3	1370.12	0.622981	-0.68274	8.74695e-08	2.91559e-06
	CA06g19690	Boron transporter	2509.13	3235.96	1782.31	0.550783	-0.860445	1.07096e-12	7.58685e-11
	CA05g00660	PREDICTED: zeatin O-glucosyltransferase-like [Solanum tuberosum]	4.1318	8.26361	0	0	-Inf	0.00229292	0.0225922
	CA07g11370	Xyloglucan galactosyltransferase KATAMARI1, putative	1234.57	1562.5	906.651	0.580258	-0.785234	6.57284e-09	2.66075e-07
	CA06g27570	Detected protein of confused Function	173.535	244.797	102.274	0.41779	-1.25915	8.69915e-07	2.38944e-05
	CA04g21630	PREDICTED: protein disulfide-isomerase LQY1-like [Solanum tuberosum]	388.893	489.994	287.792	0.587338	-0.767738	2.14005e-05	0.000412636
	CA04g11770	GRAS family transcription factor	124.612	168.857	80.3672	0.475949	-1.07112	6.95088e-05	0.00117259
	CA03g35260	Unknown protein	217.943	260.504	175.382	0.673244	-0.5708	0.00360987	0.0325456
	CA10g01320	Ethylene response factor ERF4	169.199	218.912	119.487	0.54582	-0.873504	0.00390273	0.0345591
	CA09g04260	Magnesium dependent soluble inorganic pyrophosphatase	1198.78	1615.12	782.44	0.484447	-1.04559	4.40387e-11	2.4708e-09
	CA04g11280	Phosphoglycolate phosphatase	114.485	146.356	82.6141	0.564474	-0.825021	0.00211521	0.0211861
	CA05g20740	AG-motif binding protein-5	824.372	1070.89	577.855	0.539604	-0.890028	1.93571e-07	6.04364e-06
	CA11g18900	Pleckstrin homology (PH) and lipid-binding START domain-containing protein	612.146	752.837	471.456	0.626239	-0.675214	8.03964e-06	0.000177141
	CA06g07710	Omega-3 fatty acid desaturase	2536.49	3505.75	1567.23	0.447045	-1.16151	7.11954e-16	7.37861e-14
	CA08g18190	Unknown protein	39.661	61.828	17.4939	0.282945	-1.82141	3.77718e-06	8.95829e-05
	CA03g23230	Sucrose synthase	131.228	164.252	98.2044	0.597888	-0.742052	0.00376596	0.0336546
	CA08g03660	Detected protein of unknown function	158.413	203.205	113.62	0.559139	-0.838721	0.000902435	0.0104746
	CA03g29260	Extracellular calcium sensing receptor	1141.58	1475.36	807.81	0.547536	-0.868975	6.33657e-10	3.0181e-08
	CA01g19360	Detected protein of unknown function	109.003	150.115	67.8912	0.452262	-1.14477	0.000654813	0.00801895
	CA01g13040	TrPRP2	576.716	715.205	438.228	0.612731	-0.706674	0.00169637	0.0176874
	CA05g04380	PREDICTED: root phototropism protein 3-like [Solanum tuberosum]	185.444	242.557	128.33	0.529073	-0.91846	0.000177382	0.00262972
	CA03g24860	Unknown protein	635.887	727.472	544.303	0.748211	-0.418483	0.00575544	0.047403
	CA11g07960	Polygalacturonase-1 non-catalytic subunit beta, putative	4570.88	6363.84	2777.92	0.436516	-1.19589	2.77437e-16	3.04446e-14
	CA07g18380	Ferredoxin-like protein	471.719	592.891	350.546	0.591249	-0.758162	9.12496e-06	0.000198514
	CA08g18490	PREDICTED: BURP domain-containing protein 17-like [Solanum tuberosum]	45714.1	60049.5	31378.7	0.522548	-0.936364	0.000690433	0.00840002
	CA02g30890	Unknown protein	345.345	412.459	278.23	0.674564	-0.567973	0.00221217	0.0219316
	CA04g07350	AP2/ERF domain-containing transcription factor	14.6657	27.9272	1.40426	0.0502828	-4.31379	9.22971e-06	0.00020058
	CA04g11800	ATP binding protein, putative	409.001	488.475	329.526	0.674601	-0.567893	0.000943669	0.0108724
	CA03g05310	DNA binding protein, putative	23.8072	43.8571	3.75717	0.0856684	-3.54509	9.28794e-07	2.52636e-05
	CA06g12410	Cys2/His2 zinc-finger transcription factor	90.6601	133.388	47.932	0.359343	-1.47657	4.1161e-05	0.000736554
	CA02g06440	Putative At5g37260 (Fragment)	199.127	343.114	55.1405	0.160706	-2.6375	7.88121e-25	1.98234e-22
	CA10g16230	Cytochrome P450	259.435	327.085	191.784	0.586343	-0.770184	9.54804e-05	0.00154017
	CA03g12470	PREDICTED: uncharacterized Rho GTPase-activating protein At5g61530-like [Solanum lycopersicum]	259.131	316.954	201.308	0.635133	-0.65487	0.000395962	0.00525752
	CA12g12410	Cytochrome P450 CYP736A54	2019.59	3569.39	469.795	0.131618	-2.92557	9.4735e-27	2.71889e-24
	CA03g08100	CXE carboxylesterase	881.471	1007.69	755.253	0.749491	-0.416017	0.00371923	0.0332901
	CA03g10670	Detected protein of unknown function	200.995	250.274	151.716	0.6062	-0.722135	0.0016664	0.0174399
	CA12g22610	Fatty acid desaturase	17.4825	30.7896	4.17534	0.135608	-2.88248	0.00307696	0.0286765
	CA04g19720	Dual-specific kinase DSK1	285.702	342.965	228.438	0.666069	-0.586255	0.00290188	0.0274099
	CA05g07060	Detected protein of unknown function	681.752	1088.63	274.872	0.252493	-1.98569	7.61248e-13	5.47952e-11
	CA02g24250	Unknown protein	360.028	581.89	138.166	0.237444	-2.07434	5.3041e-22	1.06971e-19
	CA12g13170	Malic enzyme	5395.13	7751.99	3038.26	0.391934	-1.35132	2.50799e-24	5.84832e-22
	CA02g23780	Myosin heavy chain, putative	260.663	462.017	59.3096	0.128371	-2.96161	5.88969e-35	2.58523e-32
	CA02g12060	Chloroplast chlorophyll a/b binding protein	3687.63	4416.69	2958.58	0.669863	-0.578061	8.14562e-06	0.000179124
	CA03g35310	Protein binding protein, putative	214.764	261.723	167.806	0.641158	-0.641249	0.00344811	0.0314034
	CA07g20200	RNA binding protein, putative	208.973	255.451	162.494	0.636109	-0.652653	0.00252686	0.0245513
	CA04g18300	WRKY1	728.446	908.426	548.466	0.603754	-0.727968	1.10068e-06	2.95089e-05
	CA04g13030	Detected protein of unknown function	707.965	1006.47	409.457	0.406823	-1.29753	7.10583e-12	4.43095e-10
	CA12g19330	Chlorophyll a oxygenase, putative	445.107	544.03	346.184	0.636331	-0.65215	0.000130359	0.00200015
	CA08g19540	S-adenosyl-methionine-sterol-C-methyltransferase	1173.2	1528.62	817.783	0.534981	-0.90244	6.04338e-11	3.33219e-09
	CA05g08190	PREDICTED: dof zinc finger protein DOF5.2-like [Vitis vinifera]	24.5618	42.0649	7.05874	0.167806	-2.57513	1.0856e-05	0.00023079
	CA05g11060	Ethylene-responsive transcription factor 1	97.2774	127.812	66.7427	0.522194	-0.937342	0.00263738	0.0253938
	CA10g00960	PREDICTED: chloride channel protein CLC-f-like [Solanum tuberosum]	181.85	233.497	130.203	0.557621	-0.842643	0.000378841	0.00507275
	CA06g28420	PREDICTED: cytochrome b5-like [Solanum lycopersicum]	338.957	418.408	259.507	0.620224	-0.689138	0.000169996	0.00253196
	CA07g12840	PREDICTED: calcium-binding protein PBP1 [Vitis vinifera]	138.015	206.591	69.4389	0.336119	-1.57296	6.22737e-12	3.90493e-10
	CA02g01120	Dof3 protein	421.48	737.354	105.606	0.143224	-2.80366	8.00837e-51	8.53692e-48
	CA08g07520	BRASSINOSTEROID INSENSITIVE 1-associated receptor kinase 1 precursor, putative [Ricinus communis]	1012.97	1290.32	735.625	0.57011	-0.810687	6.9349e-09	2.80225e-07
	CA12g20950	CBL-interacting protein kinase 1	334.946	545.349	124.542	0.228371	-2.13055	9.98913e-28	3.02185e-25
	CA06g16920	PREDICTED: V-type proton ATPase subunit c''-like [Solanum tuberosum]	907.398	1055.11	759.691	0.720014	-0.473904	0.000838692	0.00987116
	CA07g13060	Wound-responsive family protein [Theobroma cacao]	524.328	806.874	241.782	0.299653	-1.73864	6.86088e-16	7.14362e-14
	CA01g03910	Triose phosphate/phosphate translocator, chloroplast, putative	752.478	878.683	626.274	0.712741	-0.488549	0.00120437	0.0132879
	CA08g16140	Leucoanthocyanidin dioxygenase, putative	68.9259	118.23	19.6222	0.165967	-2.59103	1.73905e-05	0.000348527
	CA09g07050	Unknown protein	92.3865	172.366	12.4074	0.0719829	-3.7962	5.69255e-23	1.23722e-20
	CA12g05770	PREDICTED: OTU domain-containing protein At3g57810-like [Cucumis sativus]	227.573	281.312	173.835	0.617943	-0.694454	0.000685084	0.00834651
	CA12g00890	Detected protein of confused Function	108.396	161.39	55.4026	0.343285	-1.54252	2.10561e-07	6.51054e-06
	CA01g14860	Unknown protein	118.879	148.471	89.2858	0.601367	-0.733682	0.00344357	0.0313747
	CA08g17150	Detected protein of unknown function	2181.38	2605.75	1757.01	0.67428	-0.56858	4.60834e-06	0.000107126
	CA10g18340	PREDICTED: protein PLANT CADMIUM RESISTANCE 10-like [Solanum tuberosum]	218.091	268.145	168.037	0.626664	-0.674235	0.00212542	0.0212789
	CA02g24610	Transcription factor, putative	1510.37	1935.31	1085.44	0.560862	-0.834281	7.15174e-10	3.39192e-08
	CA05g16580	PREDICTED: probable beta-1,3-galactosyltransferase 16-like [Solanum tuberosum]	776.607	905.315	647.899	0.715662	-0.48265	0.00101506	0.0115522
	CA06g27910	Unknown protein	626.35	755.474	497.226	0.658164	-0.60348	9.69649e-05	0.0015605
	CA03g36650	Detected protein of unknown function	2939.06	3505.72	2372.39	0.67672	-0.56337	1.18604e-05	0.000249772
	CA11g05000	PREDICTED: auxin-induced protein 6B-like [Solanum lycopersicum]	23.783	39.103	8.463	0.216428	-2.20804	0.00124266	0.0136163
	CA11g08190	PREDICTED: polygalacturonase At1g48100-like [Solanum tuberosum]	1089.7	1638.59	540.821	0.330053	-1.59923	8.43627e-12	5.15996e-10
	CA04g12060	O-methyltransferase, putative	221.413	279.097	163.73	0.586643	-0.769445	0.00125715	0.0137482
	CA07g18610	Serine/threonine-specific protein kinase, putative	304.541	370.196	238.886	0.645297	-0.631966	0.0013067	0.0142137
	CA09g14040	Chlorophyll a-b-binding protein 5, chloroplastic	485.951	599.038	372.865	0.622439	-0.683996	5.64769e-05	0.000977797
	CA01g24910	Detected protein of unknown function	1117.17	1506.92	727.431	0.482728	-1.05072	9.38425e-14	7.4495e-12
	CA09g16880	Patellin-3, putative	1497.59	1701.38	1293.79	0.760433	-0.395106	0.00302561	0.028297
	CA11g02280	Chalcone isomerase	5512.49	7360.71	3664.27	0.497814	-1.00632	5.59425e-18	7.15616e-16
	CA03g36340	Protein kinase	872.549	1123.08	622.018	0.553849	-0.852435	2.49768e-07	7.5763e-06
	CA11g15250	Alpha-glucosidase	140.94	220.48	61.4004	0.278485	-1.84433	1.96873e-09	8.76183e-08
	CA02g07420	Adenylyl-sulfate kinase	585.764	703.104	468.423	0.666221	-0.585927	0.000146749	0.00221968
	CA01g04040	PREDICTED: zinc finger A20 and AN1 domain-containing stress-associated protein 7-like [Solanum tuberosum]	237.791	313.943	161.639	0.514868	-0.957726	0.000182135	0.00268949
	CA06g10360	Phosphoenolpyruvate carboxylase kinase 2	226.099	317.676	134.522	0.423455	-1.23972	3.23661e-09	1.37747e-07
	CA08g13320	Detected protein of unknown function	75.3852	105.609	45.161	0.427622	-1.22559	0.0018674	0.0191321
	CA02g28390	PREDICTED: homeobox-leucine zipper protein HAT7-like isoform X1 [Solanum tuberosum]	201.039	299.879	102.199	0.3408	-1.553	3.88836e-09	1.63618e-07
	CA03g28010	Homeobox	326.239	392.722	259.757	0.661427	-0.596347	0.000544188	0.00685163
	CA02g09020	Protein bem46, putative	322.051	380.102	264	0.694552	-0.525845	0.0046751	0.0398996
	CA07g04400	Tetratricopeptide repeat-like superfamily protein, putative [Theobroma cacao]	15.2291	24.6913	5.76681	0.233556	-2.09816	0.00112549	0.0126039
	CA05g19550	DnaJ-like protein	6616.27	7723.99	5508.55	0.713174	-0.487674	1.95925e-05	0.000384184
	CA03g21720	Cinnamoyl-CoA reductase, putative	243.664	349.511	137.817	0.394313	-1.34259	5.15551e-10	2.47133e-08
	CA10g01500	Tyrosine aminotransferase	237.546	361.135	113.957	0.315552	-1.66405	1.0739e-13	8.43519e-12
	CA08g03450	Transcription factor	376.49	496.14	256.84	0.517677	-0.949876	0.000773168	0.00929047
	CA08g08230	UDP-glucose:glucosyltransferase	1263.71	1541.69	985.739	0.639389	-0.645233	1.26762e-06	3.3622e-05
	CA07g21120	Detected protein of unknown function	299.363	391.601	207.125	0.528919	-0.918881	5.23502e-06	0.000120567
	CA02g20300	Detected protein of unknown function	227.225	292.911	161.54	0.551498	-0.858573	6.51713e-05	0.00110861
	CA01g12630	PREDICTED: zinc finger CCCH domain-containing protein 46-like isoform 1 [Solanum lycopersicum]	862.277	988.398	736.155	0.744796	-0.425083	0.00298849	0.0280387
	CA05g06630	PREDICTED: pentatricopeptide repeat-containing protein At5g13770, chloroplastic-like [Solanum lycopersicum]	475.429	667.66	283.198	0.424165	-1.2373	7.06798e-13	5.12051e-11
	CA11g00160	Detected protein of unknown function	398.028	480.584	315.471	0.656433	-0.607281	0.00271025	0.025988
	CA01g18470	PREDICTED: LOW QUALITY PROTEIN: Fanconi anemia group I protein-like [Vitis vinifera]	246.966	302.867	191.066	0.63086	-0.664608	0.00124728	0.0136536
	CA02g07970	Putative zinc finger protein	128.404	162.585	94.2226	0.57953	-0.787046	0.00158208	0.0166902
	CA08g17460	PREDICTED: serine carboxypeptidase-like 26-like [Solanum lycopersicum]	1048.23	1211.37	885.082	0.730646	-0.452755	0.000537634	0.00678819
	CA06g24840	C-4 methyl sterol oxidase	660.694	764.435	556.954	0.728582	-0.456836	0.00293673	0.027669
	CA12g18170	Glyceraldehyde-3-phosphate dehydrogenase B	846.898	1113.13	580.67	0.521657	-0.938828	1.75713e-08	6.64446e-07
	CA10g22410	Detected protein of unknown function	636.893	785.566	488.22	0.621488	-0.686201	2.38853e-05	0.000453133
	CA02g02550	Detected protein of unknown function	7534.17	9626.47	5441.88	0.565304	-0.822901	2.50701e-05	0.000472407
	CA09g15500	Heme-binding-like protein	312.999	484.642	141.356	0.29167	-1.77759	6.85769e-17	7.99564e-15
	CA07g14400	Golden 2-like 1 transcription factor	165.134	219.981	110.287	0.501349	-0.996113	0.0039263	0.034727
	CA11g11970	F-box family protein isoform 1 [Theobroma cacao]	242.901	294.479	191.322	0.649697	-0.62216	0.00222201	0.0220097
	CA07g09640	Detected protein of unknown function	51.7564	70.0415	33.4713	0.477878	-1.06529	0.00383738	0.0341429
	CA03g16530	AP2 domain CBF protein	19.5444	37.6846	1.40426	0.0372635	-4.74609	6.46263e-08	2.20874e-06
	CA11g00260	Detected protein of unknown function	680.135	867.108	493.163	0.568745	-0.814146	0.000193459	0.00282407
	CA05g03370	Detected protein of confused Function	402.021	697.256	106.786	0.153152	-2.70696	2.97463e-65	6.65901e-62
	CA03g36390	Nucleic acid binding protein, putative	179.817	222.297	137.336	0.617807	-0.694772	0.00155923	0.0164957
	CA12g15620	1-aminocyclopropane-1-carboxylate oxidase	3529.98	5987.67	1072.28	0.179081	-2.48132	2.76679e-79	1.23875e-75
	CA12g18980	ChaC-like family protein-like	240.052	337.912	142.192	0.420796	-1.24881	4.32746e-09	1.81328e-07
	CA01g23490	Detected protein of unknown function	617.965	783.404	452.527	0.577642	-0.791754	1.58243e-05	0.000319713
	CA05g14880	Small GTP-binding protein	1017.06	1240.09	794.03	0.640299	-0.643183	1.55481e-05	0.000316131
	CA06g01640	Hcr2-0A	400.258	701.319	99.1968	0.141443	-2.82171	6.40144e-40	3.98063e-37
	CA11g18840	Kinase, putative	528.541	630.924	426.158	0.675451	-0.566077	0.00121726	0.0134036
	CA09g01490	PREDICTED: glucomannan 4-beta-mannosyltransferase 9-like [Solanum tuberosum]	616.489	772.799	460.179	0.59547	-0.747899	0.000337273	0.00460378
	CA03g07300	PREDICTED: uncharacterized N-acetyltransferase p20-like [Solanum lycopersicum]	130.549	220.007	41.0916	0.186774	-2.42063	8.90922e-08	2.96348e-06
	CA02g24290	Detected protein of unknown function	485.677	581.937	389.416	0.669172	-0.579551	0.000464718	0.00598282
	CA02g03210	PREDICTED: malonyl-CoA decarboxylase, mitochondrial-like isoform X1 [Glycine max]	69.8998	94.9819	44.8177	0.471855	-1.08358	0.00202163	0.0204489
	CA03g35150	Polygalacturonase-like protein-like	1661.67	2137.81	1185.52	0.55455	-0.85061	7.89052e-11	4.30823e-09
	CA09g04850	Heat shock protein 70	35071.5	41227.6	28915.4	0.701361	-0.511771	3.69057e-06	8.8078e-05
	CA03g19850	E3 ubiquitin ligase	316.651	378.707	254.595	0.672274	-0.572879	0.00245312	0.0239312
	CA03g18170	Tubulin beta chain	1658.07	2248.85	1067.29	0.474591	-1.07524	1.43351e-16	1.62896e-14
	CA11g01140	PREDICTED: ethylene-responsive transcription factor ERF119-like [Solanum tuberosum]	1270.99	1671.37	870.621	0.520904	-0.940911	5.60654e-11	3.09896e-09
	CA01g31780	Unknown protein	33.6341	62.5998	4.66838	0.0745751	-3.74516	4.90221e-09	2.03224e-07
	CA07g08560	SCL domain class transcription factor	312.599	413.878	211.319	0.510582	-0.969785	2.38106e-07	7.24218e-06
	CA02g17460	Detected protein of confused Function	619.483	750.596	488.369	0.650642	-0.620064	7.70585e-05	0.00128351
	CA03g27700	Galactosyltransferase, putative	385.277	474.487	296.067	0.623974	-0.680442	0.000104617	0.00166331
	CA08g19110	PREDICTED: actin-depolymerizing factor 5-like [Solanum lycopersicum]	899.329	1073.67	724.984	0.675236	-0.566536	6.7634e-05	0.00114528
	CA02g29600	Carbonic anhydrase	157.261	207.586	106.936	0.51514	-0.956963	0.000334607	0.00457296
	CA03g02020	SAMT (Fragment)	64.528	89.4809	39.5751	0.442274	-1.17699	0.000691871	0.00840837
	CA11g08000	Endo-1,4-beta-glucanase	4413.72	5167.56	3659.89	0.708244	-0.497682	0.000622431	0.007677
	CA05g14860	Glutamate dehydrogenase	490.69	733.469	247.911	0.337998	-1.56491	6.09182e-15	5.54356e-13
	CA08g10230	Wound-induced protein WIN1	477.615	597.818	357.412	0.59786	-0.74212	0.000597443	0.00741783
	CA05g17880	Calcium-binding protein, putative	1249.42	1476.7	1022.13	0.692172	-0.530798	0.000504641	0.00641869
	CA06g26590	RNA binding protein, putative	1246.37	1455.02	1037.73	0.713206	-0.48761	0.000247949	0.00348436
	CA10g10520	PREDICTED: KH domain-containing protein At2g38610-like [Solanum lycopersicum]	276.652	349.262	204.042	0.584208	-0.775447	7.52238e-05	0.00125762
	CA02g16090	Phosphoglycerate mutase, putative	243.527	322.057	164.997	0.512323	-0.964876	6.19864e-06	0.000140448
	CA06g04570	Unknown protein	376.08	493.053	259.107	0.525516	-0.928193	6.13197e-06	0.000139219
	CA03g08700	Protein binding protein, putative	244.499	302.743	186.255	0.615224	-0.700815	0.00146421	0.0156728
	CA07g17670	Core-2/I-branching beta-1,6-N-acetylglucosaminyltransferase family protein	315.439	398.421	232.458	0.583447	-0.777326	3.02151e-05	0.000560393
	CA10g19820	Putative A-type response regulator 7	485.024	599.536	370.512	0.617998	-0.694327	8.1295e-05	0.00134705
	CA04g04540	PREDICTED: LRR receptor-like serine/threonine-protein kinase GSO2-like [Solanum tuberosum]	15.8977	24.1687	7.62667	0.31556	-1.66401	0.000875018	0.0102227
	CA11g00710	Detected protein of unknown function	250.64	350.631	150.649	0.42965	-1.21877	5.22372e-09	2.15753e-07
	CA02g31280	Phosphoglycerate mutase, putative	310.853	387.345	234.361	0.605045	-0.724885	9.06994e-05	0.00148204
	CA04g22480	Multicopper oxidase, putative	7752.5	11024.4	4480.63	0.40643	-1.29892	5.49781e-22	1.08915e-19
	CA03g20700	Detected protein of unknown function	386.49	468.936	304.044	0.648369	-0.625113	0.000486604	0.00623176
	CA05g04050	Phosphatidylglycerolphosphate synthase 2	428.657	505.575	351.738	0.69572	-0.523422	0.00236211	0.0232227
	CA08g09640	Detected protein of unknown function	234.276	436.753	31.7986	0.0728069	-3.77978	1.06129e-53	1.39754e-50
	CA02g02060	PREDICTED: leucine-rich repeat-containing protein 40-like [Solanum lycopersicum]	446.707	561.305	332.11	0.591675	-0.757124	3.67307e-05	0.000665554
	CA11g02340	PREDICTED: uncharacterized N-acetyltransferase ycf52-like [Cucumis sativus]	181.656	254.704	108.608	0.426411	-1.22968	1.57778e-07	4.97468e-06
	CA02g27000	MADS-box transcription factor FBP29	55.7695	82.6613	28.8778	0.349351	-1.51725	0.00010796	0.00170328
	CA07g20900	PREDICTED: GPI-anchored protein LORELEI-like [Solanum lycopersicum]	500.522	742.21	258.833	0.348732	-1.51981	1.14187e-13	8.90658e-12
	CA10g20410	UDP-glucose glucosyltransferase	1070.57	1360.26	780.872	0.57406	-0.800726	0.000108995	0.00171466
	CA01g01590	NADPH oxidase	591.157	868.678	313.636	0.36105	-1.46973	9.98991e-16	1.01652e-13
	CA11g02170	PREDICTED: S-adenosylmethionine decarboxylase proenzyme-like isoform X1 [Cicer arietinum]	1511.35	2059.88	962.809	0.46741	-1.09724	2.14135e-17	2.60524e-15
	CA12g12250	Receptor protein kinase, putative	624.395	727.198	521.591	0.717261	-0.47943	0.0021841	0.0217496
	CA11g10620	Early nodulin-like protein	642.922	766.625	519.22	0.67728	-0.562176	0.00282013	0.0268074
	CA10g05600	PREDICTED: formin-like protein 7-like, partial [Solanum tuberosum]	139.109	205.77	72.4473	0.352079	-1.50603	1.22803e-05	0.000256205
	CA07g20050	Glycerophosphoryl diester phosphodiesterase, putative	5085.32	6220.95	3949.7	0.634902	-0.655394	3.42582e-06	8.21977e-05
	CA02g13110	Leucine-rich repeat family protein / protein kinase family protein	2902.63	3294.22	2511.04	0.762257	-0.39165	0.00119947	0.0132551
	CA02g28490	Protein C10orf22, putative	826.4	1085	567.801	0.523319	-0.934239	1.34976e-10	7.12637e-09
	CA02g21340	Ascorbate peroxidase	108.132	139.685	76.5789	0.548225	-0.86716	0.0013615	0.0147311
	CA09g09100	FERONIA receptor-like kinase	1338.2	1559.11	1117.29	0.716619	-0.480722	0.000315032	0.00432656
	CA02g21430	Thaumatin	292.448	393.518	191.379	0.486327	-1.04	2.887e-06	7.0478e-05
	CA12g10680	Homomeric Acetyl-CoA Carboxylase (Hom-ACCase)	4865.29	5984.22	3746.36	0.62604	-0.675673	9.00741e-07	2.46203e-05
	CA07g03940	Tuber-specific and sucrose-responsive element binding factor	1309.42	1627.83	991.005	0.608789	-0.715986	0.00517398	0.0435104
	CA05g04810	PREDICTED: zeatin O-glucosyltransferase-like [Solanum lycopersicum]	9.23713	16.577	1.89731	0.114455	-3.12715	2.55933e-05	0.000480647
	CA03g06190	Detected protein of unknown function	829.663	1410.27	249.059	0.176604	-2.50141	9.45793e-40	5.57172e-37
	CA11g09790	Putative proline-rich protein APG isolog (Fragment)	58.4633	77.9569	38.9697	0.499888	-1.00032	0.00604343	0.0492315
	CA08g18220	Putative ternary complex factor MIP1	171.714	224.835	118.594	0.527474	-0.922829	0.00260736	0.0251263
	CA06g05650	Unknown protein	55.9977	94.957	17.0383	0.179432	-2.47849	1.11483e-09	5.1351e-08
	CA03g06220	Basic helix-loop-helix protein	207.919	352.847	62.9919	0.178525	-2.4858	9.87693e-25	2.42973e-22
	CA05g08200	Kelch repeat-containing F-box family protein, putative	231.344	286.614	176.075	0.614329	-0.702916	0.000628128	0.00773873
	CA02g08000	Coiled-coil domain-containing protein	78.9924	101.752	56.2327	0.552644	-0.855579	0.00547482	0.0455103
	CA03g04640	PREDICTED: cysteine-rich repeat secretory protein 3-like [Fragaria vesca] subsp. vesca	374.107	450.592	297.621	0.660513	-0.598342	0.00131953	0.0143254
	CA09g08780	Cyclin-dependent protein kinase, putative	796.752	948.7	644.804	0.679671	-0.557091	0.000284321	0.0039533
	CA02g07170	Myb-like DNA-binding protein, putative	272.484	384.258	160.71	0.418233	-1.25762	7.57371e-10	3.58446e-08
	CA02g18390	Glucan endo-1,3-beta-glucosidase	3857.92	5282.29	2433.54	0.460698	-1.11811	6.28889e-21	1.05852e-18
	CA03g02830	PREDICTED: trichohyalin-like [Citrus sinensis]	278.675	337.838	219.513	0.64976	-0.62202	0.00153589	0.0163088
	CA04g09000	Unknown protein	801.588	931.423	671.753	0.721211	-0.471506	0.00219463	0.021789
	CA01g21440	Glycerol-3-phosphate dehydrogenase	583.386	796.022	370.749	0.465752	-1.10237	1.20943e-10	6.43097e-09
	CA06g24310	Detected protein of unknown function	477.305	558.392	396.219	0.709572	-0.494979	0.00351712	0.0319223
	CA01g26440	calcium-binding EF hand family protein [Populus trichocarpa]	30.6466	44.4047	16.8886	0.380333	-1.39467	0.00466042	0.0398047
	CA10g00760	Dead box ATP-dependent RNA helicase, putative	724.855	880.598	569.111	0.646278	-0.629773	2.08742e-05	0.000404229
	CA08g15530	PREDICTED: non-specific lipid-transfer protein-like protein At5g64080-like [Cucumis sativus]	1136.29	1322.65	949.921	0.718193	-0.477557	0.000696989	0.00846597
	CA04g20990	Jasmonate O-methyltransferase, putative	26.1688	50.4028	1.93475	0.0383858	-4.70328	1.50262e-10	7.87768e-09
	CA02g04730	PREDICTED: nuclear transcription factor Y subunit A-7-like [Solanum lycopersicum]	745.077	1245.79	244.366	0.196153	-2.34995	4.23978e-37	2.15708e-34
	CA10g03990	wound/stress protein precursor [Solanum lycopersicum]	141.414	170.201	112.628	0.661734	-0.595676	0.00580726	0.0476894
	CA10g20210	Patatin-like phospholipase domain-containing protein	41.0541	60.9319	21.1762	0.347539	-1.52475	0.000420175	0.00552972
	CA09g01690	At2g36630/F1O11.26	368.458	473.839	263.077	0.555203	-0.848914	1.10311e-06	2.95387e-05
	CA11g15600	PREDICTED: calcium-binding protein CML37-like [Solanum tuberosum]	9.06932	16.2039	1.93475	0.1194	-3.06612	0.00188467	0.0192737
	CA03g17260	Detected protein of unknown function	273.463	328.355	218.571	0.665655	-0.587153	0.00269758	0.0258843
	CA10g12920	DNA (Cytosine-5)-methyltransferase DRM1	459.087	560.707	357.468	0.637531	-0.649433	0.000154824	0.00233079
	CA12g19340	Apyrase-like protein	1431.48	1703.75	1159.21	0.680384	-0.55558	0.000167157	0.00249798
	CA01g09840	Protein binding protein, putative	300.96	367.059	234.861	0.639844	-0.644208	0.000807053	0.00959463
	CA01g20020	Leucine rich repeat protein (Precursor)	1869	2660.24	1077.75	0.405133	-1.30353	1.10066e-18	1.5024e-16
	CA02g12200	PREDICTED: uncharacterized LOC101208739 isoform 1 [Cucumis sativus]	583.461	673.909	493.013	0.731572	-0.450928	0.00455794	0.0391685
	CA07g07580	Unknown protein	285.073	350.357	219.788	0.627325	-0.672714	0.000404415	0.00534745
	CA06g04770	RabA2	180.06	243.429	116.691	0.479363	-1.06081	6.93385e-06	0.000154603
	CA11g06480	UPF0392 protein RCOM_0530710 [Theobroma cacao]	369.481	444.868	294.095	0.661085	-0.597092	0.00238121	0.0233592
	CA12g14080	GT-2 factor	249.187	328.603	169.772	0.516647	-0.95275	3.49781e-06	8.37453e-05
	CA06g20910	Bcl-2-associated athanogene-like protein	33.5669	46.8688	20.265	0.432377	-1.20964	0.00214659	0.0214429
	CA10g10930	PREDICTED: LOW QUALITY PROTEIN: fructose-1,6-bisphosphatase, chloroplastic-like [Vitis vinifera]	236.858	379.006	94.7093	0.249888	-2.00064	2.17144e-17	2.62756e-15
	CA10g06100	Delta-8 sphingolipid desaturase	844.59	1042.64	646.545	0.620107	-0.689412	3.03282e-06	7.37964e-05
	CA12g16620	UDP-glucose glucosyltransferase	263.086	463.261	62.9107	0.1358	-2.88045	1.48384e-24	3.57175e-22
	CA03g10120	Ubiquitin-protein ligase, putative	2449.81	2956.08	1943.54	0.657472	-0.604998	8.29513e-07	2.28407e-05
	CA06g00320	MYB-like DNA-binding domain protein	251.039	386.422	115.655	0.299296	-1.74036	2.51295e-10	1.2585e-08
	CA11g00470	ATP binding protein, putative	780.981	939.489	622.473	0.662565	-0.593866	0.0023496	0.02312
	CA06g07510	GRAS10	464.3	608.323	320.277	0.526492	-0.925517	3.31834e-08	1.1962e-06
	CA11g03730	Zinc finger protein, putative	1024.28	1176.72	871.844	0.740911	-0.432627	0.00200767	0.0203365
	CA05g16200	Phytochrome	2028.13	2558.66	1497.61	0.585309	-0.77273	3.80908e-07	1.1161e-05
	CA09g00500	PREDICTED: bifunctional monodehydroascorbate reductase and carbonic anhydrase nectarin-3-like isoform 1 [Solanum lycopersicum]	1258.06	1630.18	885.936	0.543459	-0.879757	0.00048543	0.00622029
	CA01g00130	Phosphatidylcholine transfer protein, putative	2233.5	2977.99	1489.01	0.500006	-0.999983	1.35976e-14	1.18442e-12
	CA07g18590	Major facilitator superfamily	555.091	756.297	353.885	0.467918	-1.09567	9.33376e-06	0.000202212
	CA10g10770	PREDICTED: non-specific lipid-transfer protein 2-like [Solanum tuberosum]	26.0864	45.0766	7.09618	0.157425	-2.66726	2.13324e-05	0.000411679
	CA11g00510	Unknown protein	559.247	651.607	466.887	0.716517	-0.480927	0.00230509	0.022702
	CA09g02890	P58IPK	651.046	770.533	531.558	0.689858	-0.53563	0.000354121	0.00479366
	CA04g04320	PREDICTED: LRR receptor-like serine/threonine-protein kinase GSO1-like [Solanum lycopersicum]	18.8511	29.545	8.15716	0.276093	-1.85677	0.00156042	0.0165005
	CA07g16880	Putativ eribonuclease P [Medicago truncatula]	275.425	328.553	222.297	0.676593	-0.563639	0.00528805	0.0442989
	CA03g27210	F-box and wd40 domain protein, putative	57.6351	99.7858	15.4843	0.155175	-2.68803	3.03493e-09	1.29657e-07
	CA02g26110	Phototropic-responsive NPH3 family protein isoform 1 [Theobroma cacao]	905.251	1235.44	575.065	0.465475	-1.10322	8.55918e-14	6.84306e-12
	CA01g04220	F5O11.10 isoform 3 [Theobroma cacao]	699.421	818.122	580.72	0.70982	-0.494475	0.00096926	0.01111
	CA06g19520	PREDICTED: pollen-specific protein SF3-like [Solanum lycopersicum]	521.416	626.792	416.041	0.663763	-0.591261	0.000305912	0.00421166
	CA10g05150	Detected protein of unknown function	412.86	505.325	320.395	0.634038	-0.657359	0.000438338	0.00572497
	CA01g29710	PREDICTED: probable xyloglucan glycosyltransferase 5-like [Solanum lycopersicum]	1402.8	1753.86	1051.74	0.599672	-0.737753	1.95374e-07	6.09143e-06
	CA12g08260	PREDICTED: cell wall / vacuolar inhibitor of fructosidase 2-like [Solanum lycopersicum]	485.707	601.153	370.262	0.61592	-0.699185	0.00103287	0.011743
	CA07g15750	PREDICTED: endoplasmic oxidoreductin-1-like [Solanum tuberosum]	637.498	825.74	449.256	0.544065	-0.878149	8.42767e-09	3.35101e-07
	CA10g19830	ATP binding protein, putative	77.6669	132.791	22.543	0.169763	-2.5584	1.91977e-10	9.87954e-09
	CA12g22710	PREDICTED: myrosinase-binding protein-like At2g25980-like [Solanum tuberosum]	41.9919	59.737	24.2468	0.405893	-1.30083	0.00237305	0.0232996
	CA06g26050	Nucleic acid binding protein, putative (Fragment)	619.374	741.385	497.363	0.670856	-0.575924	0.000251148	0.00352268
	CA07g05310	Kinase family protein	19.7628	33.3781	6.14753	0.184178	-2.44082	0.00037996	0.00507808
	CA01g08000	PREDICTED: pentatricopeptide repeat-containing protein At1g31920-like [Solanum tuberosum]	431.427	606.555	256.299	0.422549	-1.24281	7.23336e-13	5.22342e-11
	CA09g12240	Transporter, putative	319.763	376.542	262.983	0.698416	-0.517841	0.00594924	0.048588
	CA12g13880	F-box family protein	252.488	304.087	200.89	0.660634	-0.598077	0.00260356	0.0251113
	CA03g17940	Pectin acetylesterase, putative	151.006	189.69	112.322	0.592134	-0.756004	0.00118457	0.0131276
	CA06g18690	PREDICTED: dCTP pyrophosphatase 1-like [Solanum lycopersicum]	430.978	650.213	211.743	0.325652	-1.6186	1.99287e-19	2.91585e-17
	CA10g06450	PREDICTED: calcium-binding protein KIC-like [Solanum tuberosum]	38.8045	60.6082	17.0009	0.280505	-1.8339	9.85386e-06	0.000211697
	CA10g17540	Nicotine N-demethylase	264.528	352.994	176.063	0.498769	-1.00355	0.00057884	0.00721086
	CA01g18880	Fasciclin-like arabinogalactan protein	4762.54	5920.4	3604.68	0.608858	-0.715823	1.41889e-07	4.52468e-06
	CA10g17710	Fasciclin-like arabinogalactan protein 14	2812.04	3557.52	2066.56	0.5809	-0.783639	7.24041e-09	2.91517e-07
	CA03g36880	Ovule receptor-like kinase 28 (Precursor)	2756.66	3606.43	1906.89	0.528747	-0.919351	3.44919e-13	2.56524e-11
	CA02g28420	PREDICTED: aldose 1-epimerase-like [Solanum tuberosum]	646.046	838.585	453.507	0.5408	-0.886834	3.72296e-07	1.10095e-05
	CA11g04250	Zinc finger protein, putative	90.5332	172.416	8.65021	0.0501705	-4.31702	4.70929e-13	3.45646e-11
	CA10g11280	Myb3r3, putative	171.263	209.478	133.049	0.635145	-0.654842	0.00537144	0.0448053
	CA12g13830	Putative thaumatin-like protein	1868.02	2344	1392.04	0.593875	-0.75177	3.44707e-05	0.000628388
	CA08g15670	PREDICTED: dentin sialophosphoprotein-like isoform X2 [Solanum tuberosum]	2620.89	3623.05	1618.73	0.446786	-1.16234	6.17908e-21	1.04792e-18
	CA04g14540	PREDICTED: sphinganine C(4)-monooxygenase 2-like [Fragaria vesca] subsp. vesca	440.931	517.647	364.214	0.703596	-0.50718	0.00300614	0.0281803
	CA11g18860	PREDICTED: dirigent protein 21-like [Solanum tuberosum]	1522.02	1971.84	1072.2	0.543756	-0.878967	1.05174e-11	6.34616e-10
	CA06g17750	Tyrosine kinase family protein isoform 1 [Theobroma cacao]	1510.92	1770.58	1251.26	0.706693	-0.500845	0.00011564	0.00180148
	CA08g08130	Unknown protein	3342.2	5427.53	1256.87	0.231572	-2.11047	2.77798e-66	6.90977e-63
	CA11g12010	Hexokinase 6	288.897	374.9	202.893	0.541193	-0.885785	2.78779e-06	6.83542e-05
	CA10g16250	PREDICTED: glucomannan 4-beta-mannosyltransferase 9-like [Solanum tuberosum]	927.062	1283.05	571.071	0.445088	-1.16784	1.62549e-08	6.17797e-07
	CA04g14160	Class IV chitinase	256.926	310.334	203.518	0.655801	-0.60867	0.00276145	0.0264066
	CA09g01650	Homeodomain-like	298.415	437.425	159.405	0.364417	-1.45634	1.18921e-11	7.1181e-10
	CA07g07330	Leaf protein	715.153	951.411	478.896	0.503353	-0.990358	1.26684e-10	6.70435e-09
	CA12g05370	F-box and Leucine Rich Repeat domains containing protein, putative isoform 1 [Theobroma cacao]	419.816	570.439	269.193	0.471905	-1.08343	2.92391e-09	1.25392e-07
	CA03g20410	PREDICTED: TBC domain-containing protein C1952.17c-like [Solanum tuberosum]	1042.18	1177.69	906.663	0.769866	-0.37732	0.00572018	0.0471646
	CA11g06410	Glycosyltransferase CAZy family GT8	283.145	443.844	122.445	0.275874	-1.85792	3.44699e-08	1.24058e-06
	CA03g37070	Detected protein of unknown function	58.2571	88.5102	28.004	0.316393	-1.66021	6.09049e-06	0.000138418
	CA04g17240	Beta-1,3-glucuronyltransferase, putative	373.119	481.133	265.105	0.551002	-0.859871	2.01658e-05	0.000392549
	CA03g05910	Unknown protein	806.45	1078.88	534.024	0.494982	-1.01455	1.21239e-07	3.92521e-06
	CA02g11030	Heat shock factor	204.682	252.986	156.378	0.618128	-0.694021	0.000460461	0.00593771
	CA11g08830	Detected protein of unknown function	1056.35	1217.76	894.936	0.734901	-0.444378	0.00104178	0.0118322
	CA02g01900	Detected protein of unknown function	203.833	272.003	135.664	0.498759	-1.00358	3.69662e-06	8.81283e-05
	CA08g05280	Receptor protein kinase CLAVATA1, putative	1981.32	2328.32	1634.31	0.701924	-0.510614	5.38357e-05	0.000937872
	CA03g30950	Detected protein of unknown function	751.784	914.423	589.145	0.644281	-0.634238	2.0651e-05	0.000400254
	CA01g12520	Boron transporter	1793.97	2276.38	1311.56	0.576161	-0.795455	5.4547e-08	1.89316e-06
	CA04g12930	PP2c (Fragment)	546.984	630.15	463.817	0.736041	-0.442141	0.00498783	0.0421827
	CA02g25830	Multicopper oxidase, putative	2547.83	4073.07	1022.59	0.251062	-1.99388	1.35332e-39	7.76805e-37
	CA03g23170	PREDICTED: probable peptide transporter At1g52190-like [Solanum tuberosum]	116.334	176.547	56.1203	0.317877	-1.65346	3.04848e-08	1.10605e-06
	CA08g11900	Detected protein of unknown function	128.388	215.179	41.5973	0.193315	-2.37097	0.000122986	0.00190136
	CA04g20950	Endo-1,4-beta-mannosidase protein 1	72.5588	101.105	44.0125	0.435314	-1.19987	0.00490155	0.0415314
	CA06g24500	Detected protein of unknown function	4.57986	9.15972	0	0	-Inf	0.00257655	0.0249152
	CA09g06880	Xyloglucan galactosyltransferase	825.2	1078.08	572.319	0.530868	-0.913574	3.77067e-08	1.34626e-06
	CA10g20370	UDP-glucose glucosyltransferase	96.6201	183.641	9.59886	0.0522696	-4.25788	1.06102e-14	9.38812e-13
	CA03g08580	Beta-glucosidase, putative	142.221	186.081	98.3604	0.52859	-0.91978	0.000210834	0.00304187
	CA03g36900	Detected protein of unknown function	1512.67	2019.99	1005.35	0.497701	-1.00665	1.38724e-11	8.23732e-10
	CA06g09140	Phosphatidylcholine transfer protein, putative	965.908	1111.93	819.887	0.737355	-0.439569	0.00181041	0.0185993
	CA03g22240	UPA16	124.508	192.552	56.4636	0.293238	-1.76986	4.06872e-11	2.29427e-09
	CA05g05760	Glyceraldehyde-3-phosphate dehydrogenase	4321.24	4924.03	3718.45	0.755165	-0.405136	0.000549169	0.00689108
	CA06g24010	Detected protein of unknown function	303.8	445.067	162.532	0.365185	-1.4533	2.99014e-10	1.4842e-08
	CA06g26460	40S ribosomal protein S8	1229.1	1460.3	997.908	0.68336	-0.549282	0.00413131	0.0362396
	CA10g11670	PREDICTED: neurofilament medium polypeptide-like [Glycine max]	62.4189	95.6542	29.1836	0.305095	-1.71267	2.79356e-06	6.84209e-05
	CA11g08810	PREDICTED: REF/SRPP-like protein At1g67360-like [Solanum tuberosum]	724.305	1099.19	349.423	0.317892	-1.65339	5.01009e-27	1.47574e-24
	CA12g21760	Hop-interacting protein THI032	77.2091	111.086	43.3322	0.390078	-1.35816	0.000137497	0.0020972
	CA10g08190	PREDICTED: histone deacetylase 6-like [Solanum lycopersicum]	640.618	769.487	511.749	0.665052	-0.588462	9.36387e-05	0.00152008
	CA11g13250	DnaK-type molecular chaperone hsp70-rice	440.948	794.351	87.5445	0.110209	-3.18169	3.28068e-62	5.2458e-59
	CA08g19450	Protein phosphatase 2c, putative	723.743	925.228	522.259	0.564465	-0.825043	2.927e-08	1.06543e-06
	CA01g20070	SWAP domain-containing protein-like protein (Fragment)	966.021	1123.9	808.141	0.719049	-0.475838	0.000608197	0.00753464
	CA05g17250	Detected protein of unknown function	636.133	734.941	537.325	0.731114	-0.451833	0.00341375	0.0311792
	CA09g15000	Triose phosphate/phosphate translocator, non-green plastid, chloroplast, putative	1349.09	1549.28	1148.91	0.741575	-0.431336	0.00115168	0.0128458
	CA12g19720	Acyl-CoA thioesterase, putative	60.561	83.7813	37.3408	0.445694	-1.16588	0.00171136	0.0178271
	CA03g09550	Sodium/potassium/calcium exchanger 6, putative	30.2648	49.3329	11.1966	0.226961	-2.13949	0.00158665	0.0167226
	CA11g15800	PREDICTED: dnaJ protein homolog isoform X1 [Solanum tuberosum]	110.181	192.701	27.6607	0.143542	-2.80045	3.12575e-16	3.41332e-14
	CA04g14920	Dehydration-responsive element-binding protein DREB4	1126.06	1359.34	892.784	0.656775	-0.606528	0.00453848	0.0390313
	CA03g26440	Detected protein of unknown function	873.581	1027.88	719.286	0.699779	-0.515029	0.00294398	0.0277257
	CA03g11780	Sulfate/bicarbonate/oxalate exchanger and transporter sat-1	120.921	174.532	67.3107	0.385664	-1.37459	0.000117754	0.00182677
	CA03g31900	Detected protein of unknown function	698.563	820.588	576.538	0.702591	-0.509242	0.000705176	0.00854224
	CA03g34540	Auxin-responsive protein IAA1, putative	23.6222	40.0734	7.17107	0.178948	-2.48238	5.45932e-05	0.000948853
	CA12g03830	Nucleic acid binding protein, putative	513.73	712.414	315.047	0.442225	-1.17715	1.16064e-12	8.1625e-11
	CA04g20810	Oxidoreductase, putative	103.06	136.225	69.8945	0.51308	-0.962744	0.000521149	0.0066024
	CA01g11130	DNA binding protein, putative	379.361	463.484	295.237	0.636996	-0.650644	0.000186663	0.0027467
	CA02g25010	Detected protein of unknown function	355.257	520.783	189.731	0.364318	-1.45673	2.07487e-14	1.77962e-12
	CA07g21500	PREDICTED: photosystem II 10 kDa polypeptide, chloroplastic-like [Fragaria vesca] subsp. vesca	8414.36	9632.66	7196.07	0.747049	-0.420725	0.000225253	0.00320771
	CA01g02150	Polygalacturonase, putative	1010.72	1527.08	494.361	0.323729	-1.62714	3.1476e-12	2.07242e-10
	CA06g05080	Serine-threonine protein kinase, plant-type, putative	146.23	197.357	95.1026	0.481881	-1.05325	0.00167548	0.0175104
	CA05g01250	Magnesium chelatase H subunit	7706.95	9766.53	5647.37	0.578237	-0.790268	6.12535e-12	3.85583e-10
	CA06g27550	Detected protein of unknown function	162.118	258.885	65.3511	0.252432	-1.98603	2.74216e-09	1.18506e-07
	CA10g08490	PREDICTED: non-specific lipid-transfer protein 2-like [Solanum tuberosum]	178.232	236.683	119.78	0.506079	-0.982566	0.00445684	0.0384622
	CA12g21800	GRAS family transcription factor	121.446	168.285	74.6067	0.443336	-1.17353	2.2787e-06	5.69319e-05
	CA12g00760	Ubiquitin-protein ligase, putative	2110.34	2385.83	1834.85	0.769064	-0.378824	0.00614834	0.0499952
	CA11g13100	Aluminum-activated citrate transporter	351.018	416.441	285.595	0.685798	-0.544144	0.0017933	0.018465
	CA01g16230	AT5G19900 protein	729.546	873.579	585.513	0.670246	-0.577238	9.88678e-05	0.00158543
	CA03g16610	Detected protein of unknown function	134.034	170.052	98.0172	0.576397	-0.794865	0.00218931	0.0217659
	CA10g20130	Xylosyltransferase	295.747	386.698	204.797	0.529604	-0.917013	1.96227e-06	4.98609e-05
	CA01g28930	calmodulin-binding family protein [Populus trichocarpa]	777.561	958.506	596.616	0.622444	-0.683985	5.04502e-06	0.000116551
	CA03g08820	PREDICTED: LRR receptor-like serine/threonine-protein kinase ERL1-like [Solanum lycopersicum]	35.848	53.0662	18.6298	0.351067	-1.51018	0.000215815	0.00309496
	CA01g12720	Cytochrome P450	736.191	845.278	627.104	0.74189	-0.430722	0.0042463	0.0370122
	CA10g05210	Detected protein of unknown function	515.867	654.619	377.115	0.576083	-0.795651	5.33324e-07	1.52283e-05
	CA10g11570	SLT1 protein	1111.43	1341.89	880.969	0.656513	-0.607105	9.68925e-06	0.000208361
	CA08g16570	PREDICTED: dnaJ homolog subfamily B member 9-like isoform X1 [Solanum tuberosum]	257.182	318.324	196.041	0.615853	-0.699341	0.00044491	0.00576374
	CA01g05100	PREDICTED: protein RER1A-like isoform 1 [Cucumis sativus]	1493.21	1713.18	1273.23	0.743196	-0.428186	0.000981733	0.0112415
	CA07g02390	PREDICTED: G-type lectin S-receptor-like serine/threonine-protein kinase At1g67520-like [Solanum lycopersicum]	31.265	46.097	16.433	0.356486	-1.48808	0.00524364	0.0439931
	CA02g29240	Class III peroxidase	1040.02	1498.78	581.263	0.387824	-1.36653	1.16271e-17	1.43803e-15
	CA01g09750	Ring finger protein, putative	336.514	429.66	243.367	0.566418	-0.82006	0.00101136	0.0115159
	CA12g05220	CYP71D51v2	57.6785	85.075	30.282	0.355945	-1.49027	1.8487e-05	0.000365593
	CA10g22120	CYP98A33v1	235.195	313.793	156.596	0.499044	-1.00276	6.96142e-05	0.00117348
	CA12g07740	Detected protein of unknown function	388.291	499.875	276.707	0.553553	-0.853207	1.91214e-06	4.88085e-05
	CA06g07680	Pectinesterase	1200.61	1516.63	884.589	0.58326	-0.777789	2.70064e-06	6.63628e-05
	CA05g03580	PREDICTED: UPF0481 protein At3g47200-like [Solanum tuberosum]	133.428	185.01	81.8463	0.442388	-1.17662	1.92402e-05	0.000378814
	CA12g21390	Epoxide hydrolase 1	262.552	354.489	170.614	0.481296	-1.055	3.83599e-07	1.12105e-05
	CA02g08810	PREDICTED: uncharacterized LOC101218501 [Cucumis sativus]	157.479	208.109	106.848	0.513425	-0.961774	0.000820803	0.00970654
	CA06g19160	PREDICTED: ubiquitin-conjugating enzyme E2 2-like isoform 1 [Solanum lycopersicum]	3275.04	3741.15	2808.92	0.750817	-0.413467	0.000510445	0.00648146
	CA08g10220	Wound-induced protein WIN2	1181.08	1867.06	495.104	0.265178	-1.91497	4.46361e-37	2.2205e-34
	CA10g00250	GH3 family protein	531.354	644.065	418.644	0.650002	-0.621484	0.000126285	0.00194832
	CA08g10720	DNA-damage-repair/toleration protein DRT102, putative	186.519	228.793	144.245	0.630462	-0.665519	0.00536945	0.0448053
	CA12g01860	ATP binding protein, putative	105.867	137.47	74.2634	0.540215	-0.888394	0.00268858	0.0258089
	CA06g10630	IAA21	279.645	355.061	204.229	0.575194	-0.79788	0.000139073	0.00211789
	CA07g12780	PREDICTED: zinc finger protein CONSTANS-LIKE 4-like [Solanum tuberosum]	164.687	266.8	62.5737	0.234534	-2.09213	1.30216e-16	1.48726e-14
	CA06g12870	senescence-associated family protein [Populus trichocarpa]	208.045	333.333	82.7575	0.248273	-2.01	1.09369e-19	1.64317e-17
	CA09g10200	PREDICTED: PPPDE peptidase domain-containing protein 2-like isoform 2 [Vitis vinifera]	1665.89	2049.63	1282.16	0.625555	-0.676791	5.91612e-08	2.03126e-06
	CA08g18820	Putative neutral invertase	813.787	993.999	633.576	0.637401	-0.649727	1.56684e-05	0.000317999
	CA03g12410	Lipase/lipooxygenase [Theobroma cacao]	621.37	807.621	435.12	0.538768	-0.892263	1.47401e-07	4.69378e-06
	CA07g19110	PREDICTED: actin cytoskeleton-regulatory complex protein pan-1-like [Citrus sinensis]	655.218	788.976	521.46	0.660932	-0.597426	9.54954e-05	0.00154017
	CA09g10830	Detected protein of unknown function	61.5984	82.8603	40.3365	0.486801	-1.03859	0.00577191	0.0474884
	CA03g02030	S-adenosyl-L-methionine:salicylic acid carboxyl methyltransferase	15.2081	30.4162	0	0	-Inf	4.72755e-11	2.63918e-09
	CA02g03150	FERONIA receptor-like kinase	2627.76	3382.09	1873.42	0.553924	-0.85224	6.23626e-09	2.53366e-07
	CA11g11490	Lipase	863.527	1268.94	458.112	0.361019	-1.46985	1.90026e-16	2.13765e-14
	CA02g08170	Amino acid transporter	2193.38	2469.95	1916.81	0.776049	-0.36578	0.00345989	0.031485
	CA04g22790	PREDICTED: protein NLP4-like isoform X1 [Solanum tuberosum]	114.822	167.413	62.2304	0.371717	-1.42772	6.35838e-07	1.78593e-05
	CA06g22020	Putative inositol transporter	864.532	1026.6	702.46	0.684255	-0.547394	0.000133913	0.00204626
	CA05g00860	ATPase, coupled to transmembrane movement of substances	1115.53	1387.42	843.635	0.608062	-0.71771	2.36005e-06	5.87023e-05
	CA02g08260	RALF-LIKE 27 family protein [Populus trichocarpa]	125.189	166.741	83.6376	0.501602	-0.995386	9.18189e-05	0.00149815
	CA02g00280	NIM1-like protein 1	891.017	1095.53	686.507	0.626646	-0.674279	1.63699e-06	4.25124e-05
	CA06g26600	Glycosyltransferase, CAZy family GT8	2556.4	3071.26	2041.53	0.664719	-0.589182	0.000102898	0.0016402
	CA05g04110	Detected protein of unknown function	1607.16	1813.04	1401.28	0.772889	-0.371667	0.0045951	0.0394379
	CA03g07160	Sulfate/bicarbonate/oxalate exchanger and transporter sat-1	195.486	299.434	91.539	0.305707	-1.70978	0.000922922	0.0106883
	CA03g15610	PREDICTED: 14 kDa proline-rich protein DC2.15-like isoform X2 [Solanum tuberosum]	295.701	427.497	163.905	0.383406	-1.38305	5.84055e-05	0.00100497
	CA02g24400	PB1 domain-containing protein (Fragment)	166.356	246.416	86.2963	0.350206	-1.51373	1.13859e-07	3.70473e-06
	CA09g11430	Vacuolar cation/proton exchanger 1a, putative	1234.89	1800.38	669.401	0.371812	-1.42736	4.55491e-06	0.000106215
	CA03g06870	PREDICTED: early light-induced protein, chloroplastic-like [Solanum tuberosum]	267.178	417.335	117.021	0.280401	-1.83444	8.16668e-13	5.8596e-11
	CA02g06980	PREDICTED: B3 domain-containing protein At3g18960-like [Solanum tuberosum]	1252.21	1422.59	1081.84	0.760474	-0.395028	0.00381203	0.0339443
	CA07g03740	PREDICTED: defensin-like protein-like [Solanum tuberosum]	5934.45	7331.75	4537.16	0.618838	-0.692367	2.64369e-08	9.70189e-07
	CA03g19760	Ubiquitin, putative	1149.92	1327.73	972.102	0.732154	-0.449782	0.000892711	0.0103922
	CA03g35570	PREDICTED: mitochondrial import inner membrane translocase subunit TIM23-1-like [Solanum tuberosum]	1223.21	1455.59	990.819	0.680698	-0.554913	2.55523e-05	0.000480279
	CA07g12720	Protein phosphatase 1 regulatory subunit, putative	1054.97	1584.03	525.922	0.332016	-1.59068	6.53527e-25	1.66248e-22
	CA08g16370	Linalool synthase	149.527	193.373	105.681	0.546515	-0.871667	0.000771229	0.00927341
	CA01g09730	Class III peroxidase	279.641	497.115	62.1681	0.125058	-2.99933	3.37984e-05	0.000618652
	CA02g26440	PREDICTED: putative endo-1,3(4)-beta-glucanase 2-like [Solanum lycopersicum]	319.144	373.182	265.105	0.71039	-0.493316	0.00545572	0.0453853
	CA03g17740	PREDICTED: intracellular protein transport protein USO1-like [Solanum tuberosum]	359.487	431.401	287.573	0.666604	-0.585099	0.00109624	0.012363
	CA02g27870	Unknown protein	747.18	859.841	634.518	0.737949	-0.438408	0.00360154	0.0325228
	CA11g10240	BTB/POZ domain-containing protein	771.228	948.274	594.182	0.626593	-0.674399	4.59854e-06	0.000107009
	CA09g12200	Verticillium wilt disease resistance protein	237.225	344.434	130.016	0.377476	-1.40554	2.50782e-08	9.24877e-07
	CA12g14030	PREDICTED: actin-7-like [Glycine max]	1102.97	1305.97	899.961	0.689111	-0.537193	0.00124381	0.0136223
	CA04g16560	Formin-like protein 18 [Theobroma cacao]	1401.09	2022.77	779.406	0.385317	-1.37588	1.87017e-24	4.40691e-22
	CA08g02300	PREDICTED: glutaredoxin-C6-like [Solanum tuberosum]	56.3306	76.837	35.8242	0.466236	-1.10087	0.00323886	0.029936
	CA02g31380	DNA cross-link repair protein pso2/snm1, putative	466.686	558.242	375.13	0.671985	-0.5735	0.00058674	0.00730115
	CA03g23030	Polysialic acid capsule expression protein kpsF, putative	1507.65	2211.89	803.422	0.363229	-1.46105	8.29451e-27	2.41144e-24
	CA02g17590	Terpene synthase	1017.45	1654.71	380.185	0.22976	-2.1218	3.86503e-06	9.12686e-05
	CA05g09800	Detected protein of unknown function	127.382	161.041	93.7232	0.581982	-0.780953	0.0021059	0.0211109
	CA11g16320	At3g44220	256.624	355.958	157.289	0.441876	-1.17829	7.49327e-09	3.00617e-07
	CA09g12310	Catalytic, putative	338.104	482.003	194.206	0.402914	-1.31146	1.01557e-11	6.1445e-10
	CA03g22080	Metal ion binding protein, putative	808.603	1135.48	481.729	0.424253	-1.237	3.43208e-17	4.08673e-15
	CA10g10100	Unknown protein	76.8541	104.191	49.5172	0.475254	-1.07323	0.00116172	0.012932
	CA02g07880	Sts14 protein	350.71	460.349	241.07	0.523668	-0.933275	3.76811e-06	8.95465e-05
	CA03g25520	ABC transporter G family member	558.866	912.11	205.621	0.225434	-2.14922	8.29213e-22	1.58656e-19
	CA06g20430	PREDICTED: protein transport protein Sec61 subunit gamma-1-like isoform 1 [Solanum lycopersicum]	504.03	592.318	415.741	0.701889	-0.510686	0.00122729	0.0134809
	CA03g22770	Cyc07-like	6336.67	7037.79	5635.55	0.800756	-0.320566	0.0047864	0.0407099
	CA01g34560	Detected protein of unknown function	79.9399	127.962	31.9172	0.249427	-2.00331	5.5447e-05	0.000962199
	CA06g23510	Detected protein of unknown function	154.425	206.665	102.186	0.494454	-1.01609	1.59307e-05	0.000321284
	CA06g19940	Detected protein of unknown function	14.9676	24.2433	5.69192	0.234784	-2.0906	0.00351793	0.0319223
	CA06g01630	Hcr2-p3	25.4572	42.2643	8.65021	0.20467	-2.28863	0.00197637	0.0200485
	CA10g20490	CCAAT-binding transcription factor	39.4436	58.8906	19.9966	0.339555	-1.55828	9.51723e-05	0.00153829
	CA06g22920	Unknown protein	648.269	784.047	512.491	0.653649	-0.613412	0.000407633	0.00538364
	CA10g00390	Cyclic nucleotide-gated ion channel, putative	158.796	250	67.5917	0.270367	-1.88701	2.37125e-07	7.22215e-06
	CA03g19240	RNA polymerase sigma factor rpoD, putative	332.718	505.525	159.911	0.316326	-1.66052	1.03953e-17	1.29383e-15
	CA09g03160	PREDICTED: E3 ubiquitin-protein ligase RNF149-like [Solanum lycopersicum]	66.8947	94.8572	38.9322	0.41043	-1.28479	8.88389e-05	0.00145419
	CA01g32040	PREDICTED: early nodulin-like protein 1-like [Solanum tuberosum]	1651.41	1853.07	1449.75	0.782355	-0.354105	0.00593234	0.0484853
	CA05g00080	Lycopene beta cyclase	267.587	355.311	179.863	0.506214	-0.982181	1.18503e-06	3.1506e-05
	CA02g04950	Sphingolipid fatty acid alpha hydroxylase	1263.64	1529.42	997.853	0.65244	-0.616082	1.95743e-05	0.000384184
	CA09g17400	Disease resistance protein BS2	200.219	255.451	144.988	0.567577	-0.817111	3.23311e-05	0.000595691
	CA03g12850	Guanylate kinase	863.385	1076.36	650.408	0.604265	-0.726746	6.75667e-05	0.001145
	CA01g05510	Putative PDF1-interacting protein 3 (Fragment)	47.0372	62.3507	31.7237	0.508795	-0.974843	0.000729532	0.00881844
	CA07g01940	DNAse I-like superfamily protein isoform 4 [Theobroma cacao]	175.28	219.907	130.652	0.594124	-0.751164	0.0016682	0.0174506
	CA10g06020	Plasma membrane polypeptide	915.375	1369.97	460.784	0.336347	-1.57198	2.06914e-11	1.21574e-09
	CA12g07660	DnaJ homolog	6167.4	7955.12	4379.69	0.550549	-0.861057	6.32653e-14	5.13137e-12
	CA11g13290	DNA (Cytosine-5)-methyltransferase 3A	280.432	362.752	198.113	0.546137	-0.872665	1.56903e-05	0.000318154
	CA05g03920	BURP domain-containing protein	6046.03	8038.55	4053.52	0.50426	-0.98776	9.95351e-16	1.01652e-13
	CA01g21500	PREDICTED: protein IQ-DOMAIN 14-like isoform X1 [Citrus sinensis]	1377.45	1951.58	803.329	0.41163	-1.28058	3.27887e-21	5.87206e-19
	CA12g05420	AT5g04480/T32M21_80	461.58	546.146	377.015	0.69032	-0.534663	0.00117226	0.013017
	CA02g10960	Detected protein of unknown function	749.671	977.395	521.947	0.534019	-0.905037	1.51518e-05	0.000308634
	CA09g05540	Alpha-form rubisco activase	4773.5	6973.49	2573.52	0.369043	-1.43814	3.47126e-26	9.47708e-24
	CA02g25170	PREDICTED: formin-like protein 6-like isoform X2 [Glycine max]	515.346	631.221	399.471	0.632854	-0.660055	4.76814e-05	0.000843791
	CA01g17770	DNAJ heat shock N-terminal domain-containing protein, putative isoform 1 [Theobroma cacao]	524.324	609.99	438.659	0.719125	-0.475686	0.00314617	0.0292123
	CA10g09450	Auxin efflux carrier component, auxin transport protein	307.9	368.951	246.85	0.669059	-0.579795	0.00217705	0.0217084
	CA01g05790	Myb transcription factor	718.469	864.843	572.095	0.661501	-0.596185	5.23725e-05	0.000920196
	CA03g08030	PREDICTED: GATA transcription factor 16-like isoform X3 [Citrus sinensis]	95.8498	126.892	64.808	0.510735	-0.969352	0.00153617	0.0163088
	CA10g05630	UDP-glucosyltransferase, putative	3811.36	5927.63	1695.09	0.285965	-1.80609	2.61846e-17	3.15144e-15
	CA03g05470	PREDICTED: 1-aminocyclopropane-1-carboxylate oxidase homolog [Solanum tuberosum]	386.078	552.493	219.663	0.397585	-1.33066	2.07161e-12	1.38433e-10
	CA03g01900	Tetratricopeptide repeat-like superfamily protein [Theobroma cacao]	108.11	173.636	42.5834	0.245245	-2.0277	1.71223e-05	0.000343458
	CA12g19270	CONSTANS	814.651	1119.45	509.852	0.455449	-1.13464	1.08229e-05	0.000230306
	CA08g13450	Detected protein of unknown function	376.961	444.742	309.18	0.695189	-0.524522	0.00148797	0.0158802
	CA08g05390	Serine-threonine protein kinase, plant-type, putative	403.762	485.663	321.862	0.662727	-0.593513	0.00177749	0.0183622
	CA04g16920	DNA binding protein, putative	662.436	839.854	485.018	0.577503	-0.792099	2.31224e-07	7.05821e-06
	CA07g03640	Vesicle transport protein SEC22	57.3189	77.3344	37.3033	0.482364	-1.05181	0.00128653	0.0140273
	CA04g14430	Ribulose bisphosphate carboxylase large chain	13.814	27.628	0	0	-Inf	4.34586e-08	1.53207e-06
	CA01g26170	Detected protein of unknown function	106.645	149.118	64.1715	0.430339	-1.21645	1.09844e-05	0.000232637
	CA11g17940	ABC transporter family protein	6865.21	8034.52	5695.9	0.708928	-0.496289	1.47734e-05	0.000301475
	CA05g07270	Polygalacturonase, putative	254.766	451.165	58.3672	0.12937	-2.95042	3.08263e-23	6.90078e-21
	CA08g07530	Bypass1	2404.85	2891.82	1917.87	0.663205	-0.592473	8.9548e-06	0.000195382
	CA04g19660	PREDICTED: cytochrome P450 82A3-like [Solanum tuberosum]	418.994	520.932	317.057	0.608634	-0.716354	0.0036425	0.0327737
	CA04g19220	Tuber-specific and sucrose-responsive element binding factor	60.8962	91.2482	30.5441	0.334737	-1.5789	2.00207e-05	0.000390064
	CA10g00980	PREDICTED: WPP domain-interacting protein 2-like [Solanum tuberosum]	371.675	442.577	300.773	0.679595	-0.557253	0.00177416	0.0183447
	CA02g12050	Light harvesting chlorophyll a/b-binding protein (Precursor)	14714.1	18073.5	11354.7	0.628252	-0.670585	1.95602e-09	8.74001e-08
	CA03g32190	Aquaporin, MIP family, NIP subfamily	343.354	517.722	168.985	0.326402	-1.61528	1.59202e-18	2.14693e-16
	CA02g26820	PREDICTED: protein GAST1-like [Citrus sinensis]	3176.73	4774.39	1579.07	0.330738	-1.59624	1.78045e-19	2.64236e-17
	CA01g01250	PA-domain containing subtilase family protein [Theobroma cacao]	650.029	937.248	362.81	0.387102	-1.36922	1.97941e-17	2.42137e-15
	CA01g31650	GMP synthase	190.602	255.6	125.603	0.491404	-1.02502	1.9024e-06	4.86154e-05
	CA07g13530	At4g28310	704.729	856.23	553.227	0.646119	-0.630128	0.00527348	0.0441977
	CA01g32000	PREDICTED: trans-resveratrol di-O-methyltransferase-like [Solanum tuberosum]	60.5614	83.5574	37.5654	0.449576	-1.15336	0.00126143	0.0137816
	CA01g31850	GRAS family transcription factor	564.736	670.374	459.099	0.68484	-0.546162	0.000732001	0.00884327
	CA03g29990	Geranylgeranyl reductase	3771.55	5313.96	2229.15	0.419489	-1.25329	9.63788e-15	8.59576e-13
	CA11g10120	Chloroplast phosphate transporter	843.123	1137.94	548.303	0.481838	-1.05338	1.2276e-12	8.53451e-11
	CA02g22200	Galactinol synthase	463.954	884.757	43.1513	0.0487719	-4.3578	1.71825e-20	2.76724e-18
	CA11g01890	PREDICTED: putative phospholipid-transporting ATPase 9-like [Citrus sinensis]	365.926	455.968	275.884	0.605051	-0.724872	1.37867e-05	0.000283927
	CA06g18810	Chlorophyll a-b binding protein 4	1209.58	1633.08	786.084	0.48135	-1.05484	5.36138e-14	4.38029e-12
	CA06g24300	Flavone synthase II	729.468	1014.9	444.032	0.437511	-1.19261	5.32058e-08	1.84948e-06
	CA10g05590	Detected protein of unknown function	223.564	358.597	88.5306	0.24688	-2.01812	1.1347e-16	1.30935e-14
	CA04g16420	Sugar binding protein, putative	49.6964	70.4402	28.9527	0.411025	-1.2827	0.00239119	0.0234335
	CA07g18810	Actin binding protein, putative	2008.51	2367.38	1649.63	0.69682	-0.521142	2.34329e-05	0.000445683
	CA10g22210	Detected protein of unknown function	559.05	939.741	178.36	0.189797	-2.39747	5.53625e-32	2.17429e-29
	CA01g23340	Unknown protein	3658.23	4220.34	3096.13	0.733619	-0.446896	0.000143739	0.00217857
	CA04g20980	Cytochrome P450, family 722, subfamily A, polypeptide 1	169.513	221.65	117.377	0.529562	-0.917128	6.68701e-05	0.00113492
	CA03g09300	Synapse-associated protein, putative	619.161	750.67	487.652	0.649622	-0.622328	5.81709e-05	0.00100247
	CA07g20830	Amino acid transporter, putative	1453.21	1845.18	1061.24	0.575142	-0.798011	1.04714e-09	4.86332e-08
	CA10g14480	Putative glycosyltransferase	498.69	591.844	405.537	0.68521	-0.545382	0.00109515	0.0123569
	CA01g26180	PREDICTED: probable protein phosphatase 2C 40-like [Solanum tuberosum]	271.955	379.107	164.804	0.434716	-1.20186	7.23191e-09	2.91517e-07
	CA10g21250	Detected protein of unknown function	1257.23	1459.5	1054.95	0.722818	-0.468296	0.000558734	0.00699933
	CA06g02900	CBL-interacting protein kinase 2	167.782	208.557	127.007	0.60898	-0.715532	0.00237611	0.0233194
	CA03g19150	PREDICTED: plastid division protein PDV1-like [Solanum lycopersicum]	426.047	503.483	348.612	0.6924	-0.530322	0.00196303	0.0199384
	CA12g07790	Calcium-dependent protein kinase 2	1569.39	2114.72	1024.06	0.484253	-1.04617	6.79311e-13	4.95344e-11
	CA11g04260	Transcription factor, putative	332.987	447.903	218.072	0.486873	-1.03838	1.95171e-08	7.33072e-07
	CA12g04980	Malate dehydrogenase	4212.96	4842.31	3583.61	0.740062	-0.434281	0.00023911	0.00338137
	CA06g27440	Detected protein of unknown function	951.144	1168.03	734.258	0.628629	-0.66972	4.94137e-06	0.000114274
	CA05g18520	Actin	526.236	662.856	389.616	0.587784	-0.766642	5.89634e-06	0.000134552
	CA02g10100	Lactosylceramide 4-alpha-galactosyltransferase, putative	675.674	832.26	519.089	0.623709	-0.681054	8.39558e-06	0.000183898
	CA03g31150	Unknown protein	104.671	150.413	58.9289	0.391781	-1.35188	1.28676e-05	0.000267461
	CA03g05180	PREDICTED: putative E3 ubiquitin-protein ligase XBAT35-like [Solanum tuberosum]	1523.78	1831.59	1215.96	0.663883	-0.590998	9.57952e-05	0.00154278
	CA06g24600	Fasciclin-like arabinogalactan protein 9	545.588	721.4	369.776	0.51258	-0.96415	4.75072e-07	1.37048e-05
	CA02g26610	S-adenosylmethionine decarboxylase proenzyme	2224.31	4095.85	352.768	0.0861282	-3.53737	7.22412e-115	8.08596e-111
	CA12g17370	PREDICTED: pre-mRNA-splicing factor ATP-dependent RNA helicase PRP16-like [Solanum tuberosum]	374.745	438.743	310.747	0.708266	-0.497637	0.00422532	0.0368908
	CA03g10950	PREDICTED: pirin-like protein At1g50590-like [Solanum lycopersicum]	85.4704	112.43	58.5107	0.520418	-0.942256	0.00204256	0.0205923
	CA02g21050	Detected protein of confused Function	2066.24	3221.94	910.546	0.282608	-1.82312	7.99409e-12	4.90289e-10
	CA05g11180	Lecithine cholesterol acyltransferase-like protein	194.657	252.365	136.949	0.542665	-0.881867	0.000227582	0.00323675
	CA02g20820	Aspartic proteinase nepenthesin-1, putative	43.4427	62.027	24.8585	0.400769	-1.31916	0.00281479	0.0268074
	CA05g12960	Aspartic proteinase nepenthesin-1	537.031	684.714	389.348	0.568628	-0.814442	4.4264e-05	0.000789558
	CA03g32150	PREDICTED: stromal cell-derived factor 2-like protein [Vitis vinifera]	1239.94	1466.92	1012.96	0.690533	-0.534218	0.000569026	0.00711632
	CA01g04130	Unknown protein	56.0753	91.0493	21.1013	0.231757	-2.10931	4.91952e-06	0.000113887
	CA01g01380	PREDICTED: myosin-9-like [Glycine max]	984.987	1290.24	679.729	0.526822	-0.924612	8.88087e-11	4.80211e-09
	CA01g18480	PREDICTED: Fanconi anemia group I protein-like [Solanum tuberosum]	321.741	403.598	239.884	0.594365	-0.750579	0.000627834	0.00773873
	CA12g03120	Cyclin d, putative	180.54	222.197	138.884	0.62505	-0.677956	0.00355459	0.0321377
	CA06g16240	Beta-galactosidase (Precursor)	1020.29	1258.83	781.741	0.621004	-0.687326	6.00121e-07	1.69198e-05
	CA10g10260	UDP-D-glucuronate 4-epimerase 2	827.704	1049.08	606.327	0.57796	-0.790958	8.74951e-08	2.91559e-06
	CA03g24260	Ubiquinone biosynthesis protein coq-8, putative	334.991	437.525	232.458	0.531302	-0.912396	7.65872e-07	2.12715e-05
	CA01g34290	Detected protein of unknown function	3353.33	3766.34	2940.31	0.78068	-0.357197	0.00257637	0.0249152
	CA02g27330	PREDICTED: ninja-family protein AFP3-like [Solanum lycopersicum]	438.271	560.109	316.432	0.564947	-0.823812	1.25716e-06	3.33842e-05
	CA08g07730	WRKY transcription factor, putative	62.8773	95.9281	29.8264	0.310925	-1.68536	6.14036e-05	0.00105251
	CA07g13330	Indole-3-acetic acid-amido synthetase GH3.5, putative	70.7629	104.216	37.3096	0.358002	-1.48196	0.00432176	0.0375425
	CA01g06510	Unknown protein	468.695	603.07	334.319	0.554362	-0.851099	3.76113e-08	1.34499e-06
	CA10g05110	Late elongated hypocotyl homolog	3715.26	6173.05	1257.48	0.203704	-2.29545	7.49098e-77	2.39562e-73
	CA01g00140	Granule-bound starch synthase I	2409.61	3492.9	1326.32	0.379719	-1.397	3.20964e-29	1.05663e-26
	CA01g19780	Salt-tolerance protein, putative	177.066	282.034	72.0977	0.255635	-1.96784	8.25068e-15	7.41766e-13
	CA10g03890	Unknown protein	354.606	550.775	158.437	0.287662	-1.79755	4.80945e-09	2.00492e-07
	CA07g00550	Ca2+ antiporter/cation exchanger (Fragment)	212.748	266.277	159.218	0.597939	-0.741929	0.000279268	0.00388786
	CA12g21020	S-adenosyl-L-methionine synthetase	3582.71	4561.96	2603.46	0.57069	-0.809221	3.30644e-08	1.19384e-06
	CA06g06110	Delta-1-pyrroline-5-carboxylate synthetase	3768.84	4409.66	3128.02	0.709356	-0.495417	4.47761e-05	0.000796154
	CA01g21800	Catalytic, putative	147.808	210.623	84.9918	0.403525	-1.30927	0.000618096	0.00763042
	CA03g22890	Alpha/beta-Hydrolases superfamily protein isoform 2 [Theobroma cacao]	348.476	472.046	224.906	0.476449	-1.06961	3.56486e-09	1.51142e-07
	CA02g28260	60S ribosomal protein L34, putative	239.325	287.883	190.767	0.662655	-0.593671	0.00408834	0.0359896
	CA03g02850	Myosin XI A	90.6586	123.755	57.562	0.465128	-1.1043	0.000364675	0.00491784
	CA01g16820	PREDICTED: uncharacterized LOC101208528 [Cucumis sativus]	69.3442	97.0975	41.591	0.428343	-1.22316	0.000367456	0.00495236
	CA01g07050	Novel plant snare, putative	574.308	669.478	479.139	0.715691	-0.482591	0.003761	0.0336285
	CA01g03570	NAD dependent epimerase/dehydratase, putative	2472.8	2958.4	1987.21	0.671715	-0.574078	3.80297e-06	9.00881e-05
	CA02g30720	PREDICTED: blue copper protein-like [Solanum tuberosum]	136.84	172.167	101.512	0.589614	-0.762158	0.00201059	0.0203569
	CA02g00300	PREDICTED: putative E3 ubiquitin-protein ligase LIN-like [Solanum lycopersicum]	170.088	208.682	131.495	0.630121	-0.666298	0.00559802	0.046328
	CA03g20350	PREDICTED: major facilitator superfamily domain-containing protein 5-like [Solanum lycopersicum]	6023.69	7079.95	4967.43	0.701619	-0.51124	0.00024142	0.00340543
	CA03g35010	PREDICTED: CASP-like protein GSVIVT00034332001-like [Solanum lycopersicum]	85.0156	122.411	47.6199	0.389015	-1.3621	2.47484e-05	0.000466739
	CA02g26090	Synechocystis YCF37 [Theobroma cacao]	950.341	1240.69	659.995	0.531959	-0.910614	1.99585e-10	1.01775e-08
	CA04g18840	PREDICTED: UDP-glycosyltransferase 79B6-like [Solanum lycopersicum]	5323.78	6463.18	4184.37	0.647416	-0.627236	0.00507625	0.0428334
	CA12g04110	Glycosyl hydrolase family 20 protein	687.952	815.062	560.842	0.688097	-0.539317	0.000437663	0.00571952
	CA03g15480	beta-fructosidase [Solanum tuberosum]	1339.97	1549.18	1130.76	0.729908	-0.454213	0.000837588	0.00986993
	CA03g21330	Detected protein of unknown function	17.9674	27.8526	8.08228	0.29018	-1.78498	0.00335945	0.0307823
	CA07g12080	Peroxidase (Precursor)	7093.45	8621.61	5565.29	0.645505	-0.6315	1.48169e-07	4.70491e-06
	CA03g08690	Nucleic acid binding protein, putative	1237.19	1512.24	962.135	0.636231	-0.652378	1.53392e-06	4.00213e-05
	CA01g04320	glycine-rich family protein [Populus trichocarpa]	1159.95	1308.69	1011.21	0.772693	-0.372032	0.00531274	0.0444269
	CA10g10810	Unknown protein	8.46258	16.9252	0	0	-Inf	0.00568028	0.0468875
	CA04g18210	Natural resistance-associated macrophage protein	435.309	543.955	326.662	0.60053	-0.735692	1.57811e-05	0.000319138
	CA03g20120	PREDICTED: luminal-binding protein 5-like [Cucumis sativus]	5429.34	7180.38	3678.31	0.512272	-0.965018	3.31168e-13	2.47538e-11
	CA02g11250	Phytophthora-inhibited protease 1	138.288	205.771	70.8057	0.344101	-1.5391	2.02512e-09	8.99492e-08
	CA05g00130	Hop-interacting protein THI026	318.289	429.608	206.969	0.481762	-1.05361	1.94618e-10	9.97063e-09
	CA01g16010	Phytochrome	2091.33	2800.12	1382.54	0.493742	-1.01817	1.41528e-12	9.65927e-11
	CA03g35600	Unknown protein	210.867	273.819	147.915	0.540193	-0.888453	2.7773e-05	0.000518538
	CA01g08220	Pinoresinol-lariciresinol reductase	984.255	1282.98	685.534	0.534331	-0.904194	1.01264e-05	0.000216306
	CA02g26170	HTH-type transcriptional regulator protein ptxE [Theobroma cacao]	50.8788	76.7119	25.0457	0.326491	-1.61489	0.000129646	0.00199058
	CA01g03790	Serine protease	629.89	744.424	515.356	0.692288	-0.530555	0.00107529	0.0121819
	CA04g22060	Subtilisin-like serine protease	322.3	401.134	243.467	0.606947	-0.720357	8.45364e-05	0.00139354
	CA10g00620	Detected protein of unknown function	3732.01	4912.48	2551.55	0.519402	-0.945077	3.00835e-08	1.09326e-06
	CA02g23700	Gamma-glutamyl-gamma-aminobutyrate hydrolase, putative	51.1276	79.5999	22.6554	0.284615	-1.81291	1.80097e-05	0.00035837
	CA01g08590	Zinc finger family protein	349.734	411.264	288.204	0.700775	-0.512977	0.00513301	0.0432309
	CA06g14290	3-ketoacyl-CoA synthase	653.231	770.011	536.451	0.69668	-0.521431	0.00063989	0.00785339
	CA02g27790	Anthocyanidin 3-O-glucosyltransferase	553.4	788.528	318.273	0.40363	-1.3089	5.31574e-09	2.18746e-07
	CA07g20790	PREDICTED: chaperone protein dnaJ 11, chloroplastic-like [Solanum tuberosum]	60.3354	86.4444	34.2264	0.395936	-1.33666	0.00022198	0.00316915
	CA03g00150	Nuclear movement protein nudc, putative	38.8877	55.0077	22.7677	0.4139	-1.27265	0.00601358	0.0490139
	CA06g25980	AP2/ERF domain-containing transcription factor	99.2078	130.874	67.5416	0.516082	-0.954329	0.000250238	0.00351212
	CA03g19070	PREDICTED: probable beta-1,3-galactosyltransferase 11-like [Solanum tuberosum]	281.361	347.371	215.351	0.619945	-0.689788	0.000344871	0.00468464
	CA08g15170	Os01g0886300 protein	1157.2	1492.55	821.84	0.550627	-0.860851	1.74153e-10	9.00369e-09
	CA01g13030	Unknown protein	239.681	338.388	140.975	0.416608	-1.26324	2.50442e-07	7.58647e-06
	CA08g09670	Proline-rich family protein	441.181	592.691	289.67	0.488737	-1.03287	2.0222e-07	6.27863e-06
	CA12g20490	Xyloglucan endo-transglycosylase (Precursor)	68.9331	130.202	7.66411	0.0588632	-4.08649	5.75551e-21	9.83534e-19
	CA05g19030	Sulfate transporter	485.171	687.349	282.992	0.411716	-1.28028	8.47838e-09	3.36519e-07
	CA05g03390	PREDICTED: ubiquitin-conjugating enzyme E2 7-like [Solanum lycopersicum]	1596.15	1991.16	1201.15	0.603244	-0.729188	1.33702e-07	4.30037e-06
	CA06g14280	PREDICTED: N-alpha-acetyltransferase 50-like [Solanum tuberosum]	663.241	793.332	533.15	0.672038	-0.573385	0.000124742	0.00192717
	CA03g25540	PPPDE thiol peptidase family protein, putative isoform 1 [Theobroma cacao]	780.524	906.833	654.216	0.721429	-0.471071	0.00151613	0.0161312
	CA02g21370	Histidine kinase 1 plant, putative	105.246	166.966	43.5257	0.260687	-1.93961	4.85096e-09	2.01847e-07
	CA03g31890	Delta 9 desaturase, putative	789.643	961.368	617.917	0.642748	-0.637675	9.20399e-05	0.00150066
	CA02g14590	Putative receptor kinase	672.944	790.47	555.418	0.702643	-0.509137	0.000766135	0.00922576
	CA07g19840	AT3g20300/MQC12_5	431.302	565.063	297.54	0.526561	-0.925327	1.37054e-07	4.39556e-06
	CA05g17060	Chalcone synthase	4096.76	6113.95	2079.58	0.340137	-1.55581	7.94627e-31	2.96475e-28
	CA06g03710	GTP-binding protein yptv3, putative	245.092	295.673	194.511	0.657859	-0.60415	0.00280577	0.0267499
	CA01g22680	ADP-ribosylation factor [Arabidopsis lyrata] subsp. lyrata	7762.61	8796.75	6728.47	0.764881	-0.386693	0.000657825	0.00804703
	CA03g15880	PREDICTED: 21 kDa protein-like [Solanum lycopersicum]	354.872	473.717	236.028	0.498246	-1.00507	1.445e-05	0.000295684
	CA01g03860	Copper chaperone (Precursor)	348.783	421.346	276.221	0.655567	-0.609186	0.00371414	0.0332659
	CA03g03180	Receptor protein kinase, putative	819.085	977.87	660.301	0.675244	-0.566519	0.000208953	0.00301976
	CA03g31160	Detected protein of unknown function	1195.63	1409.77	981.495	0.69621	-0.522406	0.000150531	0.00227075
	CA03g21210	RING-H2 zinc finger protein RHA2a, putative [Theobroma cacao]	230.606	315.312	145.899	0.462714	-1.11181	5.24806e-08	1.82995e-06
	CA12g08120	Receptor protein kinase, putative	1287.91	1518.71	1057.1	0.69605	-0.522737	0.00107663	0.012191
	CA03g04480	PREDICTED: protein PROTON GRADIENT REGULATION 5, chloroplastic-like [Cucumis sativus]	512.355	768.343	256.367	0.333663	-1.58354	3.61438e-20	5.73841e-18
	CA06g21210	Sigma factor	199.405	266.154	132.655	0.498417	-1.00458	2.41038e-05	0.000456118
	CA10g00440	PREDICTED: receptor-like protein kinase THESEUS 1-like [Solanum tuberosum]	1062.31	1418.58	706.048	0.497715	-1.00661	1.34142e-12	9.21135e-11
	CA07g12730	Protein kinase	612.531	743.652	481.411	0.64736	-0.62736	5.9322e-05	0.00101996
	CA11g00920	Detected protein of unknown function	229.588	292.762	166.414	0.568428	-0.81495	0.00370471	0.0332001
	CA01g03670	Anthocyanin synthase	49.218	79.725	18.711	0.234694	-2.09115	0.00333899	0.0306539
	CA02g00970	Cystathionine gamma-synthase isoform 2	4245.44	5538.28	2952.6	0.533126	-0.90745	1.39636e-10	7.33777e-09
	CA05g05850	PREDICTED: zeatin O-glucosyltransferase-like [Solanum lycopersicum]	171.716	242.955	100.476	0.413558	-1.27384	9.73178e-07	2.62793e-05
	CA01g13130	PRA1 family protein B1	968.62	1172.69	764.553	0.651966	-0.617131	9.9541e-06	0.000213033
	CA02g08750	Type 2 proly 4-hydroxylase	495.19	732.003	258.377	0.352972	-1.50237	8.19636e-22	1.58176e-19
	CA03g29540	Heparanase-2, putative	2343.15	2663.75	2022.55	0.759288	-0.397281	0.00153529	0.0163088
	CA05g16330	Detected protein of unknown function	253.192	309.139	197.245	0.638047	-0.648266	0.00131865	0.0143228
	CA08g10430	Ribose-5-phosphate isomerase, putative	566.807	658.502	475.113	0.721506	-0.470916	0.0035981	0.0325048
	CA10g12090	Kinase superfamily protein isoform 1 [Theobroma cacao]	56.7191	84.03	29.4083	0.349973	-1.51468	0.000113969	0.00178539
	CA04g16460	PREDICTED: zeatin O-glucosyltransferase-like [Solanum tuberosum]	121.464	174.855	68.0721	0.389306	-1.36102	1.13727e-06	3.03805e-05
	CA03g30810	Unknown protein	398.966	519.289	278.642	0.536584	-0.898125	5.20504e-07	1.49193e-05
	CA07g08930	PREDICTED: subtilisin-like protease-like isoform X1 [Solanum tuberosum]	4451.71	5476.45	3426.97	0.625765	-0.676306	7.05182e-06	0.000156921
	CA02g26880	Pollen Ole e 1 allergen and extensin	4170.85	6150.37	2191.33	0.356292	-1.48887	1.62494e-06	4.22484e-05
	CA08g09680	Putative p-coumarate 3-hydroxylase	929.058	1086.57	771.549	0.710079	-0.493949	0.000333654	0.00456272
	CA10g20650	Nucleic acid binding protein, putative	710.315	822.779	597.852	0.726625	-0.460717	0.00135641	0.0146896
	CA02g08510	Protein C10orf22, putative	121.121	172.765	69.4764	0.402144	-1.31421	5.06486e-07	1.45361e-05
	CA02g08150	Zinc finger protein, putative	533.764	693.721	373.807	0.538843	-0.892063	1.93017e-08	7.26199e-07
	CA03g14140	Transcription factor bHLH51	137.682	193.847	81.5156	0.420514	-1.24977	2.3733e-05	0.000450626
	CA08g02960	Ferrochelatase	489.373	577.16	401.586	0.695797	-0.523261	0.000752047	0.00907076
	CA06g05740	Detected protein of unknown function	276.676	355.833	197.52	0.555092	-0.849201	7.64612e-05	0.00127641
	CA01g27680	PREDICTED: putative peptide/nitrate transporter At5g19640-like [Fragaria vesca] subsp. vesca	846.876	1194.2	499.554	0.418317	-1.25733	2.22619e-11	1.2978e-09
	CA11g09000	Copper amine oxidase, putative	2255.94	2587.68	1924.2	0.7436	-0.427401	0.000484645	0.00621378
	CA10g21110	Detected protein of unknown function	20.5245	35.3196	5.72936	0.162215	-2.62402	3.87161e-08	1.3779e-06
	CA02g15890	PREDICTED: tetraspanin-19-like [Solanum lycopersicum]	169.598	252.862	86.3338	0.341426	-1.55035	9.73192e-11	5.22443e-09
	CA10g20510	Calcium-dependent protein kinase	1461.27	1646.55	1275.98	0.774943	-0.367837	0.00500824	0.0423073
	CA06g04970	PREDICTED: copper transporter 1-like [Solanum lycopersicum]	72.087	97.4965	46.6775	0.478761	-1.06262	0.00241013	0.0235707
	CA06g18840	Dof zinc finger protein	538.574	701.338	375.811	0.535848	-0.900103	4.8574e-06	0.000112565
	CA03g21100	Caffeic acid 3-O-methyltransferase	437.894	509.158	366.63	0.720071	-0.47379	0.00389139	0.0345
	CA06g10470	Ethylene receptor	755.543	983.496	527.589	0.536442	-0.898505	4.40937e-10	2.1505e-08
	CA10g04300	ORF124 [Pinus koraiensis]	19.2275	32.3075	6.14753	0.190281	-2.39379	0.000785966	0.00940386
	CA03g16430	Protein binding protein, putative	1010.71	1383.41	638.007	0.461184	-1.11659	3.51088e-14	2.91091e-12
	CA04g15670	Homeodomain protein	244.86	324.348	165.372	0.509859	-0.971829	1.9164e-06	4.88617e-05
	CA10g21470	Detected protein of unknown function	1236.34	1407.43	1065.26	0.756882	-0.40186	0.00210675	0.0211109
	CA08g14380	PREDICTED: ferredoxin-1, chloroplastic-like [Solanum tuberosum]	1406.15	2329.52	482.777	0.207243	-2.2706	1.43138e-43	1.14439e-40
	CA06g23330	RNA binding protein-like protein	1593.38	1818.89	1367.88	0.75204	-0.411119	0.00429164	0.0373387
	CA12g20560	PREDICTED: probable receptor protein kinase TMK1-like [Solanum lycopersicum]	664.862	853.692	476.031	0.557614	-0.842662	3.68606e-08	1.32026e-06
	CA09g13980	PREDICTED: fasciclin-like arabinogalactan protein 7-like [Solanum lycopersicum]	490.634	673.536	307.732	0.456891	-1.13008	9.2379e-08	3.05465e-06
	CA10g04290	ORF61c [Pinus koraiensis]	23.0573	38.0324	8.08228	0.21251	-2.2344	0.000127173	0.00196067
	CA02g22250	Unknown protein	41.9434	65.0635	18.8233	0.289307	-1.78933	7.02527e-05	0.00118335
	CA05g05500	HJTR2GH1 protein	629.576	751.69	507.461	0.675094	-0.566841	0.000253181	0.00354898
	CA05g16210	ATP-citrate lyase B-1	42.014	61.7534	22.2746	0.360703	-1.47112	0.000684589	0.00834651
	CA03g11790	ATP binding protein, putative	2061.54	2318.87	1804.22	0.778059	-0.362048	0.00378086	0.0337608
	CA03g19390	Protein phosphatase 2C	929.263	1074.82	783.707	0.729153	-0.455707	0.0012362	0.0135721
	CA09g06120	PREDICTED: 18.1 kDa class I heat shock protein-like [Solanum tuberosum]	759.619	952.685	566.552	0.59469	-0.74979	2.14681e-05	0.000413584
	CA02g12700	PREDICTED: bidirectional sugar transporter SWEET2a [Vitis vinifera]	192.814	255.624	130.003	0.508571	-0.97548	7.12431e-06	0.000158376
	CA08g08290	PREDICTED: abscisic acid receptor PYL8-like [Solanum tuberosum]	740.327	871.987	608.668	0.698023	-0.518653	0.000344451	0.00468177
	CA02g22110	PREDICTED: cell division cycle protein 48 homolog [Solanum tuberosum]	121.769	149.89	93.6483	0.62478	-0.67858	0.000933228	0.0107753
	CA12g00870	COP1 homolog	66.3086	100.856	31.7612	0.314916	-1.66696	6.50212e-06	0.000146583
	CA03g27840	Detected protein of unknown function	445.375	528.101	362.648	0.686701	-0.542246	0.00336067	0.0307823
	CA08g04200	Unknown protein	943.591	1193.55	693.635	0.581154	-0.783007	1.56405e-08	5.95458e-07
	CA01g01640	Endoglucanase	79.8022	113.002	46.6027	0.412406	-1.27786	0.000657375	0.00804592
	CA02g30050	Clostridium pasteurianum ferredoxin homolog	624.774	713.485	536.064	0.751332	-0.412477	0.00575094	0.0473849
	CA02g19180	UDP-glucosyltransferase, putative	478.242	566.107	390.377	0.689582	-0.536206	0.00365243	0.032843
	CA01g29520	CBL-interacting protein kinase	235.281	359.195	111.367	0.310046	-1.68945	3.07021e-11	1.75331e-09
	CA04g13780	Cellulose synthase A catalytic subunit 6 [UDP-forming], putative	7514.18	9658.67	5369.7	0.555946	-0.846983	7.80591e-12	4.80063e-10
	CA01g03360	BAG-domain protein 1 / regulator of cell death	440.225	536.488	343.962	0.641137	-0.641296	9.70849e-05	0.00156131
	CA02g17630	Terpene synthase	649.553	1023.66	275.44	0.269073	-1.89393	1.54664e-13	1.1939e-11
	CA03g08610	F-box family protein	232.453	296.495	168.411	0.568006	-0.816021	5.17048e-05	0.000909903
	CA04g04010	Xyloglucan endotransglucosylase/hydrolase protein A, putative	1222.49	1857.4	587.572	0.316341	-1.66045	3.23403e-18	4.30934e-16
	CA01g25830	Serine/threonine protein kinase, putative	518.474	695.339	341.609	0.491284	-1.02537	1.53363e-09	6.978e-08
	CA03g26700	Detected protein of unknown function	1981.45	2632.16	1330.73	0.505566	-0.984029	4.09951e-15	3.82382e-13
	CA02g08400	PREDICTED: UPF0301 protein Cpha266_0885-like isoform 1 [Vitis vinifera]	57.7513	105.56	9.94214	0.0941844	-3.40837	9.04052e-12	5.48458e-10
	CA01g24080	PREDICTED: ocs element-binding factor 1-like [Solanum tuberosum]	1275.94	1549.33	1002.55	0.647083	-0.627977	1.66066e-05	0.000334012
	CA04g18580	DNA binding protein, putative	889.286	1062.48	716.096	0.673989	-0.569204	0.000837905	0.00986993
	CA08g09650	Sulfotransferase family protein	17.4092	29.6196	5.19887	0.175522	-2.51028	0.000122976	0.00190136
	CA07g09610	Tau1	184.648	257.167	112.128	0.436014	-1.19755	9.86923e-06	0.000211788
	CA01g20250	Cellulose synthase	7339.81	8763.66	5915.96	0.675056	-0.566921	0.000107772	0.0017026
	CA06g24540	Heat shock cognate 70 kDa protein 1	5485.25	9673.35	1297.16	0.134096	-2.89866	4.25016e-43	3.28083e-40
	CA07g20250	Serine acetyltransferase 1 (Fragment)	165.987	211.569	120.404	0.569101	-0.813243	3.25547e-05	0.000598825
	CA08g08890	PREDICTED: trihelix transcription factor GTL1-like isoform X1 [Solanum tuberosum]	196.28	239.097	153.464	0.641845	-0.639703	0.00402196	0.035489
	CA10g22230	Transcription factor IIIA	1102.65	1283.37	921.929	0.718363	-0.477215	0.000310262	0.0042663
	CA03g32100	Cinnamoyl-CoA reductase	163.634	238.699	88.5681	0.371044	-1.43034	4.88754e-09	2.02992e-07
	CA01g19110	Putative alcohol dehydrogenase	366.337	531.835	200.84	0.377636	-1.40493	3.52152e-08	1.26334e-06
	CA08g01950	Detected protein of unknown function	133.618	200.069	67.1672	0.33572	-1.57467	2.04538e-09	9.04898e-08
	CA03g09290	Detected protein of unknown function	280.354	369.623	191.085	0.516972	-0.951841	6.89573e-05	0.00116416
	CA06g07290	RING-H2 finger protein ATL3C, putative	70.6931	94.6337	46.7524	0.494036	-1.01731	0.00417637	0.0365632
	CA03g32770	PREDICTED: calcium-binding allergen Ole e 8-like [Solanum lycopersicum]	479.434	616.216	342.651	0.556057	-0.846696	3.41684e-05	0.000624914
	CA08g19310	DNA binding protein, putative	335.38	400.088	270.672	0.676531	-0.563772	0.0020581	0.0207103
	CA03g27860	Zinc finger protein, putative	231.763	292.039	171.488	0.58721	-0.768051	0.000925938	0.0107122
	CA06g25130	Detected protein of unknown function	170.873	219.982	121.765	0.553522	-0.853288	0.000590618	0.00734124
	CA06g14760	PREDICTED: protein phosphatase 1 regulatory subunit 11-like [Cucumis sativus]	301.794	359.716	243.873	0.677958	-0.560731	0.00304369	0.0284324
	CA06g27750	PREDICTED: F-box/LRR-repeat protein 17-like [Solanum lycopersicum]	1038.81	1247.36	830.259	0.665614	-0.587242	2.24022e-05	0.000428996
	CA02g19530	Detected protein of unknown function	1788.46	2256.14	1320.78	0.585416	-0.772466	2.43586e-09	1.06295e-07
	CA04g17180	Transcription factor bHLH	655.298	877.56	433.035	0.493454	-1.01901	7.03992e-11	3.86264e-09
	CA04g16900	Cellulose synthase-like protein	1765.11	2293.48	1236.74	0.539242	-0.890996	4.45412e-10	2.16761e-08
	CA08g03360	Eukaryotic aspartyl protease family protein, putative isoform 1 [Theobroma cacao]	1463.08	2059.62	866.539	0.420729	-1.24904	7.9624e-16	8.21412e-14
	CA07g10990	Chlorophyll a/b-binding protein	45500.4	51821.3	39179.5	0.756051	-0.403444	0.000229289	0.00325689
	CA02g00760	Detected protein of unknown function	22.0639	38.9289	5.19887	0.133548	-2.90457	6.58547e-06	0.000148163
	CA09g18700	UDP-glucuronate 5-epimerase, putative	1186.59	1736.76	636.416	0.366439	-1.44835	1.69928e-24	4.04681e-22
	CA06g07180	Detected protein of unknown function	684.765	828.33	541.201	0.653364	-0.614041	4.12499e-05	0.000737555
	CA08g16220	Nuclear transcription factor Y subunit C-4, putative [Theobroma cacao]	512.099	719.556	304.643	0.423376	-1.23999	1.16315e-12	8.1625e-11
	CA04g23580	Detected protein of unknown function	46.9404	68.648	25.2329	0.36757	-1.44391	0.000132344	0.00202505
	CA03g18150	Detected protein of unknown function	259.88	506.023	13.7368	0.0271465	-5.20309	2.41146e-77	8.99715e-74
	CA06g15010	PREDICTED: ras-related protein RABA2a-like [Solanum lycopersicum]	328.499	413.331	243.667	0.58952	-0.762386	6.25737e-05	0.00107111
	CA01g22660	Boron transporter	620.386	903.675	337.097	0.373029	-1.42264	3.96596e-14	3.27609e-12
	CA12g22410	PREDICTED: zinc finger A20 and AN1 domain-containing stress-associated protein 5-like [Cucumis sativus]	1319.14	1574.02	1064.26	0.676141	-0.564604	2.78853e-05	0.000520201
	CA03g34240	Pyridoxin biosynthesis protein PDX1, putative	927	1286.21	567.788	0.441442	-1.17971	4.04438e-17	4.76513e-15
	CA04g22720	Starch branching enzyme I	1470.19	1777.75	1162.64	0.653995	-0.612649	2.61068e-06	6.44352e-05
	CA10g20970	Detected protein of unknown function	256.527	314.017	199.036	0.633839	-0.657813	0.00152322	0.016199
	CA03g28730	Detected protein of unknown function	996.992	1204.57	789.411	0.655346	-0.609671	0.000230596	0.0032713
	CA12g19660	Putative glycosyltransferase	161.035	221.525	100.545	0.453875	-1.13963	0.00197655	0.0200485
	CA09g06290	PREDICTED: DUF246 domain-containing protein At1g04910 [Vitis vinifera]	57.8687	81.2425	34.4948	0.424591	-1.23586	0.000186745	0.0027467
	CA02g06660	PREDICTED: copper transport protein CCH-like [Solanum tuberosum]	298.476	375.721	221.23	0.588813	-0.764118	6.36745e-05	0.00108562
	CA02g19690	Detected protein of unknown function	230.802	309.165	152.44	0.49307	-1.02013	1.93405e-05	0.000380453
	CA02g18250	Secretory peroxidase	33467.8	38252.4	28683.3	0.749844	-0.415338	0.00017546	0.0026064
	CA05g16550	Heat stable protein 1 [Theobroma cacao]	644.808	740.863	548.753	0.740694	-0.433051	0.00474753	0.0404869
	CA02g13030	MAC/Perforin domain-containing protein [Theobroma cacao]	273.663	355.212	192.115	0.540846	-0.886711	1.34726e-05	0.00027874
	CA01g34780	Unknown protein	7304.76	9107.91	5501.6	0.604047	-0.727267	2.11264e-10	1.07485e-08
	CA11g08350	Xyloglucan endotransglycosylase/hydrolase XTH-38	63.7822	118.952	8.61277	0.0724056	-3.78775	1.78235e-19	2.64236e-17
	CA01g23170	Detected protein of unknown function	670.218	867.064	473.372	0.545948	-0.873164	7.2516e-06	0.000161046
	CA02g27780	UDP-glucosyltransferase, putative	96.0881	142.696	49.4798	0.346749	-1.52804	1.17986e-06	3.14059e-05
	CA01g19980	PREDICTED: zinc finger A20 and AN1 domain-containing stress-associated protein 5-like [Cucumis sativus]	1005.24	1190.81	819.668	0.688329	-0.538831	0.000477049	0.00612341
	CA03g15500	Trehalose 6-phosphate phosphatase	372.492	516.727	228.257	0.441737	-1.17874	7.41724e-09	2.98101e-07
	CA11g04840	Putative phytochrome kinase substrate 1, identical	63.2238	102.126	24.3217	0.238154	-2.07003	2.04778e-06	5.18569e-05
	CA10g16820	Calmodulin binding protein, putative	658.508	973.317	343.7	0.353122	-1.50176	2.15976e-11	1.26236e-09
	CA09g16460	Ceramide glucosyltransferase	685.77	889.386	482.153	0.542119	-0.883318	1.3349e-07	4.29973e-06
	CA06g12270	Expressed protein	138.205	195.813	80.5981	0.411608	-1.28066	8.91211e-07	2.44194e-05
	CA12g03820	Unknown protein	258.922	319.344	198.5	0.621585	-0.685977	0.000494419	0.00631018
	CA05g00450	Unknown protein	819.494	934.139	704.85	0.754545	-0.406321	0.00517727	0.0435218
	CA10g14780	MYB transcription factor	44.5426	81.989	7.09618	0.0865504	-3.53032	1.04855e-12	7.4517e-11
	CA08g15590	Chloroplast pigment-binding protein CP24	4872.9	5450.53	4295.27	0.788046	-0.343649	0.00323401	0.0299036
	CA07g20040	Bifunctional inhibitor/lipid-transfer protein/seed storage 2S albumin superfamily protein, putative [Theobroma cacao]	584.237	849.963	318.511	0.374735	-1.41606	6.0608e-06	0.000137883
	CA06g22820	Detected protein of unknown function	335.946	409.97	261.922	0.638881	-0.64638	0.0011762	0.0130543
	CA11g18550	Flavonoid 3',5'-hydroxylase	17.0519	30.8398	3.26413	0.105841	-3.24002	0.00307189	0.0286531
	CA03g32670	PREDICTED: lamin-like protein-like [Solanum tuberosum]	626.721	804.21	449.231	0.5586	-0.840113	1.71602e-07	5.38024e-06
	CA07g12480	Unknown protein	228.615	295.997	161.234	0.544714	-0.876428	2.54615e-05	0.000478977
	CA03g02440	F-box family protein	135.386	184.812	85.9594	0.465119	-1.10433	0.00078442	0.00939541
	CA08g17660	Detected protein of unknown function	653.729	758.311	549.146	0.724169	-0.465602	0.00245341	0.0239312
	CA08g08180	Mitochondrial carrier-like protein	447.477	538.804	356.151	0.661003	-0.597272	0.00146916	0.0157061
	CA05g08210	PREDICTED: kirola-like [Solanum tuberosum]	34.8214	50.9756	18.6672	0.3662	-1.4493	0.00433851	0.0376441
	CA07g11180	Tyrosine specific protein phosphatase family protein	111.827	177.021	46.6338	0.263436	-1.92447	8.4704e-12	5.16672e-10
	CA05g00470	UDP-GlcNac-dolichyl-phosphate N-acetylglucosaminephosphotransferase	765.32	884.408	646.233	0.730696	-0.452657	0.00236526	0.0232334
	CA05g13660	PREDICTED: ras-related protein RABH1e-like [Solanum tuberosum]	483.772	641.501	326.044	0.508251	-0.976386	1.55278e-09	7.05082e-08
	CA10g12130	Flavonoid glucoyltransferase UGT73E2	15.0084	26.1847	3.83206	0.146347	-2.77253	0.00591258	0.0484122
	CA03g07860	Unknown protein	82.6125	120.595	44.6305	0.370087	-1.43406	0.000784974	0.00939702
	CA01g24290	MAP kinase	702.685	867.159	538.211	0.62066	-0.688124	8.18842e-05	0.00135581
	CA09g10470	COP1 homolog	373.424	437.349	309.498	0.707668	-0.498854	0.00541904	0.0451305
	CA05g08320	ATP binding protein, putative	543.855	646.306	441.405	0.682966	-0.550114	0.000601592	0.00746108
	CA02g03300	PAPS-reductase-like protein (Precursor)	630.58	1007.54	253.622	0.251724	-1.99009	4.44309e-16	4.71388e-14
	CA04g17270	Sucrose transporter	380.877	453.205	308.55	0.680817	-0.554661	0.00140138	0.0151019
	CA06g27630	Sulfate/bicarbonate/oxalate exchanger and transporter sat-1	1253.19	1608.94	897.439	0.557782	-0.842226	1.0274e-09	4.79152e-08
	CA03g36350	Protein kinase	1501.21	1828.15	1174.27	0.642327	-0.63862	0.000345465	0.00468987
	CA05g05280	PREDICTED: thioredoxin-like protein 4A-like [Cucumis sativus]	143.77	180.829	106.711	0.590122	-0.760915	0.00167542	0.0175104
	CA09g06670	PREDICTED: phosphatidylinositol:ceramide inositolphosphotransferase 2-like [Solanum lycopersicum]	577.236	704.923	449.55	0.637729	-0.648984	0.00112344	0.0125873
	CA02g04510	Pyruvate decarboxylase	634.242	763.689	504.796	0.660998	-0.597282	0.000815903	0.00966233
	CA06g15620	O-fucosyltransferase family protein [Theobroma cacao]	1269.95	1504.28	1035.62	0.688448	-0.538581	0.000245661	0.00345872
	CA03g25260	F21J9.14	68.9821	99.4127	38.5515	0.387793	-1.36664	0.000169214	0.00252366
	CA04g07730	Formin-like protein	814.471	987.826	641.115	0.649016	-0.623673	1.47215e-05	0.000300689
	CA06g22670	Aspartic proteinase nepenthesin-2, putative	637.114	776.134	498.094	0.641763	-0.639889	0.0024685	0.024047
	CA02g22000	Cytochrome P450 90C1	693.772	863.351	524.194	0.607162	-0.719847	9.877e-06	0.000211788
	CA03g30480	Ribulose bisphosphate carboxylase/oxygenase activase, chloroplast, putative	75.9787	107.602	44.3558	0.412222	-1.27851	0.000576006	0.0071802
	CA08g14190	Non-imprinted in Prader-Willi/Angelman syndrome region protein, putative	873.295	1005.92	740.668	0.736307	-0.441621	0.00173961	0.0180459
	CA10g22220	Detected protein of unknown function	3578.76	4462.43	2695.09	0.603952	-0.727494	1.20471e-09	5.51504e-08
	CA02g13420	Trehalose-6-phosphate synthase	694.938	903.898	485.979	0.537648	-0.895265	2.19299e-07	6.76203e-06
	CA04g20210	Heat shock protein binding protein, putative	119.517	164.053	74.9811	0.457055	-1.12956	8.9975e-05	0.00147128
	CA06g14570	Ethylene response factor 1	49.4806	93.9121	5.04911	0.0537642	-4.21721	0.00289328	0.0273402
	CA10g12720	PREDICTED: protein ELC-like [Solanum lycopersicum]	484.416	576.638	392.194	0.680139	-0.556099	0.00179362	0.018465
	CA09g16620	Serine acetyltransferase 7 (Fragment)	414.465	481.455	347.476	0.72172	-0.47049	0.00567837	0.0468875
	CA05g00160	PNCBP	341.594	446.087	237.101	0.531514	-0.911821	2.26943e-07	6.96892e-06
	CA03g21590	Cellulose synthase A catalytic subunit 3 [UDP-forming], putative	680.323	922.343	438.303	0.475207	-1.07337	1.11635e-08	4.35377e-07
	CA02g30340	Pentatricopeptide repeat-containing protein, putative	229.948	373.381	86.5147	0.231706	-2.10963	2.90917e-21	5.25199e-19
	CA06g18800	Chlorophyll a/b-binding protein (cab-12)	4136.54	5072.94	3200.15	0.630827	-0.664684	2.59458e-08	9.55299e-07
	CA02g27920	ATP binding protein, putative	472.585	549.307	395.863	0.72066	-0.47261	0.00417313	0.0365492
	CA07g19020	Detected protein of unknown function	102.545	140.208	64.8829	0.462762	-1.11166	0.000295769	0.00408709
	CA02g03100	Glycerophosphoryl diester phosphodiesterase family protein	37.6854	59.8866	15.4843	0.258561	-1.95143	3.22839e-05	0.00059531
	CA03g29800	Putative glycosyltransferase	523.706	623.083	424.329	0.681015	-0.554241	0.00200518	0.0203205
	CA07g19000	PREDICTED: probable beta-1,3-galactosyltransferase 2-like isoform 2 [Vitis vinifera]	624.849	854.016	395.682	0.463319	-1.10992	1.78672e-12	1.20475e-10
	CA07g19070	PREDICTED: protein translation factor SUI1 homolog [Solanum tuberosum]	616.181	924.386	307.975	0.333168	-1.58568	4.36082e-17	5.11107e-15
	CA02g15190	Dof zinc finger protein	255.202	321.311	189.094	0.588509	-0.764864	0.000166782	0.00249404
	CA12g01260	ATSDAT	224.677	353.221	96.1325	0.27216	-1.87748	1.32894e-05	0.00027546
	CA10g10920	Fructose-1,6-bisphosphatase, putative	125.341	172.018	78.6634	0.457298	-1.12879	3.37743e-05	0.000618652
	CA02g26600	PREDICTED: S-adenosylmethionine decarboxylase proenzyme-like [Solanum lycopersicum]	300.448	559.911	40.9856	0.0732002	-3.77201	3.94082e-63	7.3516e-60
	CA07g00320	PREDICTED: pathogenesis-related protein PR-1-like [Solanum lycopersicum]	1230.07	1817.23	642.92	0.353792	-1.49903	1.9861e-12	1.33117e-10
	CA09g13230	Cyclic nucleotide-gated ion channel, putative	318.202	429.66	206.744	0.481181	-1.05535	5.47737e-06	0.000125889
	CA05g03880	PREDICTED: probable LRR receptor-like serine/threonine-protein kinase At3g47570-like [Solanum tuberosum]	69.801	92.2442	47.3578	0.513396	-0.961856	0.00477119	0.0406268
	CA04g15830	DNA binding protein, putative	166.034	229.888	102.18	0.444477	-1.16982	0.000170948	0.00254275
	CA01g00590	PREDICTED: F-box/kelch-repeat protein At3g23880-like [Solanum tuberosum]	46.6425	67.4779	25.8072	0.382454	-1.38664	0.00188444	0.0192737
	CA06g24290	Flavone synthase II	164.496	229.265	99.7273	0.434987	-1.20096	5.8588e-06	0.000133832
	CA12g03610	2-dehydro-3-deoxyphosphoheptonate aldolase (3-deoxy-d-arabino-heptulosonate 7-phosphate synthase) (Precursor)	1473.38	1664	1282.77	0.770895	-0.375394	0.00437884	0.0379206
	CA08g11740	BHLH domain class transcription factor	161.844	231.182	92.5062	0.400144	-1.32141	2.05935e-05	0.000399485
	CA03g22260	UPA16	21.2617	32.6561	9.86726	0.302157	-1.72663	0.00258319	0.0249686
	CA07g05370	Unknown protein	67.9251	103.022	32.8285	0.318656	-1.64993	0.000159607	0.00239795
	CA01g03660	PREDICTED: PGR5-like protein 1A, chloroplastic-like [Solanum tuberosum]	334.748	441.059	228.438	0.517932	-0.949165	7.21969e-07	2.0127e-05
	CA12g07750	PREDICTED: putative GPI-anchored protein PB15E9.01c-like [Solanum tuberosum]	1419.7	1597.77	1241.63	0.7771	-0.363828	0.00475452	0.0405311
	CA02g13820	CBL-interacting serine/threonine-protein kinase, putative	84.2288	149.94	18.5175	0.123499	-3.01743	5.2747e-18	6.78618e-16
	CA04g12000	ATP binding protein, putative	4624.02	5204.74	4043.29	0.776847	-0.364298	0.003804	0.0338998
	CA08g13000	Detected protein of unknown function	531.124	645.708	416.54	0.64509	-0.632427	7.68091e-05	0.0012805
	CA01g17090	PREDICTED: chlorophyll a-b binding protein CP26, chloroplastic-like isoform 1 [Solanum lycopersicum]	8604.45	9670.73	7538.16	0.779482	-0.359413	0.00148224	0.0158309
	CA11g15840	PREDICTED: protein IQ-DOMAIN 1-like [Solanum tuberosum]	368.824	445.688	291.961	0.655079	-0.61026	0.00078933	0.00943907
	CA07g18080	PREDICTED: receptor-like protein kinase THESEUS 1-like [Solanum tuberosum]	722.779	984.07	461.489	0.46896	-1.09246	1.12312e-10	6.0149e-09
	CA08g12520	Protein phosphatase, putative	1472.64	1907.9	1037.37	0.543723	-0.879056	1.27034e-08	4.90307e-07
	CA05g00430	Putative calmodulin binding protein SUN	697.276	932.32	462.232	0.495787	-1.01221	2.16479e-06	5.45732e-05
	CA05g16170	WRKY domain class transcription factor	9.84466	17.299	2.39036	0.138179	-2.85539	0.00265864	0.0255655
	CA10g05140	Detected protein of unknown function	117.968	156.287	79.6495	0.509636	-0.97246	0.00111174	0.0124748
	CA11g03700	Sporulation protein RMD1	184.647	224.263	145.032	0.646705	-0.628821	0.00463452	0.0396743
	CA11g05170	Putative UDP-galactose transporter	907.294	1163.18	651.407	0.560022	-0.836446	2.17394e-06	5.47421e-05
	CA07g15380	Mitogen-activated protein kinase 12	1351.36	1649.04	1053.67	0.638957	-0.646209	3.22032e-06	7.78512e-05
	CA08g13530	Ferric-chelate reductase, putative	867.681	1449.03	286.338	0.197607	-2.33929	3.06852e-10	1.51638e-08
	CA04g22140	PREDICTED: E3 ubiquitin-protein ligase ATL23-like [Solanum lycopersicum]	326.121	481.679	170.564	0.354104	-1.49776	8.66489e-18	1.08973e-15
	CA06g00330	Detected protein of unknown function	1449.97	1761.17	1138.76	0.646594	-0.629068	0.00010813	0.00170464
	CA08g10370	Beta-1 3-glucanase	1965.55	2347.57	1583.53	0.674543	-0.568018	0.000105544	0.00167568
	CA09g08160	Xyloglucan endotransglucosylase XET1	688.459	887.669	489.25	0.551162	-0.859451	7.17631e-08	2.44147e-06
	CA03g32410	Detected protein of unknown function	1598.61	1834.95	1362.27	0.742404	-0.429723	0.000860477	0.0100852
	CA04g10910	Detected protein of unknown function	166.759	208.258	125.26	0.601465	-0.733447	0.00337017	0.0308441
	CA02g15750	Zinc finger protein, putative	171.064	253.236	88.8928	0.351028	-1.51034	0.00220144	0.0218349
	CA04g13110	Alcohol dehydrogenase (Fragment)	38.1034	55.8295	20.3773	0.364992	-1.45406	0.0028367	0.0269306
	CA02g20350	Phytoene synthase	1418.95	1616.31	1221.58	0.755782	-0.403958	0.00406768	0.0358642
	CA09g00880	Oxalate oxidase 2	51.3357	80.2469	22.4244	0.279443	-1.83938	6.93196e-06	0.000154603
	CA03g20390	Detected protein of unknown function	306.138	445.962	166.314	0.372933	-1.42301	1.78673e-13	1.36979e-11
	CA08g18910	Detected protein of unknown function	866.703	1054.58	678.824	0.643689	-0.635564	0.000778601	0.00934071
	CA02g17470	Transcription factor, putative	190.461	236.534	144.389	0.610437	-0.712087	0.0010892	0.0123183
	CA03g18850	Tellurite resistance protein tehA, putative	173.456	228.743	118.17	0.516605	-0.952866	5.30655e-05	0.000929518
	CA05g07830	Detected protein of unknown function	400.645	491.884	309.405	0.629019	-0.668825	0.000161273	0.00241813
	CA12g02160	PREDICTED: aspartic proteinase PCS1-like [Solanum lycopersicum]	132.081	195.017	69.1457	0.354563	-1.49589	1.33401e-06	3.52575e-05
	CA02g28830	PREDICTED: probable mitochondrial chaperone BCS1-B-like [Solanum tuberosum]	189.207	293.833	84.5799	0.28785	-1.79661	5.88853e-15	5.38043e-13
	CA01g10640	EIN3-like protein EIL4 (Fragment)	215.704	282.581	148.826	0.526667	-0.925037	1.22293e-05	0.000256189
	CA07g13010	PREDICTED: uncharacterized GPI-anchored protein At4g28100-like [Vitis vinifera]	1656.51	2039.1	1273.93	0.624752	-0.678645	1.28445e-07	4.14319e-06
	CA10g21890	Transcription factor hy5, putative	875.867	1024.59	727.143	0.709692	-0.494736	0.000471278	0.00605975
	CA07g19780	Glycosyl hydrolase 9B8 [Theobroma cacao]	87.7012	133.811	41.591	0.310818	-1.68586	1.37432e-05	0.00028334
	CA05g05920	PREDICTED: putative UPF0481 protein At3g02645-like [Solanum tuberosum]	172.194	225.806	118.582	0.525149	-0.9292	1.14467e-05	0.000241741
	CA02g14890	Unknown protein	361.783	476.029	247.536	0.520002	-0.94341	9.23368e-08	3.05465e-06
	CA02g26010	Molybdopterin cofactor sulfurase, putative	906.371	1063.02	749.724	0.705278	-0.503737	0.000385479	0.00513809
	CA02g26430	Beta-glucan-elicitor receptor	639.124	760.651	517.597	0.680466	-0.555406	0.000490016	0.00626828
	CA02g27320	PREDICTED: ninja-family protein AFP2-like [Vitis vinifera]	569.676	709.8	429.553	0.605175	-0.724577	6.02973e-06	0.000137443
	CA10g12380	Phenylalanine ammonia-lyase	1693.49	2020.63	1366.35	0.676202	-0.564474	0.000439594	0.00573136
	CA08g16020	Glutamate/malate translocator	672.415	794.105	550.725	0.693517	-0.527998	0.000571132	0.00713071
	CA12g03540	NtRab11D	617.161	825.739	408.583	0.494809	-1.01506	1.65312e-10	8.58627e-09
	CA02g14770	D-type cyclin family 3 subgroup 1	1267.51	1427.81	1107.2	0.775454	-0.366888	0.00601453	0.0490139
	CA10g15040	Nucleic acid binding protein, putative	1079.72	1267.57	891.866	0.703603	-0.507166	0.000260334	0.00363786
	CA06g03930	R2r3-myb transcription factor, putative	198.394	289.277	107.51	0.371651	-1.42798	2.16565e-10	1.09933e-08
	CA03g12170	SPL domain class transcription factor	303.135	415.122	191.148	0.460462	-1.11885	2.06527e-09	9.10099e-08
	CA04g01630	Leucine-rich repeat receptor-like protein kinase	319.049	411.663	226.435	0.550049	-0.862367	6.86832e-06	0.00015358
	CA11g10080	PREDICTED: squamosa promoter-binding-like protein 16-like isoform 1 [Solanum lycopersicum]	302.423	442.702	162.145	0.366262	-1.44905	8.67589e-14	6.91169e-12
	CA04g13740	fruit-ripening protein [Solanum lycopersicum]	12357	14457.8	10256.1	0.709385	-0.495359	0.00205845	0.0207103
	CA11g18440	Putative serine/arginine (SR) protein kinase protein	1291.47	1732.67	850.275	0.490731	-1.027	2.86927e-14	2.41472e-12
	CA06g21770	COL domain class transcription factor isoform 1 [Theobroma cacao]	1036.58	1659.27	413.894	0.249443	-2.00322	8.57226e-40	5.18645e-37
	CA05g08240	PREDICTED: BURP domain-containing protein 17-like [Solanum tuberosum]	40181.1	47762	32600.2	0.682555	-0.550982	5.84076e-07	1.65508e-05
	CA05g16710	CBL-interacting serine/threonine-protein kinase, putative	973.616	1164.87	782.359	0.671627	-0.574268	0.00525879	0.0440911
	CA06g28160	Detected protein of unknown function	1898.17	2145.81	1650.53	0.769187	-0.378593	0.00427057	0.0371844
	CA12g19410	PREDICTED: probable uridine nucleosidase 2-like [Solanum tuberosum]	86.0687	121.216	50.9215	0.420089	-1.25123	2.66875e-05	0.000499938
	CA02g14390	PREDICTED: PI-PLC X domain-containing protein At5g67130-like [Cicer arietinum]	276.688	331.267	222.11	0.670486	-0.576721	0.00284365	0.0269737
	CA03g33030	Amino acid transporter, putative	737.432	856.828	618.035	0.721307	-0.471316	0.00150347	0.016027
	CA10g04840	Expansin	263.977	340.252	187.703	0.551657	-0.858156	0.00133087	0.0144346
	CA04g15520	Protein binding protein, putative	1642.57	2405.07	880.083	0.365929	-1.45036	1.60361e-09	7.25221e-08
	CA06g24870	PREDICTED: ras-related protein Rab11C-like [Cicer arietinum]	73.3836	100.508	46.2594	0.460257	-1.11949	0.000361479	0.00488062
	CA01g19500	PREDICTED: MADS-box protein SOC1-like isoform X1 [Solanum tuberosum]	602.214	888.09	316.339	0.356201	-1.48923	1.78297e-21	3.29864e-19
	CA05g09480	Glycosyl transferase family 17 protein	420.578	507.491	333.664	0.657477	-0.604987	0.000420753	0.00553407
	CA02g14270	DNA binding protein, putative	290.971	364.644	217.298	0.595917	-0.746816	0.00560716	0.0463865
	CA05g16570	PREDICTED: probable protein phosphatase 2C 49-like [Solanum tuberosum]	402.161	500.971	303.351	0.605526	-0.72374	0.000442861	0.00575193
	CA08g17140	PREDICTED: snakin-1-like [Solanum tuberosum]	995.505	1278.37	712.638	0.557457	-0.843066	2.86255e-06	6.99574e-05
	CA05g01360	Glycosyltransferase QUASIMODO1, putative	2766.77	3138.96	2394.57	0.762855	-0.390519	0.00281705	0.0268074
	CA04g18520	Detected protein of unknown function	999.95	1416.49	583.41	0.41187	-1.27974	8.91006e-19	1.22368e-16
	CA01g00580	Beta-amylase 3	354.945	449.272	260.618	0.580089	-0.785653	1.22641e-05	0.000256189
	CA01g25150	PREDICTED: rapid alkalinization factor-like isoform 1 [Solanum lycopersicum]	1599.2	2096.27	1102.13	0.525757	-0.927533	9.72894e-13	6.93605e-11
	CA02g31040	PREDICTED: pollen allergen Che a 1-like [Solanum lycopersicum]	1051.8	1326.46	777.141	0.585876	-0.771334	4.24844e-08	1.50426e-06
	CA04g19650	PREDICTED: cytochrome P450 82A3-like [Solanum tuberosum]	39.7745	58.9407	20.6083	0.349644	-1.51604	0.00426266	0.0371299
	CA01g15950	Adenine nucleotide alpha hydrolases-like superfamily protein [Theobroma cacao]	1086.81	1267.89	905.733	0.714361	-0.485275	0.000286874	0.00398138
	CA11g13090	Dicarboxylate transporter 1	1703.33	2093.93	1312.72	0.626915	-0.673658	2.24453e-07	6.91141e-06
	CA01g30980	Formin-like protein 18 [Theobroma cacao]	999.958	1630.17	369.744	0.226813	-2.14042	1.01991e-44	8.45616e-42
	CA06g11950	Chloroplast photosystem II 22 kDa component	5693.75	6418.29	4969.2	0.774224	-0.369177	0.004096	0.0360287
	CA12g07810	Detected protein of confused Function	200.239	254.753	145.725	0.572022	-0.805857	0.000548265	0.00688359
	CA04g05670	Protein phosphatase 2c, putative	644.162	768.193	520.131	0.677083	-0.562595	0.000187734	0.00275581
	CA07g13420	PREDICTED: uncharacterized LOC101203862 [Cucumis sativus]	19.3497	32.0588	6.64058	0.207137	-2.27134	0.00172351	0.017912
	CA11g02620	Detected protein of unknown function	36.5262	63.2226	9.82982	0.155479	-2.6852	1.20405e-05	0.000252851
	CA12g04390	Dicer-like 2 protein	1496.75	1701.16	1292.34	0.759679	-0.396539	0.00125275	0.0137068
	CA10g21270	Aha1 domain-containing protein	1032.89	1372.38	693.404	0.505255	-0.984916	1.2101e-12	8.439e-11
	CA06g03160	Detected protein of unknown function	634.531	920.25	348.811	0.37904	-1.39958	5.53006e-19	7.88509e-17
	CA09g06830	DNA binding protein, putative	832.892	951.935	713.849	0.749893	-0.415243	0.00336986	0.0308441
	CA04g23430	3-hydroxy-3-methylglutaryl coenzyme A reductase	2646.36	3560.08	1732.65	0.486688	-1.03893	1.11582e-13	8.73387e-12
	CA06g20530	PREDICTED: copper transporter 5-like [Solanum tuberosum]	219.111	291.443	146.779	0.503629	-0.989566	6.34366e-05	0.00108321
	CA02g24260	VTC2-like protein	473.525	596.922	350.128	0.586556	-0.76966	1.91995e-06	4.88965e-05
	CA11g05930	Actin cross-linking protein, putative [Theobroma cacao]	422.612	593.887	251.337	0.423207	-1.24056	3.74948e-07	1.10587e-05
	CA08g01630	Protein binding protein, putative	721.117	857.102	585.132	0.682687	-0.550705	0.000303351	0.00417896
	CA01g31360	ATP binding protein, putative	1474.79	1719.28	1230.29	0.715585	-0.482805	0.000201005	0.00291809
	CA11g17750	UPA15	3278.64	4212.76	2344.52	0.556529	-0.84547	1.24465e-07	4.02059e-06
	CA03g34420	PREDICTED: probable sulfate transporter 3.4-like [Solanum tuberosum]	44.2656	85.6477	2.8834	0.0336658	-4.89257	5.19913e-13	3.80352e-11
	CA03g08150	Putative GTP-binding protein	101.027	131.247	70.8057	0.539483	-0.89035	0.00328374	0.0302622
	CA02g20760	Protein phosphatase 2c, putative	610.015	798.485	421.546	0.527932	-0.921576	1.96392e-09	8.75781e-08
	CA12g16450	PREDICTED: probable carbohydrate esterase At4g34215-like [Solanum lycopersicum]	12.5117	22.1775	2.84596	0.128327	-2.96211	0.00027017	0.00377059
	CA10g13810	Beta-1,3-glucanase 8 (Precursor)	3227.03	3697.42	2756.64	0.745558	-0.423607	0.00043872	0.00572497
	CA10g05640	Detected protein of unknown function	281.836	359.019	204.653	0.570034	-0.810879	1.56478e-05	0.000317869
	CA06g06590	RNA helicase	7655	9132.59	6177.42	0.676415	-0.56402	7.27645e-07	2.026e-05
	CA01g31180	Metal transporter CNNM4	588.063	686.577	489.549	0.713029	-0.487968	0.00226419	0.0223583
	CA12g04710	Morphogenesis of root hair 2	811.185	1048.53	573.836	0.547274	-0.869664	1.39454e-05	0.000286669
	CA11g08110	Leucine-rich repeat receptor-like kinase	808.654	977.373	639.936	0.654751	-0.610982	3.22128e-05	0.00059498
	CA06g04120	PREDICTED: probable histone H2B.1-like [Cucumis sativus]	904.759	1052.12	757.4	0.719881	-0.474169	0.000936996	0.0108066
	CA02g26670	CONSTANS protein	201.652	378.259	25.0457	0.0662131	-3.91674	2.2237e-40	1.42228e-37
	CA02g29780	tRNA, putative	1012.07	1356.83	667.303	0.491811	-1.02382	3.90507e-10	1.91289e-08
	CA11g08520	PREDICTED: ADP-ribosylation factor 2-like isoform 1 [Cucumis sativus]	1781.75	2123.2	1440.3	0.678361	-0.559874	1.06635e-05	0.00022713
	CA01g26370	Transferase, transferring glycosyl groups, putative	2374.32	2959.82	1788.82	0.604367	-0.726503	4.36946e-07	1.26539e-05
	CA08g16530	Detected protein of unknown function	194.107	273.421	114.793	0.419841	-1.25209	2.31716e-08	8.60232e-07
	CA04g17250	PREDICTED: Werner Syndrome-like exonuclease-like [Vitis vinifera]	191.546	237.454	145.637	0.613326	-0.705273	0.00229199	0.0225922
	CA02g17050	AT1G11360 protein	231.061	290.446	171.675	0.591074	-0.758589	0.000267502	0.00373569
	CA07g16640	RHM1/ROL1	3664.79	4567.22	2762.37	0.604824	-0.725413	3.22717e-05	0.00059531
	CA06g26290	Detected protein of unknown function	230.916	284.746	177.086	0.621908	-0.685227	0.00403209	0.0355644
	CA03g32860	Octicosapeptide/Phox/Bem1p family protein, putative [Theobroma cacao]	27.1698	50.9258	3.41389	0.0670366	-3.89891	0.00410777	0.0361039
	CA11g14500	Pyruvate dehydrogenase E1 component subunit beta	138.658	187.724	89.5916	0.477253	-1.06717	5.99604e-05	0.00102856
	CA11g04370	T24P13.14, putative	89.696	116.363	63.0293	0.541662	-0.884535	0.004653	0.0397565
	CA03g25670	Glutamine cyclotransferase-like	352.419	424.979	279.859	0.658524	-0.602692	0.000634007	0.00779829
	CA07g04930	PREDICTED: splicing factor, arginine/serine-rich 15-like [Solanum tuberosum]	67.9277	105.311	30.5441	0.290036	-1.78569	4.74738e-06	0.000110244
	CA08g17680	Serine/threonine-protein kinase SAPK10, putative	191.782	237.927	145.637	0.612108	-0.708141	0.00173602	0.0180253
	CA08g14370	PREDICTED: ferredoxin-1, chloroplastic-like [Solanum tuberosum]	9081.41	14442.5	3720.28	0.257592	-1.95684	5.29589e-63	9.11952e-60
	CA03g28940	Transcription factor BIM1, putative	465.354	549.755	380.953	0.69295	-0.529176	0.0017135	0.0178364
	CA10g01240	Serine acetyltransferase 1 (Fragment)	278.732	354.415	203.049	0.572914	-0.803609	4.94521e-05	0.000871681
	CA01g18150	RNA binding protein, putative	109.499	172.888	46.1096	0.266702	-1.9067	8.28538e-09	3.30618e-07
	CA06g16800	At1g64980	816.306	1244.55	388.062	0.311809	-1.68126	1.52257e-20	2.48791e-18
	CA10g20200	PREDICTED: probable calcium-binding protein CML36-like [Solanum tuberosum]	500.885	735.635	266.135	0.361776	-1.46683	3.5582e-17	4.21449e-15
	CA09g04730	PREDICTED: auxin-induced protein 6B-like [Solanum lycopersicum]	45.1168	65.1879	25.0457	0.384208	-1.38004	0.00159775	0.0168238
	CA08g18560	Heterotrimeric G protein beta 2 subunit	1484.44	1704.7	1264.19	0.741591	-0.431304	0.00093332	0.0107753
	CA01g20090	DNA binding protein, putative	200.965	249.154	152.777	0.613184	-0.705608	0.00086475	0.0101193
	CA11g00220	Unknown protein	116.4	149.168	83.6313	0.56065	-0.834828	0.00260271	0.0251113
	CA10g03640	Quercetin 3-O-glucoside-6''-O-malonyltransferase	1609.9	2456.75	763.054	0.310595	-1.6869	9.98627e-05	0.00159795
	CA02g17640	Terpene synthase	4910.35	7601.06	2219.63	0.292016	-1.77588	8.48814e-31	3.11501e-28
	CA04g21390	Cytokinin oxidase	43.1963	64.118	22.2746	0.347401	-1.52533	0.00217944	0.021713
	CA04g22530	Dehydrin-like protein	4285.04	4991.81	3578.28	0.71683	-0.480296	0.000289526	0.00401321
	CA02g08050	Detected protein of unknown function	92.054	127.713	56.395	0.441576	-1.17927	0.0010407	0.011826
	CA08g03560	Chilling-responsive protein	1343.17	1656.18	1030.15	0.622004	-0.685005	1.7661e-05	0.00035237
	CA03g04630	Leucine-rich repeat containing protein, putative	5.06285	9.63265	0.493048	0.0511851	-4.28813	0.00360926	0.0325456
	CA12g12320	ATATH13	198.878	253.285	144.47	0.570385	-0.809992	0.000707307	0.00856342
	CA08g01880	Pentatricopeptide repeat-containing protein, putative	3249.62	3756.56	2742.68	0.730103	-0.453828	0.000129524	0.00199007
	CA11g05100	Homeobox protein, putative	3053.19	3738.44	2367.95	0.633405	-0.6588	3.93851e-08	1.39948e-06
	CA01g00360	Detected protein of unknown function	156.759	291.393	22.1249	0.0759279	-3.71923	4.39416e-34	1.82162e-31
	CA06g13040	PREDICTED: two-component response regulator-like APRR2-like isoform X1 [Solanum tuberosum]	951.995	1150.66	753.331	0.654695	-0.611105	3.49275e-05	0.000636197
	CA04g15170	Sulfate transporter, putative	465.427	584.428	346.427	0.592763	-0.754472	6.76683e-06	0.000151786
	CA01g08150	Serine/threonine-protein kinase	130.193	170.027	90.3594	0.531441	-0.912018	0.00592749	0.0484661
	CA03g27670	DNA binding protein, putative	554.021	646.603	461.439	0.713636	-0.48674	0.00242201	0.0236764
	CA02g27260	Esterase PIR7B, putative	136.667	172.814	100.52	0.581663	-0.781744	0.00203228	0.02053
	CA10g14640	Sulfate transporter, putative	50.797	75.2938	26.3002	0.349301	-1.51746	0.000295396	0.00408445
	CA03g01140	Purple acid phosphatase	106.011	145.162	66.8614	0.4606	-1.11841	0.000354182	0.00479366
	CA07g14190	Protein phosphatase 2C	1091.74	1382.89	800.589	0.578924	-0.788553	1.65523e-06	4.28865e-05
	CA06g21290	PREDICTED: syntaxin-21-like [Solanum lycopersicum]	73.8049	104.615	42.9953	0.410987	-1.28283	0.000122951	0.00190136
	CA01g10420	glycerate dehydrogenase, putative [Ricinus communis]	668.944	815.411	522.477	0.640753	-0.64216	2.27794e-05	0.000435473
	CA08g10700	Phototropin-2	1679.18	1962.19	1396.17	0.711536	-0.490992	0.00146239	0.0156669
	CA06g26160	Auxilin-like protein	580.881	670.797	490.966	0.731914	-0.450253	0.00362122	0.0326084
	CA01g05910	ORF124 [Pinus koraiensis]	22.0024	34.0252	9.97958	0.2933	-1.76955	0.00331166	0.030433
	CA04g05530	PREDICTED: ubiquitin-conjugating enzyme E2 5A-like [Solanum tuberosum]	21.4547	33.0047	9.9047	0.3001	-1.73649	0.00325863	0.0300567
	CA04g15580	PREDICTED: 2-hydroxy-6-oxo-2,4-heptadienoate hydrolase-like isoform 1 [Solanum lycopersicum]	995.978	1355.11	636.846	0.469959	-1.08939	1.43347e-14	1.24379e-12
	CA09g15760	PREDICTED: leucine-rich repeat extensin-like protein 3-like [Citrus sinensis]	252.754	337.291	168.218	0.498732	-1.00366	5.65927e-06	0.000129893
	CA03g31820	DNA methylation protein MBD1	564.8	737.056	392.543	0.532582	-0.908924	1.79794e-06	4.63162e-05
	CA04g10570	Thylakoid lumenal 29.8 kDa protein, chloroplast, putative	398.559	549.706	247.411	0.45008	-1.15175	5.09579e-11	2.83063e-09
	CA04g13540	GT-2 factor	699.448	885.949	512.947	0.57898	-0.788414	3.73981e-07	1.10448e-05
	CA06g21840	PREDICTED: calmodulin-like protein 5-like [Solanum tuberosum]	86.8234	117.558	56.0892	0.477121	-1.06757	0.000455342	0.00587848
	CA03g19120	PREDICTED: ubiquitin-conjugating enzyme E2 10-like isoform 1 [Fragaria vesca] subsp. vesca	1505.39	1749.7	1261.09	0.720745	-0.472439	0.000294633	0.00407643
	CA06g15670	Peptide-O-fucosyltransferase	283.371	347.396	219.345	0.631398	-0.663378	0.00100902	0.011501
	CA08g15470	Detected protein of unknown function	1259.75	1561.45	958.047	0.613562	-0.704718	1.5216e-06	3.97463e-05
	CA06g10690	PREDICTED: disease resistance response protein 206-like [Vitis vinifera]	107.131	141.477	72.7842	0.514459	-0.958872	0.000816201	0.00966233
	CA10g04960	Chloroplast rubisco activase	3320.05	3926	2714.09	0.691313	-0.53259	0.000200808	0.00291712
	CA06g26530	GTP cyclohydrolase I	498.172	584.229	412.115	0.705401	-0.503485	0.00223946	0.0221532
	CA01g11360	Ribonuclease P family protein / Rpp14 family protein isoform 1 [Theobroma cacao]	188.184	232.128	144.239	0.621377	-0.68646	0.00109058	0.0123183
	CA04g16470	PREDICTED: zeatin O-glucosyltransferase-like [Solanum tuberosum]	35.6537	53.7385	17.5688	0.326932	-1.61294	0.00130521	0.0142044
	CA01g10430	glycerate dehydrogenase, putative [Ricinus communis]	232.403	279.37	185.437	0.663767	-0.59125	0.00343168	0.0313046
	CA09g16390	Dehydration responsive element binding protein	258.982	432.622	85.3414	0.197266	-2.34179	5.26937e-21	9.07385e-19
	CA02g18370	PAPS-reductase-like protein (Precursor)	878.083	1523.25	232.92	0.15291	-2.70924	1.17706e-15	1.1816e-13
	CA11g12220	Detected protein of unknown function	36.6766	56.2026	17.1506	0.305157	-1.71237	0.00118715	0.0131432
	CA01g26160	PREDICTED: putative lipid-transfer protein DIR1-like [Solanum tuberosum]	493.808	787.362	200.253	0.254335	-1.9752	1.31752e-22	2.75646e-20
	CA02g16550	Detected protein of unknown function	542.658	685.707	399.608	0.582768	-0.779006	0.000122245	0.00189383
	CA03g00490	Xyloglucan endotransglucosylase/hydrolase	2481.24	3073.1	1889.38	0.614813	-0.701781	1.61202e-07	5.07549e-06
	CA10g16510	PREDICTED: zinc finger A20 and AN1 domain-containing stress-associated protein 4 isoform 1 [Vitis vinifera]	44.4483	74.0989	14.7977	0.199703	-2.32408	2.15408e-07	6.65122e-06
	CA02g28850	PREDICTED: probable mitochondrial chaperone BCS1-B-like [Solanum tuberosum]	35.7933	52.1954	19.3912	0.371513	-1.42852	1.22681e-05	0.000256189
	CA08g19360	Hydroxypyruvate reductase	785.546	992.308	578.785	0.583272	-0.777761	2.38804e-07	7.25354e-06
	CA12g13060	PREDICTED: phosphopantothenate--cysteine ligase 2-like [Solanum lycopersicum]	1877.18	2137.67	1616.7	0.756292	-0.402985	0.00115904	0.0129086
	CA03g32360	Hop-interacting protein THI116	286.507	427.071	145.943	0.341731	-1.54907	0.000108788	0.00171381
	CA09g18350	CBL-interacting protein kinase 6	3163.26	4255.91	2070.62	0.486528	-1.03941	1.38028e-07	4.41412e-06
	CA11g08790	PREDICTED: nuclear transcription factor Y subunit C-4-like [Solanum lycopersicum]	246.188	327.011	165.365	0.505688	-0.983681	9.40808e-07	2.55594e-05
	CA02g18230	Detected protein of unknown function	379.701	484.791	274.61	0.566451	-0.819977	6.7419e-06	0.000151378
	CA06g21850	PREDICTED: chloroplast stem-loop binding protein of 41 kDa b, chloroplastic-like [Solanum tuberosum]	876.552	1008.76	744.344	0.737879	-0.438543	0.00385276	0.034239
	CA02g29120	Unknown protein	518.435	644.164	392.705	0.609635	-0.713982	5.37165e-06	0.000123587
	CA04g13670	Detected protein of unknown function	894.819	1357.08	432.555	0.318739	-1.64955	4.59166e-21	7.96814e-19
	CA02g18810	Putative At5g37260-like protein (Fragment)	200.967	356.929	45.0049	0.126089	-2.98748	6.57209e-35	2.82928e-32
	CA09g06160	3-beta-hydroxy-delta5-steroid dehydrogenase, putative	595.912	696.534	495.291	0.71108	-0.491917	0.00144739	0.0155327
	CA06g10370	Phosphoenolpyruvate carboxylase kinase 2	133.159	168.906	97.4118	0.576721	-0.794055	0.00164669	0.0172498
	CA03g28760	Detected protein of unknown function	934.571	1130.82	738.321	0.652907	-0.61505	1.95496e-05	0.000384184
	CA02g21130	Serine acetyltransferase	68.7765	111.708	25.8446	0.231358	-2.1118	1.55898e-08	5.94535e-07
	CA11g07880	Carbonic anhydrase	284.12	397.651	170.589	0.428993	-1.22097	0.00292602	0.0275797
	CA03g29350	Flavonoid 3'-hydroxylase	4711.05	7540.57	1881.54	0.249522	-2.00276	1.66923e-20	2.70778e-18
	CA02g08200	MADS-box transcription factor FBP29	61.7745	107.303	16.2457	0.1514	-2.72356	0.00593474	0.0484873
	CA05g20660	PREDICTED: V-type proton ATPase subunit G 2-like [Solanum lycopersicum]	613.998	722.494	505.502	0.699662	-0.515271	0.000946109	0.0108893
	CA08g07500	ATP binding , related	1162.77	1356.48	969.063	0.714394	-0.485207	0.00253274	0.0245978
	CA04g15090	senescence-associated family protein [Populus trichocarpa]	2557.02	3471.64	1642.41	0.473093	-1.07981	1.21352e-14	1.06952e-12
	CA02g14370	CAA30379.1 protein, putative [Theobroma cacao]	124.558	192.651	56.4636	0.293087	-1.7706	7.70275e-10	3.63019e-08
	CA11g03300	Detected protein of unknown function	548.038	649.889	446.186	0.686556	-0.54255	0.00109311	0.01234
	CA07g20630	PREDICTED: heat shock cognate protein 80-like [Vitis vinifera]	14755.6	16613	12898.2	0.776395	-0.365138	0.00115454	0.0128712
	CA09g15720	Acyl ACP-thioesterase	1869.55	2250.12	1488.98	0.661733	-0.595678	2.91922e-06	7.11869e-05
	CA02g02540	Transcription factor bHLH	1399.85	1925.37	874.321	0.454106	-1.1389	8.75389e-07	2.40153e-05
	CA02g14840	Tuber-specific and sucrose-responsive element binding factor	504.366	678.288	330.443	0.487172	-1.0375	1.96889e-05	0.000385276
	CA05g01070	Remorin, putative	62.9802	106.382	19.5784	0.184039	-2.44191	4.73869e-12	3.04829e-10
	CA01g18450	senescence-associated family protein [Populus trichocarpa]	149.784	236.882	62.686	0.26463	-1.91795	3.25568e-14	2.70935e-12
	CA11g10590	Receptor like protein kinase SOL2	669.192	814.74	523.644	0.642713	-0.637752	0.000443635	0.00575389
	CA03g30400	Detected protein of unknown function	181.613	237.43	125.797	0.529827	-0.916407	6.60839e-05	0.00112242
	CA10g11580	Heat shock cognate 70 kDa protein 2	8857.56	12681.5	5033.61	0.396926	-1.33306	2.93957e-31	1.11534e-28
	CA12g08960	Unknown protein	439.266	602.897	275.634	0.457182	-1.12916	1.27785e-08	4.92357e-07
	CA02g13350	Detected protein of confused Function	312.437	417.488	207.387	0.49675	-1.00941	8.04813e-08	2.71743e-06
	CA07g12390	PREDICTED: serine/threonine-protein kinase At5g01020-like [Solanum lycopersicum]	1132.24	1482	782.471	0.527983	-0.921438	1.15941e-09	5.31858e-08
	CA03g22090	DNA helicase-like	243.762	323.326	164.198	0.507841	-0.977552	3.87309e-06	9.13626e-05
	CA01g03100	HSP transcription factor	55.5765	90.7007	20.4522	0.225491	-2.14886	2.48775e-08	9.18991e-07
	CA03g25310	Protein kinase	1519.24	1809.76	1228.73	0.678945	-0.558634	1.97289e-05	0.000385722
	CA01g04900	Nitrate transporter	341.903	491.786	192.021	0.390457	-1.35677	1.37049e-05	0.000283024
	CA02g04380	Isoamylase isoform 2	1089.29	1251.49	927.097	0.740794	-0.432855	0.00151316	0.0161073
	CA02g21290	Unknown protein	99.2849	131.671	66.8988	0.508076	-0.976884	0.00222936	0.0220662
	CA08g05220	PREDICTED: caffeoylshikimate esterase-like [Solanum tuberosum]	260.69	358.698	162.682	0.453534	-1.14072	2.19778e-06	5.51845e-05
	CA04g07710	Beta-1,3-glucanase 19 (Precursor)	459.843	602.573	317.112	0.526264	-0.926141	8.75224e-08	2.91559e-06
	CA06g22040	PREDICTED: uncharacterized LOC101222799 [Cucumis sativus]	1020.71	1213.71	827.707	0.681966	-0.552227	0.00154942	0.0164152
	CA01g28040	Cyclin-dependent protein kinase regulator Pho80	1218.99	1530.41	907.569	0.593022	-0.753843	4.60863e-08	1.61707e-06
	CA02g13990	Receptor protein kinase, putative	382.612	444.992	320.233	0.719639	-0.474656	0.00563628	0.0465773
	CA02g26410	Cinnamoyl-CoA reductase, putative	210.837	356.978	64.6957	0.181232	-2.46409	5.56624e-26	1.50127e-23
	CA08g06220	Detected protein of unknown function	2148.57	2460.5	1836.64	0.74645	-0.421883	0.00195095	0.0198609
	CA04g08240	Unknown protein	90.3336	153.499	27.1677	0.176989	-2.49827	2.85041e-12	1.88228e-10
	CA03g29250	DNA mismatch repair protein mlh1, putative	858.61	1007.61	709.606	0.704243	-0.505854	0.000402164	0.00532707
	CA05g16280	Serine/threonine-protein kinase Nek8, putative	113.877	221.001	6.7529	0.0305559	-5.0324	5.34306e-12	3.41742e-10
	CA01g17920	PREDICTED: SPX and EXS domain-containing protein 1-like [Solanum tuberosum]	206.389	255.376	157.402	0.616353	-0.698172	0.000940179	0.0108377
	CA03g07980	Glycosyltransferase, CAZy family GT8	956.08	1228.37	683.792	0.556667	-0.845113	2.77304e-09	1.19609e-07
	CA03g32400	F-box family protein	359.667	484.093	235.241	0.485942	-1.04114	7.88344e-09	3.1514e-07
	CA09g11590	Ubiquitin ligase protein cop1, putative	365.673	510.304	221.043	0.433159	-1.20703	2.63935e-11	1.52673e-09
	CA06g09040	Adenosylcobalamin-dependent ribonucleoside-triphosphate reductase, putative [Theobroma cacao]	68.5492	98.8901	38.2082	0.386371	-1.37194	0.00147469	0.0157577
	CA07g18600	GRAS family transcription factor	90.8627	122.984	58.7416	0.477637	-1.06601	0.000247285	0.00347721
	CA01g00150	Putative PD beta-1,3-glucanase 1 (Precursor)	975.844	1202.38	749.306	0.623184	-0.682269	1.72848e-06	4.46294e-05
	CA08g09710	Zuotin, putative	2068.97	2395.43	1742.52	0.727436	-0.459107	0.000231067	0.00327592
	CA03g19110	Myosin heavy chain-related isoform 1 [Theobroma cacao]	402.606	539.202	266.01	0.493341	-1.01934	5.93447e-09	2.42425e-07
	CA10g16020	ATPP2-A13, putative	59.0287	77.5337	40.5237	0.522659	-0.936058	0.00523133	0.0439267
	CA09g06150	Detected protein of unknown function	2124.3	2532.57	1716.03	0.677582	-0.561532	7.93401e-06	0.000175183
	CA09g03040	Detected protein of unknown function	790.82	927.368	654.272	0.705515	-0.503251	0.00168938	0.0176458
	CA02g18290	Unknown protein	54.7483	76.7868	32.7098	0.425982	-1.23113	0.00195651	0.0199044
	CA06g19200	Pectate lyase, putative	61.1475	83.8559	38.4392	0.458396	-1.12533	0.00284075	0.0269576
	CA08g10190	PREDICTED: pathogenesis-related protein PR-4B-like [Fragaria vesca] subsp. vesca	36.4693	50.7762	22.1623	0.43647	-1.19604	0.00215394	0.0215067
	CA06g05750	Beta-carotene hydroxylase	3349.24	5262.43	1436.05	0.272887	-1.87362	3.22819e-52	4.01479e-49
	CA10g14630	Arf gtpase-activating protein, putative	421.334	502.215	340.454	0.677906	-0.560843	0.00114584	0.0127934
	CA05g18240	Detected protein of unknown function	324.535	405.216	243.854	0.601787	-0.732674	0.000160343	0.00240579
	CA09g08990	PREDICTED: glycerol-3-phosphate acyltransferase 6 [Vitis vinifera]	365.352	447.655	283.048	0.632292	-0.661337	0.000464543	0.00598282
	CA01g04420	Metallo-hydrolase/oxidoreductase superfamily protein isoform 1 [Theobroma cacao]	50.1993	84.7271	15.6715	0.184964	-2.43468	8.73426e-08	2.91559e-06
	CA01g18610	Detected protein of unknown function	507.717	689.141	326.294	0.473478	-1.07863	1.51275e-06	3.96074e-05
	CA01g34840	Detected protein of confused Function	1579.61	2196.46	962.759	0.438323	-1.18993	2.3801e-15	2.28673e-13
	CA07g17680	Ubiquitin ligase protein cop1, putative	762.476	1274.89	250.064	0.196146	-2.35	1.91202e-51	2.25277e-48
	CA02g13470	UOS1	951.343	1182.87	719.816	0.608534	-0.716591	2.48994e-06	6.17275e-05
	CA11g02970	Detected protein of unknown function	252.769	451.24	54.2979	0.12033	-3.05493	2.78694e-25	7.17108e-23
	CA08g01890	Bell-like homeodomain protein 4 (Fragment)	1749.57	2281.18	1217.95	0.53391	-0.905332	1.1821e-12	8.26954e-11
	CA08g07470	Detected protein of unknown function	253.291	306.003	200.578	0.655476	-0.609385	0.00299156	0.0280558
	CA02g26350	Cyc2 protein (Fragment)	42.9145	66.7811	19.048	0.28523	-1.8098	1.97539e-05	0.000385874
	CA07g02180	PREDICTED: NADP-dependent glyceraldehyde-3-phosphate dehydrogenase-like [Cucumis sativus]	3274.71	3805.8	2743.62	0.720906	-0.472116	0.000156614	0.00235458
	CA01g30410	ChaC-like family protein-like	1998.85	2440.77	1556.93	0.637883	-0.648636	1.58972e-05	0.000320898
	CA09g04530	Ca2+-binding protein 1 [Theobroma cacao]	113.515	188.098	38.9322	0.206978	-2.27245	4.49238e-16	4.7437e-14
	CA06g21380	Unknown protein	9.60191	16.8509	2.35291	0.139631	-2.84031	0.000680395	0.00830045
	CA02g00030	Ring finger protein, putative	86.7118	114.944	58.4796	0.508766	-0.974927	0.00259623	0.0250621
	CA05g01510	Detected protein of unknown function	1055.81	1323.4	788.226	0.595606	-0.74757	8.07415e-07	2.22871e-05
	CA07g16210	Glutathione S-transferase/peroxidase	2486.24	2999.72	1972.76	0.65765	-0.604608	9.45501e-07	2.56557e-05
	CA12g12880	PREDICTED: V-type proton ATPase subunit G 1-like isoform 2 [Solanum lycopersicum]	3186.79	3571.53	2802.05	0.784552	-0.350059	0.00340748	0.0311458
	CA02g27670	Glycosyltransferase	586.223	854.59	317.855	0.371939	-1.42686	1.05347e-13	8.30388e-12
	CA10g20770	Detected protein of unknown function	92.6523	128.161	57.1439	0.445877	-1.16528	4.45191e-05	0.000792455
	CA10g14010	PREDICTED: UPF0503 protein At3g09070, chloroplastic-like [Solanum lycopersicum]	1189.04	1345.48	1032.6	0.767459	-0.381839	0.00498525	0.0421768
	CA06g04720	C-4 methyl sterol oxidase	480.341	590.65	370.031	0.626482	-0.674656	7.6821e-05	0.0012805
	CA01g24450	Unknown protein	8.64613	15.3575	1.93475	0.125981	-2.98873	0.00433102	0.0375937
	CA02g24750	Root-knot nematode resistance protein	953.356	1080.79	825.922	0.764183	-0.38801	0.00523803	0.0439664
	CA06g26240	FH protein NFH2	2529.53	3134.73	1924.34	0.613877	-0.703977	9.05951e-09	3.57053e-07
	CA08g14480	Serine hydroxymethyltransferase	760.59	875.495	645.684	0.737507	-0.439271	0.00318043	0.0294618
	CA01g11390	Peroxidase	42.0586	69.6191	14.4982	0.20825	-2.26361	0.000893757	0.010399
	CA02g24790	Serine-threonine protein kinase, plant-type, putative	111.801	142.324	81.2784	0.571081	-0.808232	0.00438879	0.0379921
	CA02g26760	Basic leucine-zipper 42 [Theobroma cacao]	403.577	514.064	293.09	0.570143	-0.810603	0.000101919	0.00162619
	CA03g11770	NIMA-related protein kinase	643.723	770.235	517.21	0.671496	-0.57455	0.000510267	0.00648146
	CA01g06920	PRP1	11412.8	14702.4	8123.2	0.552507	-0.855934	2.01391e-07	6.26157e-06
	CA09g09210	Rfls8 protein	358.097	451.662	264.531	0.585683	-0.771808	2.46616e-05	0.000465884
	CA10g22380	Detected protein of unknown function	107.753	140.332	75.1746	0.535691	-0.900528	0.00153647	0.0163088
	CA12g14100	Organic anion transporter, putative	706.952	840.799	573.106	0.681621	-0.552959	0.00197607	0.0200485
	CA11g20330	Alcohol dehydrogenase	573.704	786.908	360.501	0.458123	-1.12619	0.00177618	0.0183572
	CA04g12460	NADPH--cytochrome P450 reductase	202.449	245.743	159.155	0.64765	-0.626713	0.00309175	0.0287784
	CA06g24720	Catalytic, putative	191.827	248.407	135.246	0.544451	-0.877127	0.00110601	0.0124231
	CA04g18480	Serine/threonine-protein kinase PBS1, putative	892.259	1038.68	745.842	0.718069	-0.477806	0.00099496	0.0113639
	CA07g12800	PREDICTED: G-type lectin S-receptor-like serine/threonine-protein kinase At4g03230-like [Cucumis sativus]	602.439	754.03	450.848	0.597918	-0.741981	1.97342e-06	5.00872e-05
	CA10g20670	UDP-glucose:glucosyltransferase	24.3622	43.9811	4.74327	0.107848	-3.21293	1.51486e-06	3.96165e-05
	CA09g05230	Os12g0570700 [Oryza sativa] Japonica Group	13052.3	16120.7	9983.96	0.619325	-0.69123	6.06956e-10	2.90327e-08
	CA09g09410	Exocyst complex component	883.2	1074.99	691.407	0.643173	-0.636722	9.23781e-06	0.00020058
	CA02g18180	Unknown protein	109.877	185.558	34.1953	0.184283	-2.44	2.6e-08	9.55724e-07
	CA02g14730	PREDICTED: UPF0481 protein At3g47200-like [Solanum lycopersicum]	20.7516	31.561	9.94214	0.315013	-1.66652	0.00605062	0.0492722
	CA02g13560	H2B histone-fold-like protein (Fragment)	48.7045	82.6112	14.7977	0.179125	-2.48096	1.29748e-08	4.99063e-07
	CA03g23820	Beta-galactosidase	11009.4	14209.2	7809.6	0.549615	-0.863506	1.28482e-12	8.90465e-11
	CA11g01730	Protein CHUP1	261.188	310.907	211.469	0.680167	-0.556038	0.00268261	0.0257753
	CA12g08950	Leucine-rich repeat/extensin 1	1561.05	1863.4	1258.69	0.675479	-0.566017	0.000440519	0.00574008
	CA05g05770	Pre-mRNA splicing factor, putative	1067.04	1254.25	879.826	0.701475	-0.511536	0.000228398	0.0032463
	CA02g24720	Detected protein of unknown function	352.554	480.114	224.993	0.468625	-1.09349	2.30852e-06	5.76126e-05
	CA02g15200	PREDICTED: squamosa promoter-binding protein 1-like isoform X2 [Solanum tuberosum]	308.376	441.282	175.47	0.397636	-1.33048	1.37449e-12	9.40955e-11
	CA03g17400	PREDICTED: serine/threonine-protein kinase WNK1-like [Citrus sinensis]	544.322	691.432	397.212	0.574477	-0.79968	1.43733e-05	0.000294383
	CA08g18750	uncharacterized LOC102580903 [Solanum tuberosum]	542.642	831.987	253.297	0.304448	-1.71573	4.13668e-24	9.54677e-22
	CA03g31310	Detected protein of unknown function	653.819	771.854	535.784	0.694151	-0.526678	0.00476953	0.0406268
	CA12g15030	Fyve finger-containing phosphoinositide kinase, fyv1, putative	878.674	1029.49	727.855	0.707003	-0.500212	0.0015682	0.0165749
	CA07g17220	Tetratricopetide-repeat thioredoxin-like 1 isoform 1 [Theobroma cacao]	1344.79	1704.47	985.115	0.577959	-0.790962	1.49426e-06	3.92151e-05
	CA01g29080	PREDICTED: transcription factor bHLH113-like [Fragaria vesca] subsp. vesca	239.33	365.964	112.696	0.307944	-1.69926	8.17219e-15	7.37672e-13
	CA12g20500	Putative disease resistance protein	582.443	688.568	476.318	0.691751	-0.531675	0.000665851	0.00813633
	CA01g19950	PREDICTED: zinc finger A20 and AN1 domain-containing stress-associated protein 8-like isoform 1 [Vitis vinifera]	3858.2	4621.9	3094.5	0.669531	-0.578778	2.18501e-06	5.49592e-05
	CA07g15250	Glycosyltransferase QUASIMODO1, putative	466.043	645.46	286.625	0.444062	-1.17117	2.606e-09	1.13498e-07
	CA01g25160	Putative xylosyl transferase	1980.86	2553.64	1408.08	0.5514	-0.858829	1.70669e-08	6.46464e-07
	CA01g14750	Unknow protein	34.5175	55.8288	13.2063	0.236549	-2.07979	0.000110539	0.0017365
	CA02g14330	Ralf-like 34, putative [Theobroma cacao]	885.616	1063.89	707.34	0.664861	-0.588876	0.000106367	0.00168744
	CA03g02770	Beta-amylase	1470.14	2132.52	807.754	0.37878	-1.40057	1.98797e-20	3.17876e-18
	CA06g26300	Unknown protein	1655.08	1865.59	1444.57	0.774324	-0.368991	0.00354039	0.0320741
	CA12g19690	PREDICTED: UDP-glycosyltransferase 74E2-like [Solanum tuberosum]	2439.25	3038.65	1839.86	0.605486	-0.723835	1.24686e-05	0.000259648
	CA04g23560	Unknown protein	874.236	1033.37	715.098	0.692003	-0.531151	0.000177334	0.00262972
	CA06g07910	ATP binding protein, putative	720.197	873.455	566.939	0.649077	-0.623538	5.33009e-05	0.000932183
	CA11g07460	Serine/threonine-protein kinase WNK-related [Theobroma cacao]	539.466	828.5	250.432	0.302272	-1.72608	3.46307e-08	1.24437e-06
	CA01g00600	PREDICTED: F-box/kelch-repeat protein At3g23880-like [Solanum tuberosum]	30.0065	46.6943	13.3186	0.285229	-1.80981	0.000555218	0.00695918
	CA01g10950	PREDICTED: UDP-glucuronate 4-epimerase 3-like [Solanum tuberosum]	1088.88	1400.76	777.004	0.554701	-0.850217	1.02669e-08	4.01108e-07
	CA02g29480	Homeodomain leucine zipper protein	171.108	219.484	122.732	0.559185	-0.838601	0.00178228	0.0183862
	CA03g02990	Chitinase, putative	10614.7	12645.8	8583.61	0.678771	-0.559003	4.09511e-05	0.000733384
	CA02g08700	Detected protein of unknown function	379.961	484.493	275.428	0.568487	-0.814801	5.60353e-05	0.000970903
	CA06g23270	Putative dihydroflavonol reductase	3034.15	3787.85	2280.45	0.602041	-0.732065	1.76499e-08	6.66292e-07
	CA07g19100	PREDICTED: lipoxygenase homology domain-containing protein 1-like [Solanum tuberosum]	1284.45	1578.25	990.644	0.627684	-0.67189	3.18646e-07	9.49828e-06
	CA12g00090	White-brown-complex ABC transporter family	260.117	418.16	102.074	0.244102	-2.03444	5.11203e-18	6.61491e-16
	CA10g02050	Chlorophyll a-b-binding protein 8, chloroplastic	6964.11	7978.23	5949.98	0.745777	-0.423184	0.000211485	0.00304653
	CA06g21590	Nam-like protein 1	582.758	790.623	374.893	0.474175	-1.07651	1.26888e-08	4.90307e-07
	CA03g07920	PREDICTED: nicotinamide adenine dinucleotide transporter 1, chloroplastic-like [Glycine max]	354.035	425.477	282.593	0.664179	-0.590356	0.000836399	0.00986493
	CA11g17600	Stress responsive A/B Barrel Domain [Theobroma cacao]	11594.2	14649.7	8538.67	0.582855	-0.778792	5.88717e-12	3.73344e-10
	CA03g34980	AP2 c4	345.779	450.294	241.264	0.535792	-0.900255	2.16423e-05	0.000415866
	CA08g13510	Endo-1,4-beta-glucanase	2011.34	2619	1403.67	0.535957	-0.899811	1.20731e-10	6.43097e-09
	CA05g19040	Metal tolerance protein	308.966	388.739	229.193	0.589582	-0.762237	5.72213e-05	0.000988391
	CA02g06340	BZIP domain class transcription factor	2504.79	4062	947.587	0.233281	-2.09986	4.12846e-59	6.16131e-56
	CA06g19210	Isochorismate synthase	315.883	385.104	246.663	0.640509	-0.64271	0.000806388	0.00959181
	CA12g18610	Abscisic acid insensitivity 1B	726.225	836.816	615.633	0.735685	-0.442841	0.00330078	0.0303829
	CA06g26010	Nucleic acid binding protein, putative	1817.5	2305.25	1329.76	0.576838	-0.793762	2.35749e-10	1.18862e-08
	CA06g23190	2-carboxy-D-arabinitol 1-phosphate (CA1P) phosphatase	576.432	669.925	482.94	0.720886	-0.472157	0.00374827	0.0335366
	CA07g07820	Xyloglucan galactosyltransferase KATAMARI1, putative	176.143	229.216	123.069	0.536913	-0.897241	0.000218008	0.00311742
	CA12g09410	PREDICTED: olee1-like protein-like [Solanum tuberosum]	18002.8	22224.3	13781.4	0.620107	-0.689411	1.8593e-06	4.76774e-05
	CA01g05530	Detected protein of unknown function	818.206	1030.17	606.246	0.588494	-0.7649	5.93824e-08	2.03574e-06
	CA02g06140	Alpha/beta hydrolase, putative	296.106	395.31	196.902	0.498095	-1.00551	1.96667e-07	6.12322e-06
	CA02g29000	Multidrug/pheromone exporter protein	696.594	881.695	511.493	0.580125	-0.785563	0.000140498	0.00213813
	CA06g24170	Receptor-like cytoplasmic protein kinase 1	48.2612	74.3227	22.1998	0.298694	-1.74326	6.86304e-05	0.00116039
	CA10g18200	KED	564.455	820.517	308.394	0.375853	-1.41176	3.52333e-12	2.30624e-10
	CA02g27250	PREDICTED: protein SPIRAL1-like 1-like [Solanum tuberosum]	7085.92	8780.05	5391.79	0.614096	-0.703464	1.18529e-08	4.60659e-07
	CA07g20380	PREDICTED: nudix hydrolase 2-like [Solanum lycopersicum]	218.676	340.552	96.8001	0.284245	-1.8148	2.09255e-12	1.39416e-10
	CA08g15000	Detected protein of unknown function	1395.39	1859.89	930.885	0.500506	-0.998541	2.9447e-14	2.46892e-12
	CA08g14500	Unknown protein	790.758	914.674	666.841	0.729048	-0.455915	0.00165816	0.0173618
	CA08g17860	2-oxoglutarate-dependent dioxygenase	437.584	622.708	252.461	0.405424	-1.3025	1.30593e-13	1.01509e-11
	CA07g14410	DnaJ like protein	576.659	750.472	402.847	0.536792	-0.897565	8.9509e-09	3.53395e-07
	CA05g02660	PREDICTED: BURP domain-containing protein 17-like [Solanum tuberosum]	69607.9	84207.3	55008.5	0.65325	-0.614292	2.41726e-08	8.94426e-07
	CA09g02770	PIP2%3B1	2302.04	3713.78	890.301	0.239729	-2.06052	5.51339e-09	2.26464e-07
	CA02g07440	At4g37640	1365.53	1978.37	752.682	0.380455	-1.3942	7.33811e-08	2.48895e-06
	CA03g08970	PREDICTED: classical arabinogalactan protein 26-like [Solanum tuberosum]	515.554	657.506	373.601	0.568209	-0.815505	1.03207e-06	2.77357e-05
	CA03g10760	Basic helix-loop-helix-containing protein, putative	1225.61	1589.28	861.933	0.542343	-0.882723	6.83778e-11	3.76095e-09
	CA12g01530	PREDICTED: endoplasmic oxidoreductin-1-like [Solanum lycopersicum]	158.209	241.288	75.1309	0.311375	-1.68328	4.97507e-12	3.19117e-10
	CA10g15010	Detected protein of unknown function	491.69	676.272	307.108	0.454119	-1.13886	1.20313e-05	0.000252851
	CA03g35910	Detected protein of unknown function	334.941	416.816	253.066	0.607141	-0.719896	0.000132578	0.00202725
	CA02g15930	Allantoinase, putative	175.008	222.247	127.769	0.574894	-0.798631	0.00174747	0.0181189
	CA05g15380	Adenosine diphosphatase, putative	415.379	488.4	342.358	0.700978	-0.512558	0.0031462	0.0292123
	CA01g19490	JD1	278.64	359.767	197.513	0.549004	-0.86511	6.78028e-06	0.000151935
	CA06g09510	Superoxide dismutase	4766.33	5350.64	4182.01	0.78159	-0.355516	0.00252359	0.0245302
	CA05g00600	PREDICTED: zeatin O-glucosyltransferase-like [Solanum tuberosum]	110.33	153.798	66.8614	0.434735	-1.20179	2.59096e-06	6.4019e-05
	CA03g18550	PREDICTED: RNA-binding protein EWS-like isoform X1 [Solanum tuberosum]	673.615	1006.7	340.534	0.338269	-1.56376	4.63638e-05	0.000822421
	CA02g01710	PREDICTED: L-ascorbate oxidase homolog [Glycine max]	4821.65	5834.06	3809.24	0.652931	-0.614997	9.39936e-05	0.00152364
	CA06g27650	Cytidine deaminase	215.19	300.752	129.629	0.431015	-1.21419	1.0605e-07	3.47083e-06
	CA11g13120	Detected protein of unknown function	401.861	536.19	267.533	0.498952	-1.00303	2.84921e-08	1.0405e-06
	CA02g15960	TSJT1-like protein	498.142	587.065	409.219	0.69706	-0.520646	0.000929399	0.0107411
	CA08g06590	PREDICTED: digalactosyldiacylglycerol synthase 2, chloroplastic-like isoform X1 [Solanum tuberosum]	346.132	403.499	288.765	0.715653	-0.482667	0.00484361	0.0411183
	CA04g09660	ATP-binding cassette transporter, putative	632.724	856.629	408.82	0.477243	-1.0672	3.26748e-11	1.85649e-09
	CA10g14960	MYB transcription factor	113.064	209.926	16.202	0.0771797	-3.69563	1.67164e-28	5.1974e-26
	CA06g24670	PREDICTED: PGR5-like protein 1B, chloroplastic-like [Solanum lycopersicum]	389.63	503.907	275.353	0.546436	-0.871874	6.12142e-07	1.72154e-05
	CA04g18160	Peroxidase 47 precursor, putative [Ricinus communis]	594.192	941.434	246.95	0.262312	-1.93064	2.40144e-05	0.000454811
	CA08g17850	2-oxoglutarate-dependent dioxygenase	224.468	308.043	140.894	0.457383	-1.12852	1.03115e-06	2.77357e-05
	CA05g14770	Plastidic phosphate translocator-like protein2	313.517	394.34	232.695	0.590087	-0.761001	0.00044637	0.00577932
	CA03g34080	Signal transducer, putative	224.471	272.799	176.144	0.64569	-0.631086	0.00390423	0.0345591
	CA09g04500	Nitrogen fixation protein nifU, putative	206.845	261.524	152.165	0.581841	-0.781304	0.000372925	0.00501072
	CA12g09140	WRKY13 transcription factor	89.9853	133.786	46.1845	0.345212	-1.53445	1.68561e-06	4.36231e-05
	CA03g32210	Putative 60S ribosomal protein L7-like protein	2099.04	2389.2	1808.88	0.757107	-0.401431	0.00109737	0.0123694
	CA01g32810	Acyltransferase 2 (Fragment)	29.8876	57.3474	2.4278	0.0423349	-4.56201	3.94414e-06	9.27454e-05
	CA12g05920	Glucosyl/glucuronosyl transferases, putative	6.73808	12.0719	1.40426	0.116325	-3.10377	0.00462044	0.0395791
	CA07g18240	Detected protein of unknown function	51.6404	81.0436	22.2372	0.274386	-1.86572	5.68496e-05	0.000983489
	CA12g14230	ABC transporter F family member	1836.94	2269.41	1404.47	0.61887	-0.692291	6.83598e-07	1.91049e-05
	CA10g19970	N-acylneuraminate-9-phosphatase, putative	400.953	702.559	99.3465	0.141407	-2.82208	1.50264e-40	9.89359e-38
	CA07g12430	Beta-amylase	29.8085	45.5744	14.0426	0.308125	-1.69841	0.00292388	0.0275712
	CA11g02180	S-adenosylmethionine decarboxylase proenzyme (Fragment)	14707.7	20559.3	8856.06	0.430757	-1.21505	1.84318e-22	3.8205e-20
	CA08g18900	Non-imprinted in Prader-Willi/Angelman syndrome region protein, putative	332.51	502.862	162.158	0.322469	-1.63277	2.85527e-11	1.64314e-09
	CA07g09650	Putative fasciclin-like arabinogalactan protein FLA2	8638.49	11751.4	5525.54	0.470201	-1.08865	5.47602e-08	1.89762e-06
	CA01g20270	YA3	183.427	236.882	129.972	0.548678	-0.865967	0.000107012	0.00169419
	CA01g30470	Detected protein of unknown function	19.7134	30.9637	8.463	0.27332	-1.87134	0.00501233	0.0423259
	CA05g15820	Peroxidase	1254.57	1507.24	1001.9	0.664727	-0.589166	1.20625e-05	0.000253075
	CA09g05070	OHP, putative [Ricinus communis]	374.357	466.472	282.243	0.60506	-0.72485	5.17425e-05	0.000909903
	CA04g02670	PREDICTED: F-box protein SKIP27-like isoform X1 [Solanum tuberosum]	276.029	412.287	139.771	0.339013	-1.56059	1.63828e-05	0.000329806
	CA01g16220	PREDICTED: zinc finger A20 and AN1 domain-containing stress-associated protein 8-like isoform 1 [Solanum lycopersicum]	384.226	479.937	288.516	0.601154	-0.734194	4.2544e-05	0.000760087
	CA01g29970	MAP kinase	1792.47	2365.31	1219.63	0.515632	-0.955586	4.5188e-14	3.71904e-12
	CA01g13910	Detected protein of unknown function	163.506	211.17	115.842	0.548572	-0.866248	0.00377154	0.0336911
	CA01g12660	Acidic class II 1,3-beta-glucanase (Precursor)	225.422	354.987	95.8578	0.270032	-1.8888	3.01964e-19	4.36114e-17
	CA02g30040	Stpk1 protein kinase	288.179	456.291	120.067	0.263137	-1.92611	6.76632e-20	1.03747e-17
	CA04g21760	Hexokinase-related protein 1	382.004	490.864	273.144	0.556455	-0.845662	3.67633e-06	8.78318e-05
	CA08g01380	PREDICTED: SEC14 cytosolic factor-like [Solanum lycopersicum]	317.378	398.023	236.733	0.594772	-0.749591	0.00173107	0.0179822
	CA03g06380	CBL-interacting protein kinase 20	583.353	907.38	259.326	0.285796	-1.80694	2.10647e-29	7.14477e-27
	CA10g14830	PREDICTED: 40S ribosomal protein S23-like [Solanum lycopersicum]	2737.12	3091.09	2383.15	0.770974	-0.375246	0.00174942	0.0181308
	CA12g03600	3-deoxy-D-arabino-heptulosonate-7-phosphate synthase	4380.79	5165.01	3596.58	0.696336	-0.522145	8.98856e-06	0.000195928
	CA12g20790	Epsin-2, putative	1381.42	1554.96	1207.89	0.776798	-0.364389	0.00575113	0.0473849
	CA03g30720	Calnexin-like protein	11298.7	14152.9	8444.57	0.596668	-0.744999	1.25238e-08	4.85046e-07
	CA04g17210	Glutamyl-tRNA reductase	3275.42	4031.9	2518.93	0.62475	-0.678649	2.02813e-08	7.60499e-07
	CA10g13560	ATP binding protein, putative	788.743	1026.98	550.506	0.536044	-0.899576	1.82164e-09	8.1722e-08
	CA08g07630	MYB	441.225	619.772	262.677	0.423829	-1.23845	2.52979e-13	1.92626e-11
	CA10g01810	F9K20.25	187.855	243.429	132.281	0.543408	-0.879893	4.90844e-05	0.000865881
	CA06g27480	Protein binding protein, putative	133.571	171.022	96.1199	0.562031	-0.831277	0.000471852	0.00606365
	CA02g29390	Detected protein of unknown function	324.599	412.833	236.365	0.572543	-0.804543	7.46206e-06	0.000165392
	CA04g15980	PREDICTED: bet1-like protein At4g14600-like [Solanum lycopersicum]	200.926	241.612	160.241	0.663218	-0.592444	0.00476878	0.0406268
	CA02g22270	Dihydroflavonol 4-reductase	29.1975	53.7641	4.63094	0.0861345	-3.53727	0.00470996	0.0401819
	CA07g09460	PREDICTED: cadmium/zinc-transporting ATPase HMA2-like [Solanum lycopersicum]	520.607	625.522	415.692	0.664551	-0.589547	0.000761132	0.00917045
	CA12g01330	PREDICTED: cysteine-rich receptor-like protein kinase 2 [Vitis vinifera]	258.288	326.04	190.536	0.584394	-0.774986	0.000130828	0.00200598
	CA02g00170	Zinc finger protein, putative	86.1041	122.76	49.4486	0.402809	-1.31183	8.14389e-06	0.000179124
	CA11g19680	P-loop containing nucleoside triphosphate hydrolases superfamily protein isoform 1 [Theobroma cacao]	1385.21	1677.22	1093.2	0.651794	-0.617512	3.50484e-06	8.3824e-05
	CA08g16190	PREDICTED: root phototropism protein 3-like [Solanum tuberosum]	640.014	762.095	517.934	0.679618	-0.557203	0.000235465	0.00333193
	CA02g19830	Catalase	1322.89	1815.04	830.734	0.457695	-1.12754	1.3022e-14	1.13871e-12
	CA12g04700	Morphogenesis of root hair 2	1213.75	1604.09	823.413	0.513322	-0.962065	5.17427e-09	2.14106e-07
	CA12g08400	Cellulose synthase A catalytic subunit	1578.85	1880.65	1277.04	0.679044	-0.558422	0.000192941	0.00282115
	CA08g11280	Detected protein of unknown function	150.154	193.498	106.811	0.552	-0.857259	0.00391357	0.0346282
	CA01g32090	Calmodulin binding protein, putative	62.1224	82.8848	41.36	0.499006	-1.00287	0.00415752	0.0364267
	CA10g20450	Detected protein of unknown function	18.3812	30.6898	6.07264	0.197872	-2.33736	0.00316245	0.0293267
	CA03g16520	CRT binding factor 3	11.1884	22.3768	0	0	-Inf	0.000339832	0.00463023
	CA12g02980	Putative auxin growth promotor protein	6244.36	7010.84	5477.87	0.781342	-0.355974	0.00601011	0.0490136
	CA08g12490	Detected protein of confused Function	1498.16	1690.36	1305.97	0.772597	-0.372212	0.0038734	0.0343678
	CA03g35470	UDP rhamnose:anthocyanidin-3-glucoside rhamnosyltransferase (Fragment)	55.3078	84.8522	25.7634	0.303627	-1.71963	0.000686202	0.00835309
	CA12g04100	Synaptotagmin, putative	48.9118	69.0956	28.728	0.415772	-1.26614	0.000757444	0.00913093
	CA11g17620	Detected protein of unknown function	330.697	412.086	249.309	0.604993	-0.725011	0.000213439	0.00306678
	CA07g01200	UDP-glucuronate 5-epimerase, putative	795.306	1168.51	422.101	0.36123	-1.46901	1.31766e-15	1.31098e-13
	CA05g00900	Ribosomal protein L11 methyltransferase, putative [Theobroma cacao]	1677.96	2003.16	1352.76	0.675314	-0.566369	1.57244e-05	0.000318557
	CA03g13780	Transporter, putative	176.722	217.07	136.375	0.628256	-0.670576	0.00199534	0.0202299
	CA12g11950	Cellulose synthase A catalytic subunit 6 [UDP-forming], putative	1653.81	2056.1	1251.52	0.608686	-0.716229	2.09379e-08	7.82496e-07
	CA12g06540	PREDICTED: copper transport protein ATOX1-like [Solanum lycopersicum]	4826.24	6118.9	3533.58	0.577486	-0.792141	1.98001e-05	0.000386439
	CA05g01890	PREDICTED: 15.7 kDa heat shock protein, peroxisomal-like [Solanum tuberosum]	114.04	161.862	66.2185	0.409105	-1.28946	7.82463e-07	2.16517e-05
	CA01g01680	Transcription factor, putative	1078.64	1262.12	895.161	0.709252	-0.495629	0.000195166	0.00284624
	CA01g22650	Anion exchanger family protein	1892.58	2981.23	803.935	0.269665	-1.89076	1.38686e-35	6.33599e-33
	CA09g00990	Unknown protein	391.858	581.715	202.001	0.347251	-1.52595	1.04033e-17	1.29383e-15
	CA07g17540	Protein phosphatase 2c, putative	452.007	560.333	343.681	0.613351	-0.705215	2.56172e-05	0.000480692
	CA10g14290	Peptide transporter, putative	319.266	495.047	143.484	0.289839	-1.78668	3.2687e-15	3.10056e-13
	CA02g12070	Chlorophyll a/b binding protein	5778.83	6480.03	5077.63	0.783581	-0.351846	0.00245028	0.0239215
	CA04g16910	Basic helix-loop-helix protein	181.072	238.325	123.818	0.519534	-0.944711	3.61757e-05	0.00065733
	CA03g34560	Detected protein of unknown function	1640.57	2114.51	1166.62	0.55172	-0.857993	6.87425e-06	0.00015358
	CA01g05110	PREDICTED: F-box protein At2g16365-like [Vitis vinifera]	1290.66	2024.09	557.235	0.275301	-1.86092	1.97112e-37	1.02617e-34
	CA04g23590	At2g33570	204.541	266.179	142.903	0.53687	-0.897354	5.82225e-05	0.00100259
	CA01g31340	Bromodomain-containing RNA-binding protein 1	2686.97	3294.12	2079.82	0.631374	-0.663433	3.79039e-08	1.35114e-06
	CA03g22480	Tyrosine/dopa decarboxylase	97.6157	162.559	32.6724	0.200988	-2.31482	8.31325e-16	8.53671e-14
	CA01g20040	Chitinase 1, putative	114.72	181.203	48.2379	0.266209	-1.90937	3.19284e-05	0.000590215
	CA01g17780	Beta-glucosidase	306.361	397.128	215.594	0.542884	-0.881285	0.00571906	0.0471646
	CA03g05290	Detected protein of unknown function	704.838	806.076	603.6	0.748812	-0.417324	0.00511769	0.0431505
	CA04g14060	PREDICTED: zinc finger homeobox protein 4-like [Solanum tuberosum]	163.936	234.792	93.0804	0.396438	-1.33483	2.31427e-07	7.05821e-06
	CA03g04560	Detected protein of unknown function	595.504	696.385	494.623	0.710272	-0.493556	0.00138282	0.0149472
	CA09g07820	Putative spermidine hydroxycinnamoyl transferase	103.708	138.739	68.6775	0.495011	-1.01447	0.000372525	0.00500861
	CA08g03470	PREDICTED: putative ALA-interacting subunit 2-like isoform X1 [Solanum tuberosum]	140.7	192.652	88.7486	0.460668	-1.1182	0.0017031	0.0177493
	CA04g11610	PREDICTED: leucine-rich repeat receptor-like tyrosine-protein kinase At2g41820-like [Solanum tuberosum]	484.056	589.779	378.332	0.64148	-0.640523	2.27582e-05	0.00043544
	CA03g16920	F5O11.10, putative isoform 1 [Theobroma cacao]	450.115	538.057	362.174	0.673115	-0.571076	0.000631854	0.00778035
	CA12g16940	At2g15730	42.7799	67.1546	18.4051	0.274071	-1.86738	6.68766e-06	0.000150311
	CA07g11840	DNA binding protein, putative	216.452	270.858	162.045	0.598266	-0.741141	0.00378678	0.0337867
	CA02g19330	Haloacid dehalogenase-like hydrolase domain-containing protein	439.428	528.797	350.06	0.661992	-0.595114	0.000285508	0.00396488
	CA01g31740	PAE	5159.23	6645.74	3672.72	0.552643	-0.85558	1.4458e-06	3.81221e-05
	CA12g18300	PREDICTED: UDP-galactose transporter 2-like [Glycine max]	1099.26	1278.57	919.951	0.719514	-0.474906	0.000834022	0.00984208
	CA09g01640	Pyruvate kinase	253.981	351.427	156.534	0.445424	-1.16675	1.48171e-07	4.70491e-06
	CA03g34480	PREDICTED: F-box/kelch-repeat protein At1g80440 [Vitis vinifera]	75.8978	111.534	40.2616	0.360981	-1.47001	1.17036e-06	3.119e-05
	CA03g07990	Unknown protein	296.141	386.424	205.858	0.532726	-0.908535	1.57717e-06	4.10542e-05
	CA05g09840	PREDICTED: tetraspanin-2-like [Solanum lycopersicum]	172.004	221.102	122.907	0.555883	-0.847147	0.00021089	0.00304187
	CA09g02780	PREDICTED: aquaporin PIP2-1-like isoform X1 [Solanum tuberosum]	954.387	1554.31	354.46	0.228049	-2.13258	2.27921e-07	6.97028e-06
	CA11g19970	PREDICTED: glutaredoxin-C6-like [Solanum tuberosum]	84.1347	133.438	34.8318	0.261034	-1.93769	1.11219e-09	5.13349e-08
	CA02g25080	Putative peroxidase	100.691	152.927	48.4562	0.316859	-1.65809	7.23354e-12	4.47321e-10
	CA12g11940	Cellulose synthase catalytic subunit protein	1307.44	1510.07	1104.8	0.73162	-0.450834	0.00146759	0.0156968
	CA03g26520	Detected protein of unknown function	303.859	376.965	230.754	0.612136	-0.708075	0.000443109	0.00575193
	CA09g05150	PREDICTED: inactive rhomboid protein 1-like [Solanum tuberosum]	596.809	696.286	497.332	0.714264	-0.485471	0.00162112	0.0170297
	CA01g02040	1-aminocyclopropane-1-carboxylate synthase	14.2469	24.1687	4.3251	0.178955	-2.48233	0.000987365	0.0112944
	CA05g11670	PREDICTED: GDSL esterase/lipase At4g01130-like [Solanum lycopersicum]	59.123	87.5896	30.6565	0.350001	-1.51457	0.00301822	0.0282584
	CA01g29960	GDSL-motif lipase/hydrolase family protein (Fragment)	931.999	1294.27	569.723	0.440187	-1.18381	6.26071e-14	5.09645e-12
	CA05g01810	PREDICTED: putative phagocytic receptor 1b-like [Solanum lycopersicum]	3294.66	3875.04	2714.28	0.700451	-0.513644	1.79749e-05	0.000357996
	CA06g16160	Nucleic acid binding protein, putative	161.75	212.763	110.737	0.520469	-0.942115	0.000183531	0.00270654
	CA02g16170	Detected protein of unknown function	443.719	518.143	369.295	0.712727	-0.488579	0.00369017	0.0331143
	CA12g14620	UDP-glucose 4-epimerase	353.848	431.401	276.295	0.640461	-0.642816	0.000448176	0.00579935
	CA03g21580	4-coumarate:CoA ligase	239.477	288.007	190.948	0.662997	-0.592926	0.0028226	0.0268195
	CA04g00870	PREDICTED: bidirectional sugar transporter SWEET2a-like [Solanum lycopersicum]	126.055	188.893	63.2165	0.334668	-1.5792	5.48515e-08	1.89785e-06
	CA03g20730	Electron transporter, putative	502.713	655.291	350.134	0.534319	-0.904227	1.13445e-07	3.69662e-06
	CA03g19590	PREDICTED: vesicle transport protein SFT2B-like [Cicer arietinum]	87.627	116.512	58.7416	0.504167	-0.988027	0.00184819	0.0189613
	CA11g18980	Unknown protein	162.619	235.115	90.1221	0.383311	-1.38341	1.18008e-07	3.8286e-06
	CA11g04860	Metalloendoproteinase 1, putative	367.284	512.246	222.322	0.434014	-1.20419	1.13818e-09	5.2319e-08
	CA12g03080	Mitochondrial dicarboxylate carrier protein, putative	1488.6	1933.47	1043.74	0.539825	-0.889435	0.00238539	0.02339
	CA10g12730	Tyrosine-specific transport protein, putative	124.741	178.788	70.6934	0.395404	-1.3386	1.08095e-06	2.90146e-05
	CA07g15530	PREDICTED: putative ferric-chelate reductase 1-like [Solanum tuberosum]	546.336	743.5	349.173	0.469635	-1.09039	9.36023e-09	3.67611e-07
	CA07g10120	Pectinesterase	145.54	184.861	106.218	0.574583	-0.799413	0.00144945	0.0155474
	CA09g16980	Unknown protein	3289.09	3897.09	2681.08	0.68797	-0.539583	6.33449e-06	0.000143236
	CA08g03590	PREDICTED: F-box/ankyrin repeat protein SKIP35-like isoform X1 [Solanum tuberosum]	863.907	1014.98	712.832	0.70231	-0.50982	0.000350554	0.00475606
	CA11g08060	PREDICTED: protein YLS7-like [Citrus sinensis]	545.769	660.743	430.795	0.651986	-0.617087	0.000513156	0.00651219
	CA03g35110	DNA binding protein homolog	597.048	992.183	201.913	0.203504	-2.29687	2.8126e-45	2.51852e-42
	CA02g11240	PREDICTED: fruit bromelain-like [Solanum tuberosum]	276.393	447.509	105.276	0.235248	-2.08775	6.41742e-06	0.000144819
	CA05g12180	PREDICTED: probable polygalacturonase-like isoform X1 [Solanum tuberosum]	7266.06	8964.35	5567.78	0.621102	-0.687097	2.27826e-09	1.00002e-07
	CA06g06100	Detected protein of unknown function	143.933	218.314	69.5513	0.318583	-1.65026	3.84645e-09	1.62465e-07
	CA02g10940	Detected protein of unknown function	173.34	247.933	98.7475	0.398282	-1.32814	1.23791e-05	0.000258025
	CA05g08760	E3 ubiquitin ligase PUB14, putative	1067.15	1415.67	718.631	0.507626	-0.978161	8.80505e-11	4.77264e-09
	CA02g09690	Allantoate amidohydrolase	907.668	1178.22	637.121	0.540751	-0.886964	6.16227e-06	0.000139766
	CA08g05210	Unknown protein	92.4766	135.13	49.823	0.368704	-1.43947	2.84006e-07	8.52247e-06
	CA10g17670	T6A9.7 protein	368.687	466.995	270.379	0.578977	-0.788423	1.22589e-05	0.000256189
	CA03g00800	Tm-2	84.6653	110.664	58.6668	0.530135	-0.915569	0.00429669	0.0373536
	CA06g21900	PREDICTED: GDP-L-galactose phosphorylase 1-like [Fragaria vesca] subsp. vesca	9868.82	14376.7	5360.97	0.372893	-1.42316	1.31273e-35	6.12222e-33
	CA04g11990	Detected protein of unknown function	647.979	903.945	392.013	0.433669	-1.20533	7.72816e-11	4.22989e-09
	CA02g25390	Galactomannan galactosyltransferase	1100.34	1455.92	744.768	0.511546	-0.967065	4.14239e-12	2.6801e-10
	CA06g24690	PREDICTED: telomere repeat-binding protein 5-like isoform 2 [Solanum lycopersicum]	218.116	265.356	170.876	0.64395	-0.634979	0.00222969	0.0220662
	CA09g17850	Bifunctional inhibitor/lipid-transfer protein/seed storage 2S albumin superfamily protein [Arabidopsis thaliana]	7903.69	11999	3808.41	0.317394	-1.65565	6.74085e-33	2.74365e-30
	CA04g20640	Detected protein of unknown function	248.887	297.789	199.985	0.671565	-0.5744	0.0053007	0.0443595
	CA03g31260	GDP-mannose 4,6-dehydratase	1170.13	1416.84	923.427	0.651752	-0.617605	4.5376e-06	0.000105922
	CA06g09570	Endo-1,4-beta-xylanase A, putative	177.673	247.61	107.735	0.435097	-1.20059	4.50194e-07	1.30207e-05
	CA12g09510	PREDICTED: inositol-3-phosphate synthase [Solanum lycopersicum]	1845.64	2129.01	1562.28	0.733809	-0.446524	0.00110505	0.0124185
	CA08g10180	Prenylated Rab acceptor protein, putative	116.59	157.507	75.6739	0.480449	-1.05754	0.00159546	0.0168075
	CA02g24000	Auxin:hydrogen symporter, putative	458.329	563.021	353.636	0.628104	-0.670926	7.98569e-05	0.00132617
	CA07g13050	Diacylglycerol kinase	427.656	509.384	345.928	0.67911	-0.558282	0.00459818	0.0394379
	CA06g14470	Protein phosphatase 2a, regulatory subunit, putative	3430.56	3817.59	3043.53	0.797238	-0.326918	0.00562018	0.046477
	CA08g17020	Protein phosphatase 2c, putative	711.591	829	594.182	0.716745	-0.480468	0.000814418	0.00965539
	CA06g25040	Putative transformer serine/arginine-rich ribonucleoprotein	146.376	215.949	76.8035	0.355655	-1.49145	2.32254e-11	1.34696e-09
	CA03g26190	Cytochrome P450, putative	123.22	189.79	56.6508	0.298492	-1.74424	3.15698e-08	1.14171e-06
	CA02g17250	PREDICTED: calcium-binding protein KIC-like [Solanum tuberosum]	78.2872	131.148	25.4264	0.193876	-2.36679	1.53153e-12	1.03893e-10
	CA03g01960	Protein ABC1, mitochondrial, putative	630.532	865.613	395.451	0.456846	-1.13022	1.80169e-12	1.21119e-10
	CA05g05170	PREDICTED: mitochondrial import inner membrane translocase subunit TIM17-2-like [Solanum lycopersicum]	593.155	687.075	499.235	0.72661	-0.460747	0.00280691	0.0267499
	CA01g14900	UDP-D-apiose/UDP-D-xylose synthase	17301.6	19216.5	15386.8	0.800705	-0.320657	0.00432815	0.0375833
	CA02g18700	homeobox protein knotted-1, putative [Ricinus communis]	693.281	836.967	549.595	0.656651	-0.606801	7.18798e-05	0.00120622
	CA01g00570	PREDICTED: luminal-binding protein 5-like [Fragaria vesca] subsp. vesca	4215.82	5915.25	2516.39	0.425407	-1.23309	3.64627e-20	5.74827e-18
	CA03g10040	Ethylene overproducer-like 1	1622.13	1875.14	1369.11	0.730135	-0.453765	0.000421478	0.00554034
	CA06g16910	2-oxoglutarate-dependent dioxygenase	47.6828	73.0535	22.3121	0.305421	-1.71113	0.000177779	0.00263386
	CA11g11710	Pectate lyase	3225.26	4225.49	2225.03	0.526574	-0.925291	0.000189995	0.00278352
	CA09g12250	Transporter, putative	241.512	294.279	188.745	0.641379	-0.64075	0.00140692	0.015142
	CA01g04950	PREDICTED: 14 kDa proline-rich protein DC2.15-like [Solanum tuberosum]	48.9709	92.6681	5.27376	0.0569102	-4.13517	1.63204e-11	9.63978e-10
	CA10g18390	PREDICTED: protein PHYTOCHROME KINASE SUBSTRATE 4 [Vitis vinifera]	41.2238	74.8209	7.62667	0.101932	-3.29432	5.08302e-11	2.83056e-09
	CA02g30020	F-box/LRR-repeat protein, putative	45.544	63.2713	27.8168	0.439643	-1.18559	0.00256824	0.0248681
	CA03g25550	Transport protein SEC31 [Theobroma cacao]	820.235	937.373	703.096	0.750071	-0.414902	0.00343674	0.031338
	CA02g12170	O-acetyltransferase, putative	1488.41	1908.53	1068.3	0.55975	-0.837146	2.81106e-10	1.39841e-08
	CA10g17720	ATP binding protein, putative	22.1399	38.2073	6.07264	0.15894	-2.65345	0.00011431	0.00178844
	CA08g04660	PREDICTED: early nodulin-like protein 3-like [Solanum tuberosum]	1069.9	1465.43	674.381	0.460195	-1.11968	1.23783e-14	1.08667e-12
	CA04g21710	UDP-glucose glucosyltransferase	1387.14	1595.32	1178.95	0.739004	-0.436345	0.000805085	0.0095865
	CA03g03010	PREDICTED: CMP-sialic acid transporter 2-like [Solanum lycopersicum]	568.75	665.77	471.731	0.70855	-0.497059	0.00171384	0.0178364
	CA11g02960	Detected protein of unknown function	263.461	337.091	189.83	0.563143	-0.828427	0.00176724	0.0182896
	CA07g05130	Detected protein of unknown function	249.896	303.688	196.103	0.645737	-0.630981	0.00124032	0.0135974
	CA01g20290	Carotene cleavage dioxygenase (Fragment)	77.9722	105.859	50.0851	0.47313	-1.07969	0.0020988	0.0210595
	CA10g16530	Flavonoid 3-glucosyl transferase	16.6102	29.9188	3.30157	0.110351	-3.17983	0.00449079	0.0387104
	CA03g02050	Chalcone synthase	2770.3	4294.86	1245.74	0.290055	-1.7856	3.48457e-30	1.25815e-27
	CA01g09510	PREDICTED: 14 kDa proline-rich protein DC2.15-like [Solanum lycopersicum]	3408.63	4194.52	2622.74	0.625278	-0.67743	0.000544876	0.00685644
	CA04g18060	Unknown protein	2136.84	2491.16	1782.52	0.715539	-0.482897	8.41429e-05	0.0013891
	CA06g13970	PREDICTED: probable serine/threonine-protein kinase DDB_G0278665-like [Cicer arietinum]	258.396	335.025	181.767	0.542548	-0.882179	2.77668e-05	0.000518538
	CA04g15970	Hydrolase, putative	223.502	274.542	172.461	0.628179	-0.670751	0.00110361	0.0124144
	CA01g20950	Detected protein of unknown function	999.993	1165.3	834.691	0.716291	-0.481383	0.000651935	0.00798807
	CA08g03670	High chlorophyll fluorescence phenotype 173 protein isoform 4 [Theobroma cacao]	367.232	480.211	254.252	0.529458	-0.917411	5.23932e-07	1.49984e-05
	CA09g16820	Detected protein of unknown function	146.798	207.536	86.0591	0.414671	-1.26996	2.31692e-06	5.76937e-05
	CA10g09010	Prenylated rab acceptor family protein	642.765	834.902	450.629	0.53974	-0.889665	6.76801e-07	1.89386e-05
	CA07g07740	Pollen specific protein SF21	1217.88	1680.8	754.966	0.44917	-1.15467	1.35248e-17	1.66355e-15
	CA09g13870	Detected protein of unknown function	389.983	482.251	297.715	0.617344	-0.695854	0.000502927	0.00640417
	CA02g04830	Kinase, putative	807.373	1065.66	549.089	0.515258	-0.956632	2.66673e-06	6.56737e-05
	CA07g04410	Non-symbiotic hemoglobin, putative	446.028	563.122	328.933	0.584124	-0.775652	2.16225e-05	0.000415843
	CA01g19400	PREDICTED: SPX domain-containing membrane protein At4g22990-like [Solanum lycopersicum]	14.7408	25.6869	3.79461	0.147725	-2.75901	0.000193368	0.00282407
	CA02g04740	Ubiquitin ligase SINAT5, putative	513.095	714.108	312.082	0.437024	-1.19422	6.56963e-10	3.12246e-08
	CA07g04870	Histidine kinase 2 (Fragment)	946.477	1131	761.957	0.673703	-0.569816	0.000380861	0.00508405
	CA12g11070	PREDICTED: probable UDP-arabinopyranose mutase 5-like [Solanum tuberosum]	601.159	696.36	505.957	0.726574	-0.460818	0.00272452	0.026098
	CA07g14650	Phosphoenolpyruvate carboxylase	1552.61	1818.45	1286.78	0.707626	-0.49894	0.000113734	0.00178294
	CA10g10160	Phytochrome	2004.04	2358.57	1649.51	0.69937	-0.515873	3.26614e-05	0.000600294
	CA03g34710	Nitrate transporter, putative	3570.62	4460.48	2680.75	0.601001	-0.734561	9.65271e-07	2.61288e-05
	CA02g11990	BHLH1 transcription factor	841.801	1109.17	574.435	0.517897	-0.949262	7.91981e-11	4.3137e-09
	CA03g35530	lipid binding protein, putative [Ricinus communis]	1102.32	1627.91	576.725	0.354273	-1.49707	2.29012e-19	3.329e-17
	CA12g11810	Cellulose synthase	9092.19	11178.2	7006.17	0.62677	-0.673991	5.66315e-06	0.000129893
	CA04g06430	PREDICTED: probable non-specific lipid-transfer protein AKCS9-like [Solanum lycopersicum]	3293.01	4400.53	2185.49	0.496643	-1.00972	5.5643e-12	3.54878e-10
	CA02g08240	COBRA protein	2889.87	3735.43	2044.3	0.547272	-0.86967	3.58248e-12	2.33132e-10
	CA09g18710	PREDICTED: fibroin heavy chain-like [Solanum tuberosum]	133.221	236.684	29.7578	0.125728	-2.99162	8.58791e-06	0.000187743
	CA03g32430	Detected protein of unknown function	154.57	201.562	107.579	0.533724	-0.905833	0.000402397	0.00532707
	CA03g04840	Pho1-like protein (Fragment)	402.594	497.138	308.05	0.619647	-0.690481	0.00120088	0.0132624
	CA07g05320	Detected protein of unknown function	225.918	302.941	148.895	0.491497	-1.02475	2.80981e-06	6.87435e-05
	CA02g10990	Zeaxanthin epoxidase, chloroplastic	756.812	1056.55	457.076	0.432613	-1.20885	2.80733e-15	2.68567e-13
	CA02g12190	TPK1	77.992	109.344	46.6401	0.426545	-1.22923	0.000206031	0.00298142
	CA09g11270	DNA binding protein	168.311	209.951	126.67	0.603333	-0.728973	0.000898816	0.010447
	CA03g35290	Ptm1, putative	161.495	197.655	125.335	0.634109	-0.657197	0.0045149	0.0388883
	CA01g33030	ABA 8'-hydroxylase CYP707A1	92.9044	162.436	23.3731	0.143891	-2.79695	1.45337e-12	9.88908e-11
	CA12g15560	PREDICTED: aspartic proteinase nepenthesin-1-like [Solanum lycopersicum]	197.704	251.468	143.94	0.572397	-0.804912	0.000771335	0.00927341
	CA06g02450	NBS-LRR resistance protein-like protein	376.338	506.02	246.656	0.487444	-1.03669	1.11823e-06	2.99076e-05
	CA02g07410	PREDICTED: ADP-ribosylation factor-like protein 8A-like [Solanum tuberosum]	310.558	418.01	203.106	0.485887	-1.04131	3.98871e-06	9.36949e-05
	CA12g09850	Ascorbate oxidase	335.748	436.829	234.667	0.537206	-0.896453	2.23161e-05	0.000427713
	CA06g06890	PREDICTED: transcription factor bHLH61-like [Solanum tuberosum]	230.979	324.098	137.861	0.425367	-1.23322	4.2931e-08	1.51586e-06
	CA04g22630	Detected protein of unknown function	1077.43	1391.82	763.036	0.548228	-0.867151	2.09168e-07	6.48537e-06
	CA05g13680	Root phototropism protein, putative	124.833	188.296	61.3693	0.325918	-1.61742	6.87976e-05	0.00116234
	CA03g20380	YSL transporter	865.956	1085.42	646.489	0.59561	-0.74756	3.47126e-06	8.31988e-05
	CA09g10190	Detected protein of unknown function	822.847	1136.22	509.471	0.44839	-1.15717	2.31191e-15	2.2308e-13
	CA01g19240	Flavonol 3-sulfotransferase, putative	527.085	727.92	326.249	0.448194	-1.1578	1.70916e-09	7.69846e-08
	CA03g28930	Detected protein of unknown function	2642.47	3180.25	2104.68	0.661795	-0.595543	6.4054e-06	0.000144694
	CA12g12830	Beta-amylase	223.864	284.323	163.406	0.574719	-0.799072	0.000206033	0.00298142
	CA02g02140	PREDICTED: SRSF protein kinase 1-like isoform X1 [Solanum tuberosum]	273.004	332.661	213.347	0.641337	-0.640847	0.00067928	0.00829136
	CA07g20620	Calcineurin B-like protein 02	919.71	1083.4	756.015	0.697814	-0.519086	0.000225803	0.0032135
	CA01g04780	Monocopper oxidase-like protein SKU5	4123.83	5018.56	3229.09	0.64343	-0.636146	2.1989e-06	5.51845e-05
	CA03g08190	Immunoglobulin G-binding protein H [Theobroma cacao]	447.227	551.598	342.857	0.621571	-0.686008	0.000243254	0.00342699
	CA07g13240	Endochitinase (Precursor)	357.62	422.367	292.872	0.693406	-0.528228	0.0044331	0.0382881
	CA09g03230	PREDICTED: pathogenesis-related leaf protein 4-like [Solanum tuberosum]	1103.07	1535.14	671.004	0.437096	-1.19398	2.53302e-16	2.80714e-14
	CA02g18400	Multicopper oxidase	1538.33	1867.61	1209.06	0.647384	-0.627306	3.86738e-05	0.000697978
	CA11g00800	PREDICTED: zinc finger protein 6 [Vitis vinifera]	39.3301	59.6872	18.9731	0.317875	-1.65347	0.000239327	0.00338231
	CA03g17020	PREDICTED: endoplasmic oxidoreductin-1-like [Solanum lycopersicum]	134.925	190.088	79.7618	0.419605	-1.2529	5.95574e-07	1.68175e-05
	CA05g09670	Polyamine oxidase 5 [Theobroma cacao]	815.411	938.816	692.006	0.737105	-0.440059	0.00317333	0.0294154
	CA04g22510	Alcohol dehydrogenase ADH	59.0069	81.7403	36.2735	0.443765	-1.17213	0.00208209	0.0209105
	CA08g03050	Detected protein of unknown function	217.115	309.463	124.767	0.403172	-1.31053	2.66543e-09	1.15636e-07
	CA02g24300	Unknown protein	19.6207	34.4981	4.74327	0.137494	-2.86256	3.91644e-06	9.21909e-05
	CA11g07870	Alcohol dehydrogenase, putative	4255.75	4803.61	3707.89	0.771898	-0.373518	0.0014171	0.0152369
	CA06g21220	Sigma factor	470.47	734.84	206.101	0.280471	-1.83407	3.78795e-20	5.92987e-18
	CA05g03130	PREDICTED: E3 ubiquitin-protein ligase RING1-like [Vitis vinifera]	557.702	773.046	342.358	0.442869	-1.17505	3.12652e-13	2.34867e-11
	CA01g10470	MADS-box transcription factor PFSOC1	197.976	244.648	151.304	0.618456	-0.693257	0.00365927	0.032885
	CA05g00670	PREDICTED: zeatin O-glucosyltransferase-like [Solanum lycopersicum]	23.2767	37.5599	8.99349	0.239444	-2.06224	0.000435823	0.00570212
	CA03g35040	GATA transcription factor	341.893	402.603	281.182	0.698411	-0.517852	0.00446755	0.0385249
	CA03g25820	Beta-carotene hydroxylase 2	36.4662	54.9828	17.9495	0.326457	-1.61503	0.00118258	0.013112
	CA01g01320	PREDICTED: protein YLS7-like [Citrus sinensis]	307.464	383.413	231.515	0.603828	-0.727791	0.000143588	0.00217775
	CA12g18240	PREDICTED: RING-H2 finger protein ATL80-like [Solanum lycopersicum]	97.2628	154.495	40.0307	0.259106	-1.94838	3.51813e-10	1.73473e-08
	CA03g08730	Chaperone DnaJ-domain containing protein	86.8784	130.874	42.8829	0.327666	-1.6097	1.38448e-07	4.42127e-06
	CA05g08150	kinase family protein [Populus trichocarpa]	213.238	285.269	141.206	0.494991	-1.01452	1.8231e-06	4.68563e-05
	CA05g04220	S-adenosylmethionine decarboxylase proenzyme (Fragment)	492.623	701.785	283.46	0.403913	-1.30788	1.01085e-16	1.17249e-14
	CA03g00620	Rhg4-like receptor kinase II	400.632	483.521	317.743	0.657144	-0.605718	0.000778505	0.00934071
	CA01g08190	Micronuclear linker histone polyprotein, putative	212.027	280.54	143.515	0.511568	-0.967003	8.18076e-06	0.00017972
	CA02g17080	PREDICTED: SAGA-associated factor 73-like [Solanum tuberosum]	106.049	180.68	31.4179	0.173887	-2.52378	2.30744e-16	2.56987e-14
	CA02g29380	NHL domain-containing protein, putative [Theobroma cacao]	197.159	275.238	119.081	0.432648	-1.20873	9.33517e-08	3.08226e-06
	CA12g10710	Detected protein of unknown function	930.031	1243.2	616.862	0.496189	-1.01104	6.13185e-12	3.85583e-10
	CA01g02220	Transferase, transferring glycosyl groups, putative	491.757	624.924	358.591	0.573816	-0.80134	1.64732e-06	4.27311e-05
	CA06g26680	Leucine-rich repeat family protein	220.182	267.373	172.992	0.647006	-0.628148	0.00386064	0.0342817
	CA01g06250	Unknown protein	35.7345	54.0125	17.4565	0.323194	-1.62953	0.000691498	0.00840837
	CA06g07040	PREDICTED: putative clathrin assembly protein At2g25430-like [Solanum lycopersicum]	2301.54	2691.1	1911.97	0.710479	-0.493135	6.80861e-05	0.00115206
	CA02g29190	mRNA, 1290 bp sequence	141.465	176	106.929	0.607553	-0.718918	0.00294557	0.027729
	CA10g20230	Mitochondrial carrier protein	747.044	906.684	587.404	0.647859	-0.626248	2.46823e-05	0.000465884
	CA01g00880	Electron transporter, putative	211.842	350.706	72.9778	0.208088	-2.26474	2.0397e-16	2.28303e-14
	CA06g15210	BHLH transcription factor MYC4	195.597	264.037	127.157	0.481587	-1.05413	3.05945e-06	7.4283e-05
	CA05g16220	PREDICTED: aquaporin PIP1-1-like [Setaria italica]	506.253	807.347	205.159	0.254115	-1.97645	1.45665e-11	8.6266e-10
	CA08g16790	Unknown protein	24.4607	45.1267	3.79461	0.084088	-3.57196	1.28506e-06	3.40442e-05
	CA06g08700	PREDICTED: calmodulin-like protein 11-like [Solanum tuberosum]	72.907	108.174	37.6403	0.347962	-1.523	2.59639e-05	0.000486791
	CA02g26480	Detected protein of unknown function	1102.57	1447.68	757.469	0.52323	-0.934482	2.28313e-11	1.32754e-09
	CA07g11710	PREDICTED: dirigent protein 1-like [Solanum tuberosum]	18.8741	32.9301	4.81815	0.146315	-2.77285	0.000440909	0.00574182
	CA03g29550	Detected protein of unknown function	704.21	836.493	571.926	0.683718	-0.548526	0.00016896	0.00252157
	CA04g17630	Unknown protein	126.599	221.475	31.7237	0.143239	-2.80351	4.26753e-18	5.55425e-16
	CA03g11650	DNA binding protein, putative	267.142	508.438	25.8446	0.0508313	-4.29814	5.12143e-29	1.66157e-26
	CA10g10590	Ribosomal protein S6 kinase, putative	776.684	1071.31	482.06	0.449973	-1.15209	2.04319e-15	1.98864e-13

## Sheet: 14D_HAT.vs.7D_HAT.SIGS.NEGL2FC.
	Gene ID	Gene Description	Base mean	Base mean A	Base mean B	FC	log2 FC	p value	p adj
	CA03g22810	PREDICTED: probable S-adenosylmethionine-dependent methyltransferase At5g38100-like [Solanum tuberosum]	413.235	622.13	204.341	0.328454	-1.60624	4.81904e-16	3.72155e-14
	CA01g00910	Unknown protein	368.384	460.808	275.96	0.59886	-0.739708	1.20824e-05	0.000184468
	CA08g14310	Detected protein of unknown function	3375.44	4594.97	2155.91	0.469189	-1.09176	4.91784e-22	6.16096e-20
	CA01g24130	PREDICTED: GTP-binding protein SAR1A-like [Solanum lycopersicum]	1919.68	2197.17	1642.19	0.747413	-0.420023	7.91228e-05	0.000969684
	CA03g15600	Glycerol-3-phosphate transporter, putative	180.189	220.288	140.091	0.635948	-0.65302	0.00458499	0.0305997
	CA04g17580	Peptidylprolyl isomerase, putative	699.912	801.451	598.374	0.746614	-0.421566	0.00125224	0.0105248
	CA02g26340	Detected protein of unknown function	418.042	508.376	327.708	0.644617	-0.633486	7.3831e-05	0.000915781
	CA05g00610	PREDICTED: zeatin O-glucosyltransferase-like [Solanum lycopersicum]	53.4375	70.2223	36.6528	0.521954	-0.938006	0.00388621	0.0267503
	CA12g16630	UDP-glucose glucosyltransferase	23.0684	38.1575	7.97934	0.209116	-2.25762	0.000825243	0.00737291
	CA07g15600	Cytochrome P450	205.149	279.873	130.425	0.466015	-1.10155	9.19987e-08	2.23071e-06
	CA03g34120	Serine-threonine kinase receptor-associated protein, putative	1618.5	1877.54	1359.46	0.724064	-0.465811	1.81627e-05	0.000265781
	CA05g17970	Metal ion binding protein	1190.65	1494.13	887.17	0.593769	-0.752027	6.73291e-05	0.000843484
	CA08g17980	Cytochrome P450 82C4, putative isoform 2 [Theobroma cacao]	1044.01	1279.66	808.365	0.631701	-0.662686	6.51812e-08	1.61344e-06
	CA02g11510	Sterol 22-desaturase	91.7342	121.159	62.3096	0.51428	-0.959374	0.0015449	0.0125631
	CA08g16200	Transcription factor, putative	1721.95	2182.56	1261.35	0.577923	-0.79105	3.95405e-13	2.20157e-11
	CA07g00600	Double-strand-break repair protein rad21 [Theobroma cacao]	135.614	181.989	89.2383	0.490351	-1.02811	0.000385624	0.00384431
	CA05g03360	Detected protein of unknown function	1172.07	1428.46	915.684	0.641028	-0.641541	5.22031e-08	1.32267e-06
	CA07g03190	Heat shock protein 70 (HSP70)-interacting protein, putative	693.884	811.566	576.202	0.709988	-0.494133	0.000591358	0.00553951
	CA02g29370	Ring finger protein, putative	177.939	216.449	139.429	0.644169	-0.63449	0.00314565	0.0225906
	CA03g36580	Detected protein of unknown function	1611.19	1861.25	1361.13	0.731301	-0.451462	3.6678e-05	0.000496452
	CA02g28380	Polygalacturonase inhibitor (Fragment)	174.665	213.209	136.122	0.638441	-0.647376	0.00474844	0.0314563
	CA04g00190	Adenylate kinase family-like protein	2440.17	2969.36	1910.97	0.643563	-0.635848	1.78671e-08	4.93754e-07
	CA01g23690	BSD domain-containing protein	586.892	690.046	483.738	0.701023	-0.512466	0.000209484	0.00226673
	CA04g01180	PREDICTED: probable LRR receptor-like serine/threonine-protein kinase At1g53430-like isoform X1 [Solanum tuberosum]	171.209	210.124	132.293	0.629598	-0.667497	0.00278284	0.0204075
	CA11g13410	PREDICTED: riboflavin biosynthesis protein ribBA, chloroplastic-like [Solanum lycopersicum]	254.216	301.017	207.415	0.689049	-0.537322	0.00675555	0.0417381
	CA03g28810	Detected protein of unknown function	93.8907	117.57	70.2111	0.597184	-0.743752	0.00748103	0.0451984
	CA08g16180	Calcium-dependent protein kinase	618.761	700.434	537.089	0.766795	-0.383087	0.00461501	0.0307622
	CA12g02470	ATP binding protein, putative	1353.19	1674.39	1031.99	0.61634	-0.698201	1.8052e-08	4.97644e-07
	CA03g36820	Mitogen-activated protein kinase kinase	859.596	1033.86	685.335	0.662892	-0.593155	3.66566e-06	6.3683e-05
	CA10g08830	GLU protein	803.697	935.643	671.751	0.717957	-0.478031	0.000175621	0.00194226
	CA01g19820	PREDICTED: V-type proton ATPase 16 kDa proteolipid subunit c2-like [Solanum tuberosum]	2460.17	2949.32	1971.02	0.668297	-0.581439	1.45936e-08	4.11737e-07
	CA02g14070	Detected protein of unknown function	2115.87	2322.95	1908.78	0.821704	-0.28331	0.00693049	0.042607
	CA09g03920	PREDICTED: cytochrome c-type biogenesis protein CcmE-like [Solanum lycopersicum]	250.455	296.544	204.367	0.689162	-0.537085	0.00624672	0.0392596
	CA12g04290	Phosphoglycolate phosphatase	363.314	467.412	259.215	0.554577	-0.850542	3.79854e-05	0.000511386
	CA05g15550	PREDICTED: probably inactive leucine-rich repeat receptor-like protein kinase IMK2-like [Solanum tuberosum]	580.38	727.167	433.593	0.596277	-0.745947	4.02753e-07	8.57608e-06
	CA02g30670	Detected protein of unknown function	2297.88	2902.66	1693.09	0.58329	-0.777714	5.16069e-12	2.46554e-10
	CA03g32700	PREDICTED: chaperone protein dnaJ 8, chloroplastic-like [Solanum tuberosum]	665.303	826.542	504.063	0.609846	-0.713484	1.04944e-06	2.0614e-05
	CA06g20850	Nucleic acid binding protein, putative	184.912	251.367	118.456	0.471248	-1.08544	1.78945e-06	3.35987e-05
	CA08g07550	PREDICTED: probable polygalacturonase-like [Solanum tuberosum]	404.577	623.679	185.475	0.297389	-1.74958	5.34004e-08	1.35149e-06
	CA07g12820	Serine/threonine-protein kinase	176.143	233.913	118.372	0.506053	-0.982638	1.00476e-05	0.000155935
	CA08g16890	LOB domain-containing protein, putative	289.603	402.066	177.139	0.440572	-1.18255	0.000129668	0.00149304
	CA01g32680	BRASSINOSTEROID INSENSITIVE 1-associated receptor kinase 1, putative	492.011	592.252	391.77	0.661492	-0.596204	5.76251e-05	0.00073415
	CA03g16300	Heat shock transcription factor HSFB2a	156.292	227.79	84.7941	0.372247	-1.42567	2.20238e-10	8.43184e-09
	CA08g15780	PREDICTED: probable protein phosphatase 2C 10-like [Cucumis sativus]	556.946	709.37	404.523	0.570256	-0.810317	1.04562e-08	3.01519e-07
	CA05g08950	Leucine-rich repeat receptor-like kinase	183.675	227.719	139.631	0.613171	-0.705639	0.00104718	0.00908307
	CA05g11420	membrane family protein [Populus trichocarpa]	1096.14	1279.9	912.386	0.712859	-0.488311	0.000281538	0.00293241
	CA10g01180	PREDICTED: nudix hydrolase 2-like [Solanum lycopersicum]	155.101	202.391	107.811	0.532686	-0.908642	0.000166322	0.00184939
	CA10g01090	Molecular chaperone Hsp90-2	17408.2	19486.6	15329.8	0.786687	-0.346137	0.000114494	0.00133429
	CA12g02600	NTA15 protein	180.68	216.125	145.235	0.671996	-0.573475	0.00590178	0.0374879
	CA10g04200	Endo-1,3-1,4-beta-d-glucanase, putative	652.885	742.915	562.856	0.757631	-0.400432	0.0045741	0.0305527
	CA03g20830	PREDICTED: centrosome and spindle pole-associated protein 1-like [Solanum tuberosum]	23.5146	43.9089	3.12036	0.0710645	-3.81473	3.79811e-08	9.92438e-07
	CA01g08760	White-brown-complex ABC transporter family (Fragment)	575.071	667.791	482.35	0.722307	-0.469316	0.00408533	0.0279079
	CA08g05030	3'-5' exonuclease, putative	1264.93	1463.14	1066.73	0.729064	-0.455882	8.16494e-05	0.000996857
	CA03g32090	Cinnamoyl-CoA reductase	499.268	759.43	239.106	0.314849	-1.66727	6.71562e-24	1.04439e-21
	CA06g18600	Pseudo-response regulator 5	602.823	684.072	521.573	0.762453	-0.39128	0.00545223	0.0350979
	CA03g04270	Ribonucleoprotein, chloroplast, putative	925.073	1213.03	637.116	0.525227	-0.928988	2.90882e-13	1.65641e-11
	CA04g05980	PREDICTED: thylakoid membrane protein slr0575-like [Solanum lycopersicum]	308.468	369.923	247.013	0.667743	-0.582636	0.00102135	0.00888562
	CA01g34550	Detected protein of unknown function	549.414	635.692	463.136	0.728553	-0.456894	0.00304524	0.0219956
	CA04g16280	NADPH--cytochrome P450 reductase	3440.47	3798.72	3082.22	0.811383	-0.301545	0.00216276	0.0166622
	CA09g06540	AER	90.9048	128.861	52.9485	0.410896	-1.28315	1.34685e-05	0.000202882
	CA02g24430	Unknown protein	43.2046	63.8469	22.5623	0.353382	-1.5007	0.00718832	0.0438217
	CA12g20960	RelA-SpoT like protein RSH4 (Fragment)	538.76	680.393	397.127	0.583674	-0.776766	9.95986e-08	2.39185e-06
	CA06g13900	Unknown protein	4538.28	5885.46	3191.09	0.542199	-0.883106	2.16239e-19	2.19649e-17
	CA02g17720	PREDICTED: transcription factor ILR3-like [Fragaria vesca] subsp. vesca	588.595	677.707	499.483	0.73702	-0.440225	0.00138171	0.0114256
	CA09g10060	Heat shock protein binding protein, putative	481.779	618.555	345.002	0.557755	-0.842296	1.45632e-08	4.11529e-07
	CA06g00480	Unknown protein	127.596	191.623	63.5677	0.331732	-1.59191	3.84891e-06	6.65079e-05
	CA03g16630	CDPK-like protein	1686.61	2074.55	1298.68	0.626004	-0.675757	4.91615e-10	1.79094e-08
	CA06g19690	Boron transporter	2534.83	3152.34	1917.32	0.608222	-0.717331	3.03998e-11	1.30574e-09
	CA07g11370	Xyloglucan galactosyltransferase KATAMARI1, putative	1193.7	1369.97	1017.42	0.742659	-0.429229	0.000564613	0.00532944
	CA06g27570	Detected protein of confused Function	189.813	266.268	113.358	0.425728	-1.232	9.60213e-09	2.79752e-07
	CA09g09110	Nodulation receptor kinase, putative	1399.01	1549.73	1248.29	0.805487	-0.312066	0.00610752	0.0384813
	CA02g29720	Monodehydroascorbate reductase, putative	1838.25	2077.54	1598.96	0.769643	-0.377739	0.000375074	0.00375407
	CA04g21630	PREDICTED: protein disulfide-isomerase LQY1-like [Solanum tuberosum]	369.489	483.349	255.628	0.528869	-0.919017	4.00568e-08	1.03945e-06
	CA04g11770	GRAS family transcription factor	121.422	152.711	90.1336	0.590224	-0.760665	0.00322812	0.0230946
	CA03g33130	PREDICTED: uncharacterized GPI-anchored protein At4g28100-like [Solanum lycopersicum]	1720	1901.89	1538.11	0.808728	-0.306274	0.00531952	0.0344699
	CA09g09630	Putative sugar transporter	1406.36	1568.71	1244.01	0.793014	-0.334581	0.00284742	0.0208269
	CA03g35260	Unknown protein	229.876	271.267	188.486	0.694836	-0.525255	0.0041523	0.0282713
	CA10g04940	Detected protein of unknown function	855.251	1034.25	676.253	0.653859	-0.612947	9.3741e-07	1.85102e-05
	CA10g01320	Ethylene response factor ERF4	203.209	248.293	158.126	0.63685	-0.650974	0.00620602	0.0390256
	CA12g00380	Sip1	445.445	510.648	380.242	0.744626	-0.425413	0.00511958	0.0334821
	CA05g11730	Serine/threonine-protein phosphatase	692.778	818.866	566.69	0.692042	-0.531069	6.51624e-05	0.000818614
	CA12g00730	PREDICTED: heterogeneous nuclear ribonucleoprotein 1-like [Solanum tuberosum]	647.383	812.58	482.187	0.593403	-0.752917	4.33575e-05	0.000573102
	CA09g04260	Magnesium dependent soluble inorganic pyrophosphatase	1057.3	1295.75	818.847	0.631949	-0.66212	1.71219e-06	3.23909e-05
	CA11g06100	CW14 protein isoform 1 [Theobroma cacao]	714.916	805.003	624.83	0.776184	-0.36553	0.00633288	0.0396574
	CA11g08100	PREDICTED: protein NSP-INTERACTING KINASE 3-like [Vitis vinifera]	246.676	306.177	187.176	0.611333	-0.70997	0.000294918	0.00305485
	CA04g11280	Phosphoglycolate phosphatase	110.964	140.897	81.0317	0.575113	-0.798082	0.00181085	0.014328
	CA08g12740	Pectinesterase	66.8136	89.1445	44.4826	0.498995	-1.0029	0.0042164	0.0286126
	CA05g20740	AG-motif binding protein-5	791.793	938.121	645.464	0.68804	-0.539436	0.000374146	0.00374644
	CA02g20530	At4g35750	575.272	678.917	471.627	0.694676	-0.525587	0.000218329	0.00234667
	CA09g10610	PDR-type ABC transporter 2 (Fragment)	515.783	591.137	440.43	0.745055	-0.424581	0.00376533	0.0260988
	CA06g07710	Omega-3 fatty acid desaturase	2413.01	3210.31	1615.71	0.503286	-0.99055	7.492e-20	8.00685e-18
	CA05g12120	PREDICTED: uncharacterized LOC101218112 [Cucumis sativus]	12.746	20.9639	4.52802	0.215991	-2.21095	0.00757161	0.0456401
	CA03g23230	Sucrose synthase	155.176	227.576	82.7764	0.363731	-1.45906	0.00118234	0.0100497
	CA08g03660	Detected protein of unknown function	151.052	187.871	114.233	0.608039	-0.717763	0.00462309	0.0307871
	CA09g18320	eukaryotic translation initiation factor 5A-4 [Solanum lycopersicum]	8508.78	9234.95	7782.6	0.842733	-0.246852	0.00696278	0.0427356
	CA03g29260	Extracellular calcium sensing receptor	1071.87	1365.9	777.843	0.569472	-0.812303	4.93557e-11	2.06488e-09
	CA01g19360	Detected protein of unknown function	95.6209	122.205	69.0368	0.564926	-0.823865	0.00599229	0.0379035
	CA08g15510	F-box family protein	418.879	478.646	359.113	0.750268	-0.414521	0.00711977	0.0435215
	CA02g28150	Dof3 protein	61.1595	82.137	40.1819	0.489205	-1.03149	0.00350502	0.024684
	CA06g03680	PREDICTED: putative late blight resistance protein homolog R1B-14-like [Solanum tuberosum]	36.0411	59.1921	12.8902	0.217769	-2.19913	6.01166e-06	9.9752e-05
	CA11g07960	Polygalacturonase-1 non-catalytic subunit beta, putative	3693.8	4478.18	2909.43	0.649689	-0.622179	2.58908e-10	9.77951e-09
[truncated: 1,744 more rows]

## Sheet: 14D_MEX.vs.7D_MEX.SIGS.NEGL2FC.
	Gene ID	Gene Description	Base mean	Base mean A	Base mean B	FC	log2 FC	p value	p adj
[truncated: 1,367 more rows]

[truncated: 4 more sheets: 7D_N.vs.14D_N.SIGS.NEGL2FC.txt, 14D_HAT.vs.14D_MOCK.SIGS.NEGL2F, 14D_MEX.vs.14D_MOCK.SIGS.NEGL2F, 14D_MOCK.vs.14D_N.SIGS.NEGL2FC.]
