# Supplementary material for: Three Strains of Tobacco etch virus Distinctly Alter the Transcriptome of Apical Stem Tissue in Capsicum annuum during Infection
Source: Viruses. 2021 Apr 23;13(5):741. doi: 10.3390/v13050741 (PMC8145408; doi:10.3390/v13050741)
Supplement: Supplementary file 1 [file viruses-13-00741-s001.zip › Supplement figs and tables/Table S3 Disease related DEGs.xlsx]

## Sheet: 7dpi
Comparison	Gene ID	Gene Description	log2 FC	p adj
7dpi HAT v Mock
	none
7dpi Mex21 v Mock
	CA05g04310	PREDICTED: putative late blight resistance protein homolog R1A-10-like [Solanum lycopersicum]	1.95524	0.00448687
	CA04g05650	Putative disease resistance protein	-2.29949	0.0350981
7dpi N v Mock
	CA03g11530	Disease resistance protein RGH2	Inf	0.0193076
	CA05g13480	PREDICTED: disease resistance protein RPP13-like [Solanum lycopersicum]	Inf	0.019534
	CA09g14310	Disease resistance protein RGH3	Inf	9.23419e-05
	CA12g16200	PREDICTED: TMV resistance protein N-like [Solanum lycopersicum]	6.37269	4.44534e-11
	CA08g01440	PREDICTED: putative late blight resistance protein homolog R1A-10-like [Solanum tuberosum]	5.95979	1.52945e-08
	CA01g21350	Cc-nbs-lrr resistance protein	5.36089	3.66897e-05
	CA02g19860	PREDICTED: disease resistance response protein 206-like [Vitis vinifera]	5.18859	1.67133e-31
	CA07g03040	PREDICTED: putative late blight resistance protein homolog R1A-10-like [Solanum tuberosum]	4.73679	0.0310065
	CA09g14280	Disease resistance protein RGH6	4.29731	5.33002e-10
	CA09g14280	Disease resistance protein RGH6	4.29731	5.33002e-10
	CA04g05650	Putative disease resistance protein	4.14938	3.25285e-12
	CA06g20070	Antiviral helicase Slh1, putative	3.6532	0.0415266
	CA06g15070	PREDICTED: TMV resistance protein N-like [Solanum tuberosum]	3.53332	0.000153831
	CA12g19770	Disease resistance protein RPP13, putative	3.40187	6.31281e-06
	CA04g19370	Nbs-lrr resistance protein	3.38817	4.30153e-26
	CA05g20410	PREDICTED: ankyrin repeat-containing protein At3g12360-like [Solanum lycopersicum]	3.26041	0.000423196
	CA02g22100	PREDICTED: disease resistance RPP13-like protein 4-like isoform X1 [Citrus sinensis]	2.78841	1.33475e-06
	CA12g20470	Putative disease resistance protein	2.76852	0.000402023
	CA11g17200	CC-NBS-LRR type resistance-like protein	2.685	0.00101154
	CA11g19770	CC-NBS-LRR type resistance protein (Fragment)	2.41535	0.000256896
	CA03g03260	PREDICTED: putative late blight resistance protein homolog R1B-16-like [Solanum tuberosum]	2.3054	0.0151191
	CA06g15080	Nematode resistance-like protein	2.29537	2.11682e-06
	CA12g06200	Resistance gene-like	2.29181	1.77735e-05
	CA04g02930	LRR and NB-ARC domains-containing disease resistance protein, putative isoform 1 [Theobroma cacao]	2.18244	0.0445818
	CA11g18690	PREDICTED: putative disease resistance RPP13-like protein 1-like isoform X2 [Solanum tuberosum]	2.13266	8.5032e-16
	CA09g18680	Nematode resistance-like protein	2.11018	0.0143335
	CA06g14810	Nematode resistance-like protein (Fragment)	2.03612	4.57257e-05
	CA08g05120	PREDICTED: TMV resistance protein N-like [Vitis vinifera]	1.97039	0.0442643
	CA04g02910	Cc-nbs-lrr resistance protein, putative isoform 1 [Theobroma cacao]	1.82205	2.8592e-07
	CA02g00990	Xenotropic and polytropic murine leukemia virus receptor ids-4, putative	1.79999	3.11015e-07
	CA06g14840	Nematode resistance-like protein	1.76896	5.43916e-08
	CA11g17210	CC-NBS-LRR type resistance protein (Fragment)	1.75672	0.00321084
	CA06g14800	NBS-coding resistance gene protein (Fragment)	1.74823	0.00276303
	CA09g12200	Verticillium wilt disease resistance protein	1.74156	8.4494e-07
	CA09g12200	Verticillium wilt disease resistance protein	1.74156	8.4494e-07
	CA11g18010	PREDICTED: putative late blight resistance protein homolog R1B-16-like [Solanum tuberosum]	1.65251	8.79216e-05
	CA05g10220	PREDICTED: TMV resistance protein N-like [Vitis vinifera]	1.52664	0.000976701
	CA09g17400	Disease resistance protein BS2	1.49624	5.67653e-10
	CA06g09460	PREDICTED: disease resistance protein RPP13-like [Solanum lycopersicum]	1.48581	3.77547e-06
	CA11g16960	CC-NBS-LRR type resistance protein (Fragment)	1.28841	0.0174711
	CA01g01370	Grave disease carrier protein, putative	1.2015	0.00027726
	CA11g18700	CC-NBS-LRR type resistance protein (Fragment)	1.1661	0.0035739
	CA05g02090	CC-NBS-LRR type resistance protein (Fragment)	1.16334	1.38043e-05
	CA11g16800	CC-NBS-LRR type resistance protein (Fragment)	1.15695	1.88226e-05
	CA05g14070	LRR and NB-ARC domains-containing disease resistance protein, putative isoform 1 [Theobroma cacao]	1.13715	0.00228925
	CA11g16950	CC-NBS-LRR type resistance-like protein	1.11652	0.00581679
	CA11g16840	CC-NBS-LRR type resistance-like protein	1.10549	3.69698e-06
	CA03g04520	NBS-coding resistance protein (Fragment)	1.09987	0.0246016
	CA11g19840	CC-NBS-LRR type resistance protein (Fragment)	1.08336	0.0309288
	CA01g08340	Plant viral-response family protein	1.0277	0.00302283
	CA03g04230	PREDICTED: pathogenesis-related protein STH-2-like [Solanum tuberosum]	0.961003	6.56781e-08
	CA06g02450	NBS-LRR resistance protein-like protein	0.8795	0.000252018
	CA09g16920	Disease resistance protein RPM1, putative	0.774167	0.0112311
	CA09g17320	Disease resistance protein RGH3	0.686055	0.0345359
	CA11g19930	CC-NBS-LRR type resistance protein (Fragment)	0.682259	0.0017705
	CA02g18130	Tobamovirus multiplication 1	0.644393	0.00399158
	CA11g19350	CC-NBS-LRR type resistance protein (Fragment)	0.641917	0.00710453
	CA01g17390	Nbs-lrr resistance protein	0.626062	0.0207958
	CA09g17010	BED finger-nbs-lrr resistance protein	0.50724	0.0418526
	CA06g01740	Root-knot nematode resistance protein	0.428599	0.0401336
	CA05g04310	PREDICTED: putative late blight resistance protein homolog R1A-10-like [Solanum lycopersicum]	-0.970472	0.0345336
	CA04g01190	Disease resistance protein Cf-2.1-like	-1.10768	0.00913111

## Sheet: 14dpi
Comparison	Gene ID	Gene Description	log2 FC	p adj
14dpi HAT v Mock
	none
14dpi Mex21 v Mock
	CA09g17400	Disease resistance protein BS2	-0.669372	0.0320392
	CA01g17390	Nbs-lrr resistance protein	-0.788008	0.000918314
	CA06g01130	NBS-LRR resistance protein-like protein	-0.865756	0.00447249
	CA06g14810	Nematode resistance-like protein (Fragment)	-1.34205	0.0350426
	CA11g17000	CC-NBS-LRR type resistance protein	-1.42117	0.0493092
	CA04g02910	Cc-nbs-lrr resistance protein, putative isoform 1 [Theobroma cacao]	-1.62815	1.17967e-06
	CA07g01040	Disease resistance protein BS2	-2.08555	0.0113162
	CA04g05650	Putative disease resistance protein	-2.6219	0.00176268
	CA02g19860	PREDICTED: disease resistance response protein 206-like [Vitis vinifera]	-2.9466	3.83686e-07
	CA12g20430	Putative disease resistance protein	-3.35439	0.0165494
14dpi N v Mock
	CA12g16200	PREDICTED: TMV resistance protein N-like [Solanum lycopersicum]	2.77843	0.0377325
	CA06g15080	Nematode resistance-like protein	1.70704	0.000361256
	CA11g16800	CC-NBS-LRR type resistance protein (Fragment)	0.905342	0.00290652
	CA11g17260	CC-NBS-LRR type resistance protein (Fragment)	0.897924	0.00477986
	CA11g18690	PREDICTED: putative disease resistance RPP13-like protein 1-like isoform X2 [Solanum tuberosum]	0.844823	0.0370957
	CA09g17320	Disease resistance protein RGH3	0.812937	0.0081229
	CA09g17400	Disease resistance protein BS2	0.771207	0.0157149

## Sheet: 7dpi vs 14dpi
Comparison	Gene ID	Gene Description	log2 FC	p adj
7dpi vs 14dpi Mock
	CA11g18010	Late blight resistance protein homolog R1B-16-like	2.15761	2.32474e-06
	CA09g10460	Late blight resistance protein homolog R1B-16-like	1.85052	2.61544e-07
	CA06g15650	Nematode resistance-like protein	1.64363	0.0252354
	CA10g12800	Putative disease resistance protein	0.926977	0.00589873
	CA12g02350	Disease resistance protein A19 (Fragment)	0.905468	0.0457499
	CA11g05830	Potyviral capsid protein interacting protein 1	0.835829	8.38703e-06
	CA07g12630	NBS-LRR type disease resistance protein	0.67437	0.000181885
	CA06g01130	NBS-LRR resistance protein-like protein	0.604688	0.0272992
	CA06g19920	PREDICTED: TMV resistance protein N-like [Solanum lycopersicum]	0.545587	0.00154715
	CA02g19570	Nematode resistance-like protein	0.503605	0.0205923
	CA03g03390	PREDICTED: putative late blight resistance protein homolog R1B-23-like [Solanum lycopersicum]	0.397872	0.032705
	CA02g24750	Root-knot nematode resistance protein	-0.38801	0.0439664
	CA12g20500	Putative disease resistance protein	-0.531675	0.00813633
	CA04g18210	Natural resistance-associated macrophage protein	-0.735692	0.000319138
	CA09g17400	Disease resistance protein BS2	-0.817111	0.000595691
	CA06g10690	PREDICTED: disease resistance response protein 206-like [Vitis vinifera]	-0.958872	0.00966233
	CA04g17660	PREDICTED: disease resistance protein RPP13-like [Solanum tuberosum]	-0.963954	0.0151283
	CA06g02450	NBS-LRR resistance protein-like protein	-1.03669	2.99076e-05
	CA09g12200	Verticillium wilt disease resistance protein	-1.40554	9.24877e-07
7dpi vs 14dpi HAT
	CA11g18010	PREDICTED: putative late blight resistance protein homolog R1B-16-like [Solanum tuberosum]	1.83805	0.00439657
	CA09g10460	PREDICTED: putative late blight resistance protein homolog R1B-16-like [Solanum tuberosum]	1.56034	7.49174e-11
	CA09g00920	Disease resistance protein BS2	1.1719	0.000686495
	CA10g19890	PREDICTED: disease resistance RPP13-like protein 4-like [Fragaria vesca] subsp. vesca	1.07295	0.045084
	CA01g01370	Grave disease carrier protein, putative	0.924414	0.00255147
	CA10g12800	Putative disease resistance protein	0.699667	0.0421995
	CA11g05830	Potyviral capsid protein interacting protein 1	0.628264	0.000386774
	CA07g12630	NBS-LRR type disease resistance protein	0.481487	0.000693632
	CA01g08330	Blight resistance protein	0.431755	0.032681
	CA11g02410	PREDICTED: putative late blight resistance protein homolog R1C-3-like [Solanum lycopersicum]	0.304074	0.0387
	CA02g18130	Tobamovirus multiplication 1	-0.431087	0.0104077
	CA04g20220	Xenotropic and polytropic retrovirus receptor	-0.466967	0.0093521
	CA02g11830	Nbs-lrr resistance protein	-0.564911	0.0106791
	CA09g17400	Disease resistance protein BS2	-0.569331	0.0255376
	CA01g17390	Nbs-lrr resistance protein	-0.588682	0.00275619
	CA05g00030	Cc-nbs-lrr resistance protein	-0.692688	0.0117942
	CA04g18210	Natural resistance-associated macrophage protein	-0.776724	4.73162e-05
	CA06g01230	Late blight resistance protein Rpi-blb2	-0.814683	0.0180759
	CA07g01130	Disease resistance protein BS2	-0.921237	0.00586722
	CA06g03690	Root-knot nematode resistance protein	-1.38477	0.0277077
	CA12g20430	Putative disease resistance protein	-1.54665	0.00505576
	CA06g03680	PREDICTED: putative late blight resistance protein homolog R1B-14-like [Solanum tuberosum]	-2.19913	9.9752e-05
	CA07g01000	NBS-coding resistance gene analog (Fragment)	-2.23328	0.013255
	CA09g18620	Nematode resistance-like protein	-3.67723	0.0403613
7dpi vs 14dpi MEX21
	CA11g18010	PREDICTED: putative late blight resistance protein homolog R1B-16-like [Solanum tuberosum]	1.66133	0.000266629
	CA09g10460	PREDICTED: putative late blight resistance protein homolog R1B-16-like [Solanum tuberosum]	1.28737	3.39217e-06
	CA06g05010	PREDICTED: antiviral helicase SKI2-like [Solanum lycopersicum]	1.23009	0.0209936
	CA10g19760	NBS resistance protein	0.873364	0.00400769
	CA06g12190	PREDICTED: putative late blight resistance protein homolog R1C-3-like [Solanum lycopersicum]	0.86444	0.020723
	CA07g12630	NBS-LRR type disease resistance protein	0.619646	0.000260428
	CA11g05830	Potyviral capsid protein interacting protein 1	0.541816	0.0186323
	CA03g03390	PREDICTED: putative late blight resistance protein homolog R1B-23-like [Solanum lycopersicum]	0.503668	0.00761402
	CA11g02410	PREDICTED: putative late blight resistance protein homolog R1C-3-like [Solanum lycopersicum]	0.494558	0.00337802
	CA02g24750	Root-knot nematode resistance protein	-0.531824	0.00411891
	CA09g17010	BED finger-nbs-lrr resistance protein	-0.557475	0.0457973
	CA02g11830	Nbs-lrr resistance protein	-0.5664	0.0412856
	CA04g18210	Natural resistance-associated macrophage protein	-0.707966	0.00132774
	CA05g00030	Cc-nbs-lrr resistance protein	-0.722954	0.026525
	CA05g17790	PREDICTED: putative late blight resistance protein homolog R1C-3-like [Solanum lycopersicum]	-0.741587	0.0356894
	CA10g19860	PREDICTED: putative late blight resistance protein homolog R1B-17-like [Solanum lycopersicum]	-0.784578	0.0131254
	CA06g02730	Root-knot nematode resistance protein	-0.838721	0.0244953
	CA04g02910	Cc-nbs-lrr resistance protein, putative isoform 1 [Theobroma cacao]	-0.84426	0.0480336
	CA01g17390	Nbs-lrr resistance protein	-0.854068	0.000134701
	CA11g06220	Tir-nbs-lrr resistance protein	-1.06402	0.0074799
	CA07g00840	Disease resistance protein BS2	-1.15968	0.0413428
	CA01g32390	PREDICTED: disease resistance protein At4g27190-like [Solanum tuberosum]	-1.20511	0.0281226
	CA09g17400	Disease resistance protein BS2	-1.24006	5.25318e-07
	CA06g02450	NBS-LRR resistance protein-like protein	-1.27637	0.000865863
	CA12g20430	Putative disease resistance protein	-2.27277	7.54408e-05
	CA05g04310	PREDICTED: putative late blight resistance protein homolog R1A-10-like [Solanum lycopersicum]	-2.34214	7.64326e-05
	CA02g19860	PREDICTED: disease resistance response protein 206-like [Vitis vinifera]	-2.62992	1.60537e-06
	CA08g01440	PREDICTED: putative late blight resistance protein homolog R1A-10-like [Solanum tuberosum]	-2.69815	0.0118025
7dpi vs 14dpi N
	CA09g16190	Putative disease resistance protein, identical	1.63948	0.0253675
	CA07g00840	Disease resistance protein BS2	1.61818	0.00905324
	CA06g02060	PREDICTED: putative late blight resistance protein homolog R1B-14-like [Solanum tuberosum]	1.60051	0.00123595
	CA06g01750	Root-knot nematode resistance protein	1.49393	0.0123427
	CA07g00860	Disease resistance protein BS2	1.33383	0.0202354
	CA06g15080	Nematode resistance-like protein	1.28505	0.0456342
	CA04g01190	Disease resistance protein Cf-2.1-like	1.14253	0.0275165
	CA07g00880	Resistance protein PSH-RGH6	1.13267	0.00426509
	CA11g06220	Tir-nbs-lrr resistance protein	1.09262	0.0221407
	CA09g17400	Disease resistance protein BS2	0.761451	0.0407347
	CA04g18210	Natural resistance-associated macrophage protein	0.711702	0.0406425
	CA10g20630	PREDICTED: probable disease resistance protein At4g27220-like isoform X1 [Solanum tuberosum]	-0.712405	0.0212971
	CA07g12630	NBS-LRR type disease resistance protein	-0.790464	0.000431948
	CA10g19760	NBS resistance protein	-1.07395	0.00772082
	CA09g10460	PREDICTED: putative late blight resistance protein homolog R1B-16-like [Solanum tuberosum]	-1.13151	0.00188054
	CA11g18690	PREDICTED: putative disease resistance RPP13-like protein 1-like isoform X2 [Solanum tuberosum]	-1.25449	0.0354258
	CA12g06200	Resistance gene-like	-1.39771	0.000752555
	CA02g19860	PREDICTED: disease resistance response protein 206-like [Vitis vinifera]	-1.56155	0.0052138
	CA11g18010	PREDICTED: putative late blight resistance protein homolog R1B-16-like [Solanum tuberosum]	-2.08718	0.0258518
	CA12g16200	PREDICTED: TMV resistance protein N-like [Solanum lycopersicum]	-2.39637	0.0384602
